# Supplementary material for: Syntheses and crystal structures of three tri­phenyl­sulfonium halometallate salts of zinc, cadmium and mercury
Source: Acta Crystallogr E Crystallogr Commun. 2025 Mar 27;81(Pt 4):358–63. doi: 10.1107/S2056989025002245 (PMC11974339; doi:10.1107/S2056989025002245)
Supplement: Supplementary file 1 [file e-81-00358-sup1.cif]

##############################################################################
#                                                                            #
# This CIF contains the data in a paper accepted for publication in          #
# Acta Crystallographica Section E. It conforms to the requirements of       #
# Notes for Authors for Acta Crystallographica Section E, and has been       #
# peer reviewed under the auspices of the IUCr Commission on Journals.       #
#                                                                            #
# Full details of the Crystallographic Information File format               #
# are given in the paper "The Crystallographic Information File (CIF):       #
# a New Standard Archive File for Crystallography" by S. R. Hall, F. H.      #
# Allen and I. D. Brown [Acta Cryst. (1991), A47, 655-685].                  #
#                                                                            #
# The current version of the core CIF dictionary is obtainable from          #
# ftp://ftp.iucr.org/pub/cif_core.dic.                                       #
#                                                                            #
# Software is freely available for graphical display of the structure(s)     #
# in this CIF. For information consult the CIF software page                 #
# http://www.iucr.org/resources/cif/software.                                #
#                                                                            #
# This file may be used for bona fide research purposes within the           #
# scientific community so long as proper attribution is given to the journal # 
# article from which it was obtained.                                        #
#                                                                            #
##############################################################################
data_global
_audit_creation_method
;
Olex2 1.5
(compiled 2024.02.16 svn.r378c4104 for OlexSys, GUI svn.r6928)
;
_journal_date_recd_electronic     2025-02-03
_journal_date_accepted     2025-03-12
_journal_name_full     'Acta Crystallographica, Section E'
_journal_year     2025
_journal_volume     81
_journal_issue      4
_journal_page_first     358
_journal_page_last     363
_journal_paper_category     GM
_journal_paper_doi     10.1107/S2056989025002245
_journal_coeditor_code     HB8121
_publ_contact_author_name     'Clifford W. Padgett'
_publ_contact_author_address
;
Department of Biochemistry, Chemistry and Physics
Georgia Southern University, Armstrong Campus
11935 Abercorn Street Savannah GA 31419, USA
;
_publ_contact_author_email     'cpadgett@georgiasouthern.edu'
_publ_contact_author_fax     ?
_publ_contact_author_phone     ?
_publ_section_title
;
Syntheses and crystal structures of three triphenylsulfonium halometallate salts
of zinc, cadmium and mercury
;
_publ_section_title_footnote     .
loop_
    _publ_author_name
    _publ_author_footnote
    _publ_author_address
    'Artis, Rylan' .
;
Department of Biochemistry, Chemistry and Physics
Georgia Southern University, Armstrong Campus
11935 Abercorn Street Savannah GA 31419, USA
;
    'Heyward, Elizabeth' .
;
Department of Biochemistry, Chemistry and Physics
Georgia Southern University, Armstrong Campus
11935 Abercorn Street Savannah GA 31419, USA
;
    'Reyes, Naomi' .
;
Department of Biochemistry, Chemistry and Physics
Georgia Southern University, Armstrong Campus
11935 Abercorn Street Savannah GA 31419, USA
;
    'Van Ostenbridge, Kaitlyn' .
;
Department of Biochemistry, Chemistry and Physics
Georgia Southern University, Armstrong Campus
11935 Abercorn Street Savannah GA 31419, USA
;
    'Lynch, Will E.' .
;
Department of Biochemistry, Chemistry and Physics
Georgia Southern University, Armstrong Campus
11935 Abercorn Street Savannah GA 31419, USA
;
    'Padgett, Clifford W.' .
;
Department of Biochemistry, Chemistry and Physics
Georgia Southern University, Armstrong Campus
11935 Abercorn Street Savannah GA 31419, USA
;
_publ_section_synopsis
;
The crystal structures of three salts of the C~18~H~15~S^+^ triphenylsulfonium
ion are reported, namely, bis(triphenylsulfonium) tetrachlorozinc(II),
bis(triphenylsulfonium) tetrachlorocadmium(II) and bis(triphenylsulfonium)
tetrachloromercury(II) methanol monosolvate.
;
data_II
_audit_creation_method
;
Olex2 1.5
(compiled 2024.02.16 svn.r378c4104 for OlexSys, GUI svn.r6928)
;
_journal_date_recd_electronic     2025-02-03
_journal_date_accepted     2025-03-12
_journal_name_full     'Acta Crystallographica, Section E'
_journal_year     2025
_journal_volume     81
_journal_issue      4
_journal_page_first     358
_journal_page_last     363
_journal_paper_category     GM
_journal_paper_doi     10.1107/S2056989025002245
_journal_coeditor_code     HB8121
_chemical_name_systematic
;
Bis(triphenylsulfonium) tetrachloridocadmium(II)
;
_chemical_name_common     ?
_chemical_formula_moiety     '2(C18 H15 S +), Cd Cl4 2-'
_chemical_formula_sum     'C36 H30 Cd Cl4 S2'
_chemical_formula_iupac     '(C18 H15 S)2 [Cd Cl4]'
_chemical_formula_weight     780.92
_chemical_melting_point     ?
_space_group_crystal_system     monoclinic
_space_group_name_H-M_alt     'P 1 21/n 1'
_space_group_name_Hall     '-P 2yn'
loop_
    _space_group_symop_operation_xyz
    'x, y, z'
    '-x+1/2, y+1/2, -z+1/2'
    '-x, -y, -z'
    'x-1/2, -y-1/2, z-1/2'
_cell_length_a     9.26960(10)
_cell_length_b     17.6682(2)
_cell_length_c     21.4072(2)
_cell_angle_alpha     90
_cell_angle_beta     99.8010(10)
_cell_angle_gamma     90
_cell_volume     3454.84(6)
_cell_formula_units_Z     4
_cell_measurement_reflns_used     13508
_cell_measurement_theta_min     3.2470
_cell_measurement_theta_max     69.5090
_cell_measurement_temperature     99.9(7)
_exptl_crystal_description     irregular
_exptl_crystal_colour     'clear colourless'
_exptl_crystal_size_max     0.186
_exptl_crystal_size_mid     0.126
_exptl_crystal_size_min     0.087
_exptl_crystal_density_diffrn     1.501
_exptl_crystal_density_meas     ?
_exptl_crystal_density_method     ?
_exptl_crystal_F_000     1576
_exptl_absorpt_coefficient_mu     9.223
_exptl_absorpt_correction_type     multi-scan
_exptl_absorpt_process_details
;
(CrysAlisPro; Rigaku OD, 2023)
;
_exptl_absorpt_correction_T_min     0.48763
_exptl_absorpt_correction_T_max     1.00000
_diffrn_ambient_temperature     100.15
_diffrn_source     ?
_diffrn_radiation_type     CuK\a
_diffrn_radiation_wavelength     1.54184
_diffrn_measurement_device_type
                         'XtaLAB Synergy, Single source at home/near, HyPix3000'
_diffrn_measurement_device     'four-circle diffractometer'
_diffrn_measurement_method     '\w scans'
_diffrn_detector_area_resol_mean     10.0000
_diffrn_reflns_number     20400
_diffrn_reflns_av_R_equivalents     0.0554
_diffrn_reflns_av_unetI/netI     0.0678
_diffrn_reflns_theta_min     3.263
_diffrn_reflns_theta_max     69.895
_diffrn_reflns_theta_full     67.684
_diffrn_measured_fraction_theta_max     0.987
_diffrn_measured_fraction_theta_full     1.000
_diffrn_reflns_limit_h_min     -11
_diffrn_reflns_limit_h_max     11
_diffrn_reflns_limit_k_min     -21
_diffrn_reflns_limit_k_max     21
_diffrn_reflns_limit_l_min     -21
_diffrn_reflns_limit_l_max     25
_refine_special_details     ?
_reflns_number_total     6456
_reflns_number_gt     5793
_reflns_threshold_expression     'I > 2\s(I)'
_refine_ls_structure_factor_coef     Fsqd
_refine_ls_matrix_type     full
_refine_ls_R_factor_all     0.0336
_refine_ls_R_factor_gt     0.0263
_refine_ls_wR_factor_gt     0.0636
_refine_ls_wR_factor_ref     0.0658
_refine_ls_goodness_of_fit_ref     1.047
_refine_ls_restrained_S_all     1.047
_refine_ls_number_reflns     6456
_refine_ls_number_parameters     388
_refine_ls_number_restraints     0
_refine_ls_hydrogen_treatment     constr
_refine_ls_weighting_scheme     calc
_refine_ls_weighting_details
              'w=1/[\s^2^(Fo^2^)+(0.0269P)^2^+1.3464P] where P=(Fo^2^+2Fc^2^)/3'
_atom_sites_solution_hydrogens     geom
_atom_sites_solution_primary     ?
_atom_sites_solution_secondary     ?
_refine_ls_shift/su_max     0.002
_refine_ls_shift/su_mean     0.000
_refine_diff_density_max     0.628
_refine_diff_density_min     -0.486
_refine_ls_extinction_method     none
_refine_ls_extinction_coef     .
loop_
    _atom_type_symbol
    _atom_type_description
    _atom_type_scat_dispersion_real
    _atom_type_scat_dispersion_imag
    _atom_type_scat_source
    'C' 'C' 0.0181 0.0091
                         'International Tables Vol C Tables 4.2.6.8 and 6.1.1.4'
    'H' 'H' 0.0000 0.0000
                         'International Tables Vol C Tables 4.2.6.8 and 6.1.1.4'
    'Cd' 'Cd' 0.1185 4.6533
                         'International Tables Vol C Tables 4.2.6.8 and 6.1.1.4'
    'Cl' 'Cl' 0.3639 0.7018
                         'International Tables Vol C Tables 4.2.6.8 and 6.1.1.4'
    'S' 'S' 0.3331 0.5567
                         'International Tables Vol C Tables 4.2.6.8 and 6.1.1.4'
_computing_data_collection
;
CrysAlisPro 1.171.42.84a (Rigaku OD, 2023)
;
_computing_cell_refinement
;
CrysAlisPro 1.171.42.84a (Rigaku OD, 2023)
;
_computing_data_reduction
;
CrysAlisPro 1.171.42.84a (Rigaku OD, 2023)
;
_computing_structure_solution
;
<i>SHELXT2018/2</i> (Sheldrick, 2015a)
;
_computing_structure_refinement
;
<i>SHELXL2018/3</i> (Sheldrick, 2015b)
;
_computing_molecular_graphics
;
Olex2 1.5 (Dolomanov <i>et al.</i>,  2009)
;
_computing_publication_material
;
Olex2 1.5 (Dolomanov <i>et al.</i>,  2009)
;
loop_
    _atom_site_type_symbol
    _atom_site_label
    _atom_site_fract_x
    _atom_site_fract_y
    _atom_site_fract_z
    _atom_site_U_iso_or_equiv
    _atom_site_adp_type
    _atom_site_calc_flag
    _atom_site_occupancy
    _atom_site_disorder_assembly
    _atom_site_disorder_group
    C C1 0.0953(3) 0.46409(14) 0.72725(11) 0.0276(5) Uani d 1 . .
    S S1 0.24934(6) 0.48478(3) 0.68954(2) 0.02528(12) Uani d 1 . .
    C C2 0.0226(3) 0.39737(17) 0.70845(12) 0.0378(6) Uani d 1 . .
    H H2 0.054940 0.365675 0.677752 0.045 Uiso calc 1 . .
    C C3 -0.0987(3) 0.37742(18) 0.73523(13) 0.0407(6) Uani d 1 . .
    H H3 -0.149570 0.331665 0.722960 0.049 Uiso calc 1 . .
    C C4 -0.1450(3) 0.42379(17) 0.77937(13) 0.0401(7) Uani d 1 . .
    H H4 -0.227748 0.410058 0.797649 0.048 Uiso calc 1 . .
    C C5 -0.0724(4) 0.48939(18) 0.79694(16) 0.0530(9) Uani d 1 . .
    H H5 -0.105972 0.521259 0.827213 0.064 Uiso calc 1 . .
    C C6 0.0498(4) 0.51075(17) 0.77156(13) 0.0450(7) Uani d 1 . .
    H H6 0.100554 0.556347 0.784451 0.054 Uiso calc 1 . .
    C C7 0.1726(3) 0.52561(14) 0.61506(10) 0.0254(5) Uani d 1 . .
    C C8 0.0427(3) 0.56613(15) 0.60619(12) 0.0313(5) Uani d 1 . .
    H H8 -0.014015 0.570429 0.639026 0.038 Uiso calc 1 . .
    C C9 -0.0018(3) 0.60040(15) 0.54733(12) 0.0346(6) Uani d 1 . .
    H H9 -0.090013 0.628812 0.539664 0.041 Uiso calc 1 . .
    C C10 0.0818(3) 0.59315(15) 0.50038(12) 0.0351(6) Uani d 1 . .
    H H10 0.051726 0.617640 0.460805 0.042 Uiso calc 1 . .
    C C11 0.2082(3) 0.55103(16) 0.50987(12) 0.0344(6) Uani d 1 . .
    H H11 0.263113 0.545746 0.476496 0.041 Uiso calc 1 . .
    C C12 0.2564(3) 0.51612(15) 0.56770(11) 0.0286(5) Uani d 1 . .
    H H12 0.343587 0.486803 0.574643 0.034 Uiso calc 1 . .
    C C13 0.3395(3) 0.56290(15) 0.73269(11) 0.0288(5) Uani d 1 . .
    C C14 0.2880(3) 0.63655(16) 0.72499(12) 0.0364(6) Uani d 1 . .
    H H14 0.200994 0.647640 0.696081 0.044 Uiso calc 1 . .
    C C15 0.3652(3) 0.69340(16) 0.75994(14) 0.0408(7) Uani d 1 . .
    H H15 0.330866 0.744102 0.755397 0.049 Uiso calc 1 . .
    C C16 0.4922(3) 0.67695(17) 0.80156(13) 0.0420(7) Uani d 1 . .
    H H16 0.544911 0.716556 0.825329 0.050 Uiso calc 1 . .
    C C17 0.5430(3) 0.60427(19) 0.80894(15) 0.0491(8) Uani d 1 . .
    H H17 0.630512 0.593750 0.837747 0.059 Uiso calc 1 . .
    C C18 0.4671(3) 0.54570(17) 0.77447(13) 0.0397(6) Uani d 1 . .
    H H18 0.501758 0.495080 0.779359 0.048 Uiso calc 1 . .
    S S2 0.54251(6) 0.77489(3) 0.49517(2) 0.02358(12) Uani d 1 . .
    C C19 0.6295(3) 0.72077(14) 0.56160(10) 0.0253(5) Uani d 1 . .
    C C20 0.7241(3) 0.75133(15) 0.61263(11) 0.0300(5) Uani d 1 . .
    H H20 0.755286 0.802509 0.612185 0.036 Uiso calc 1 . .
    C C21 0.7717(3) 0.70487(16) 0.66432(11) 0.0344(6) Uani d 1 . .
    H H21 0.836181 0.724422 0.699929 0.041 Uiso calc 1 . .
    C C22 0.7261(3) 0.63053(17) 0.66441(12) 0.0361(6) Uani d 1 . .
    H H22 0.756739 0.599831 0.700676 0.043 Uiso calc 1 . .
    C C23 0.6361(3) 0.60025(16) 0.61203(13) 0.0371(6) Uani d 1 . .
    H H23 0.607569 0.548609 0.612030 0.044 Uiso calc 1 . .
    C C24 0.5877(3) 0.64525(15) 0.55971(11) 0.0309(5) Uani d 1 . .
    H H24 0.527256 0.624881 0.523306 0.037 Uiso calc 1 . .
    C C25 0.6324(3) 0.86513(14) 0.50027(11) 0.0288(5) Uani d 1 . .
    C C26 0.6108(3) 0.91985(16) 0.54382(12) 0.0391(6) Uani d 1 . .
    H H26 0.548072 0.910846 0.573824 0.047 Uiso calc 1 . .
    C C27 0.6839(4) 0.98893(17) 0.54242(14) 0.0473(7) Uani d 1 . .
    H H27 0.670464 1.027677 0.571653 0.057 Uiso calc 1 . .
    C C28 0.7753(4) 1.00122(17) 0.49902(15) 0.0463(7) Uani d 1 . .
    H H28 0.825888 1.047982 0.499060 0.056 Uiso calc 1 . .
    C C29 0.7938(3) 0.94590(18) 0.45535(15) 0.0445(7) Uani d 1 . .
    H H29 0.855639 0.955080 0.425033 0.053 Uiso calc 1 . .
    C C30 0.7222(3) 0.87703(16) 0.45580(13) 0.0343(6) Uani d 1 . .
    H H30 0.734521 0.838686 0.426058 0.041 Uiso calc 1 . .
    C C31 0.3665(3) 0.79086(14) 0.51693(11) 0.0271(5) Uani d 1 . .
    C C32 0.2482(3) 0.78776(14) 0.46805(12) 0.0299(5) Uani d 1 . .
    H H32 0.262164 0.780592 0.425510 0.036 Uiso calc 1 . .
    C C33 0.1084(3) 0.79537(16) 0.48249(15) 0.0389(6) Uani d 1 . .
    H H33 0.025450 0.793564 0.449647 0.047 Uiso calc 1 . .
    C C34 0.0902(3) 0.80549(17) 0.54425(17) 0.0454(7) Uani d 1 . .
    H H34 -0.005668 0.810894 0.553847 0.055 Uiso calc 1 . .
    C C35 0.2102(4) 0.8079(2) 0.59286(15) 0.0510(8) Uani d 1 . .
    H H35 0.196177 0.815147 0.635394 0.061 Uiso calc 1 . .
    C C36 0.3492(3) 0.79992(18) 0.57954(13) 0.0413(7) Uani d 1 . .
    H H36 0.431866 0.800567 0.612574 0.050 Uiso calc 1 . .
    Cd Cd1 0.03901(2) 0.80558(2) 0.83501(2) 0.02284(6) Uani d 1 . .
    Cl Cl1 -0.10045(7) 0.89355(4) 0.88926(3) 0.03605(14) Uani d 1 . .
    Cl Cl2 0.04029(7) 0.84236(4) 0.72454(3) 0.03335(14) Uani d 1 . .
    Cl Cl3 0.28460(6) 0.80632(3) 0.90087(3) 0.02929(13) Uani d 1 . .
    Cl Cl4 -0.07390(7) 0.67949(4) 0.83420(3) 0.03362(14) Uani d 1 . .
loop_
    _atom_site_aniso_label
    _atom_site_aniso_U_11
    _atom_site_aniso_U_22
    _atom_site_aniso_U_33
    _atom_site_aniso_U_12
    _atom_site_aniso_U_13
    _atom_site_aniso_U_23
    C1 0.0306(12) 0.0277(13) 0.0242(11) 0.0055(10) 0.0034(9) 0.0039(10)
    S1 0.0274(3) 0.0239(3) 0.0233(2) 0.0032(2) 0.0011(2) 0.0011(2)
    C2 0.0349(14) 0.0441(17) 0.0350(13) -0.0019(12) 0.0080(11) -0.0101(12)
    C3 0.0347(14) 0.0457(17) 0.0424(14) -0.0050(13) 0.0083(12) -0.0041(13)
    C4 0.0438(16) 0.0399(16) 0.0408(14) 0.0078(13) 0.0188(12) 0.0121(13)
    C5 0.079(2) 0.0359(17) 0.0556(18) 0.0047(16) 0.0438(18) 0.0011(15)
    C6 0.070(2) 0.0292(15) 0.0425(15) -0.0062(14) 0.0279(15) -0.0051(12)
    C7 0.0295(12) 0.0228(12) 0.0225(10) 0.0000(10) 0.0003(9) 0.0007(9)
    C8 0.0321(13) 0.0308(14) 0.0298(12) 0.0050(11) 0.0025(10) 0.0004(11)
    C9 0.0358(14) 0.0262(14) 0.0380(13) 0.0036(11) -0.0043(11) 0.0028(11)
    C10 0.0459(15) 0.0277(14) 0.0283(12) -0.0111(12) -0.0036(11) 0.0078(11)
    C11 0.0380(14) 0.0384(15) 0.0282(12) -0.0104(12) 0.0093(11) 0.0046(11)
    C12 0.0242(12) 0.0290(13) 0.0327(12) -0.0030(10) 0.0050(10) 0.0010(10)
    C13 0.0314(13) 0.0266(13) 0.0266(11) -0.0005(10) -0.0001(10) -0.0019(10)
    C14 0.0380(14) 0.0322(15) 0.0358(13) 0.0023(12) -0.0031(11) -0.0027(11)
    C15 0.0489(17) 0.0281(15) 0.0419(15) 0.0018(12) -0.0019(13) -0.0048(12)
    C16 0.0456(16) 0.0349(16) 0.0402(14) -0.0034(13) -0.0078(13) -0.0079(12)
    C17 0.0426(16) 0.0434(18) 0.0524(17) 0.0026(14) -0.0175(14) -0.0042(14)
    C18 0.0372(14) 0.0317(15) 0.0447(15) 0.0049(12) -0.0087(12) -0.0017(12)
    S2 0.0241(3) 0.0237(3) 0.0228(2) -0.0017(2) 0.0038(2) -0.0005(2)
    C19 0.0257(12) 0.0266(12) 0.0236(11) 0.0000(10) 0.0040(9) 0.0006(10)
    C20 0.0306(13) 0.0283(13) 0.0304(12) -0.0024(11) 0.0034(10) -0.0061(10)
    C21 0.0317(13) 0.0435(16) 0.0254(12) -0.0028(12) -0.0023(10) -0.0031(11)
    C22 0.0344(14) 0.0423(16) 0.0308(12) 0.0034(12) 0.0032(10) 0.0098(12)
    C23 0.0376(14) 0.0287(14) 0.0440(14) -0.0047(11) 0.0042(12) 0.0086(12)
    C24 0.0297(13) 0.0298(14) 0.0308(12) -0.0062(11) -0.0012(10) -0.0023(10)
    C25 0.0306(13) 0.0227(12) 0.0311(12) -0.0020(10) -0.0005(10) 0.0030(10)
    C26 0.0544(18) 0.0306(15) 0.0325(13) -0.0022(13) 0.0077(12) -0.0036(11)
    C27 0.069(2) 0.0284(15) 0.0423(15) -0.0057(14) 0.0026(15) -0.0063(13)
    C28 0.0524(18) 0.0277(15) 0.0559(17) -0.0111(13) 0.0009(14) 0.0025(13)
    C29 0.0431(16) 0.0385(17) 0.0539(17) -0.0095(13) 0.0141(14) 0.0034(14)
    C30 0.0334(13) 0.0290(14) 0.0415(14) -0.0022(11) 0.0093(11) -0.0009(11)
    C31 0.0272(12) 0.0250(12) 0.0311(12) 0.0015(10) 0.0101(10) 0.0032(10)
    C32 0.0281(13) 0.0241(13) 0.0373(13) -0.0026(10) 0.0052(10) -0.0035(11)
    C33 0.0266(13) 0.0299(15) 0.0596(18) -0.0035(11) 0.0052(12) -0.0014(13)
    C34 0.0341(15) 0.0378(17) 0.071(2) 0.0047(13) 0.0277(15) 0.0130(15)
    C35 0.057(2) 0.059(2) 0.0445(16) 0.0181(16) 0.0299(15) 0.0154(15)
    C36 0.0399(16) 0.0548(19) 0.0319(13) 0.0118(14) 0.0132(12) 0.0086(13)
    Cd1 0.02514(9) 0.02262(9) 0.02076(8) -0.00049(6) 0.00392(6) -0.00405(6)
    Cl1 0.0372(3) 0.0373(3) 0.0345(3) 0.0079(3) 0.0083(2) -0.0117(3)
    Cl2 0.0461(3) 0.0329(3) 0.0222(2) -0.0039(3) 0.0093(2) -0.0037(2)
    Cl3 0.0252(3) 0.0286(3) 0.0322(3) -0.0027(2) -0.0003(2) -0.0001(2)
    Cl4 0.0412(3) 0.0280(3) 0.0303(3) -0.0100(3) 0.0022(2) -0.0059(2)
_geom_special_details
;
 All esds (except the esd in the dihedral angle between two l.s. planes)
 are estimated using the full covariance matrix.  The cell esds are taken
 into account individually in the estimation of esds in distances, angles
 and torsion angles; correlations between esds in cell parameters are only
 used when they are defined by crystal symmetry.  An approximate (isotropic)
 treatment of cell esds is used for estimating esds involving l.s. planes.
;
loop_
    _geom_bond_atom_site_label_1
    _geom_bond_atom_site_label_2
    _geom_bond_site_symmetry_2
    _geom_bond_distance
    _geom_bond_publ_flag
    C1 S1 . 1.794(3) ?
    C1 C2 . 1.383(4) ?
    C1 C6 . 1.376(4) ?
    S1 C7 . 1.784(2) ?
    S1 C13 . 1.787(3) ?
    C2 H2 . 0.9500 ?
    C2 C3 . 1.392(4) ?
    C3 H3 . 0.9500 ?
    C3 C4 . 1.373(4) ?
    C4 H4 . 0.9500 ?
    C4 C5 . 1.361(5) ?
    C5 H5 . 0.9500 ?
    C5 C6 . 1.389(4) ?
    C6 H6 . 0.9500 ?
    C7 C8 . 1.386(3) ?
    C7 C12 . 1.388(3) ?
    C8 H8 . 0.9500 ?
    C8 C9 . 1.396(4) ?
    C9 H9 . 0.9500 ?
    C9 C10 . 1.376(4) ?
    C10 H10 . 0.9500 ?
    C10 C11 . 1.373(4) ?
    C11 H11 . 0.9500 ?
    C11 C12 . 1.387(4) ?
    C12 H12 . 0.9500 ?
    C13 C14 . 1.386(4) ?
    C13 C18 . 1.390(4) ?
    C14 H14 . 0.9500 ?
    C14 C15 . 1.378(4) ?
    C15 H15 . 0.9500 ?
    C15 C16 . 1.381(4) ?
    C16 H16 . 0.9500 ?
    C16 C17 . 1.367(4) ?
    C17 H17 . 0.9500 ?
    C17 C18 . 1.390(4) ?
    C18 H18 . 0.9500 ?
    S2 C19 . 1.788(2) ?
    S2 C25 . 1.794(3) ?
    S2 C31 . 1.794(2) ?
    C19 C20 . 1.388(3) ?
    C19 C24 . 1.388(4) ?
    C20 H20 . 0.9500 ?
    C20 C21 . 1.388(4) ?
    C21 H21 . 0.9500 ?
    C21 C22 . 1.380(4) ?
    C22 H22 . 0.9500 ?
    C22 C23 . 1.386(4) ?
    C23 H23 . 0.9500 ?
    C23 C24 . 1.384(4) ?
    C24 H24 . 0.9500 ?
    C25 C26 . 1.381(4) ?
    C25 C30 . 1.383(4) ?
    C26 H26 . 0.9500 ?
    C26 C27 . 1.399(4) ?
    C27 H27 . 0.9500 ?
    C27 C28 . 1.377(5) ?
    C28 H28 . 0.9500 ?
    C28 C29 . 1.383(4) ?
    C29 H29 . 0.9500 ?
    C29 C30 . 1.387(4) ?
    C30 H30 . 0.9500 ?
    C31 C32 . 1.382(4) ?
    C31 C36 . 1.386(4) ?
    C32 H32 . 0.9500 ?
    C32 C33 . 1.389(4) ?
    C33 H33 . 0.9500 ?
    C33 C34 . 1.373(4) ?
    C34 H34 . 0.9500 ?
    C34 C35 . 1.389(5) ?
    C35 H35 . 0.9500 ?
    C35 C36 . 1.374(4) ?
    C36 H36 . 0.9500 ?
    Cd1 Cl1 . 2.4386(6) ?
    Cd1 Cl2 . 2.4545(6) ?
    Cd1 Cl3 . 2.4653(6) ?
    Cd1 Cl4 . 2.4602(6) ?
loop_
    _geom_angle_atom_site_label_1
    _geom_angle_atom_site_label_2
    _geom_angle_atom_site_label_3
    _geom_angle_site_symmetry_1
    _geom_angle_site_symmetry_3
    _geom_angle
    _geom_angle_publ_flag
    C2 C1 S1 . . 115.38(19) ?
    C6 C1 S1 . . 123.3(2) ?
    C6 C1 C2 . . 121.3(3) ?
    C7 S1 C1 . . 104.94(11) ?
    C7 S1 C13 . . 103.29(12) ?
    C13 S1 C1 . . 105.24(12) ?
    C1 C2 H2 . . 120.5 ?
    C1 C2 C3 . . 118.9(3) ?
    C3 C2 H2 . . 120.5 ?
    C2 C3 H3 . . 120.0 ?
    C4 C3 C2 . . 120.1(3) ?
    C4 C3 H3 . . 120.0 ?
    C3 C4 H4 . . 120.0 ?
    C5 C4 C3 . . 120.0(3) ?
    C5 C4 H4 . . 120.0 ?
    C4 C5 H5 . . 119.3 ?
    C4 C5 C6 . . 121.4(3) ?
    C6 C5 H5 . . 119.3 ?
    C1 C6 C5 . . 118.2(3) ?
    C1 C6 H6 . . 120.9 ?
    C5 C6 H6 . . 120.9 ?
    C8 C7 S1 . . 122.43(18) ?
    C8 C7 C12 . . 122.9(2) ?
    C12 C7 S1 . . 114.60(18) ?
    C7 C8 H8 . . 121.2 ?
    C7 C8 C9 . . 117.7(2) ?
    C9 C8 H8 . . 121.2 ?
    C8 C9 H9 . . 119.9 ?
    C10 C9 C8 . . 120.2(3) ?
    C10 C9 H9 . . 119.9 ?
    C9 C10 H10 . . 119.5 ?
    C11 C10 C9 . . 121.0(2) ?
    C11 C10 H10 . . 119.5 ?
    C10 C11 H11 . . 119.7 ?
    C10 C11 C12 . . 120.7(2) ?
    C12 C11 H11 . . 119.7 ?
    C7 C12 H12 . . 121.2 ?
    C11 C12 C7 . . 117.5(2) ?
    C11 C12 H12 . . 121.2 ?
    C14 C13 S1 . . 122.84(19) ?
    C14 C13 C18 . . 121.3(2) ?
    C18 C13 S1 . . 115.8(2) ?
    C13 C14 H14 . . 120.5 ?
    C15 C14 C13 . . 118.9(2) ?
    C15 C14 H14 . . 120.5 ?
    C14 C15 H15 . . 119.9 ?
    C14 C15 C16 . . 120.2(3) ?
    C16 C15 H15 . . 119.9 ?
    C15 C16 H16 . . 119.6 ?
    C17 C16 C15 . . 120.7(3) ?
    C17 C16 H16 . . 119.6 ?
    C16 C17 H17 . . 119.9 ?
    C16 C17 C18 . . 120.3(3) ?
    C18 C17 H17 . . 119.9 ?
    C13 C18 C17 . . 118.5(3) ?
    C13 C18 H18 . . 120.8 ?
    C17 C18 H18 . . 120.8 ?
    C19 S2 C25 . . 106.56(11) ?
    C19 S2 C31 . . 100.63(11) ?
    C31 S2 C25 . . 106.16(12) ?
    C20 C19 S2 . . 123.8(2) ?
    C24 C19 S2 . . 113.91(17) ?
    C24 C19 C20 . . 122.2(2) ?
    C19 C20 H20 . . 121.0 ?
    C21 C20 C19 . . 118.0(2) ?
    C21 C20 H20 . . 121.0 ?
    C20 C21 H21 . . 119.7 ?
    C22 C21 C20 . . 120.5(2) ?
    C22 C21 H21 . . 119.7 ?
    C21 C22 H22 . . 119.7 ?
    C21 C22 C23 . . 120.6(2) ?
    C23 C22 H22 . . 119.7 ?
    C22 C23 H23 . . 120.0 ?
    C24 C23 C22 . . 120.0(3) ?
    C24 C23 H23 . . 120.0 ?
    C19 C24 H24 . . 120.7 ?
    C23 C24 C19 . . 118.6(2) ?
    C23 C24 H24 . . 120.7 ?
    C26 C25 S2 . . 122.9(2) ?
    C26 C25 C30 . . 122.1(3) ?
    C30 C25 S2 . . 114.9(2) ?
    C25 C26 H26 . . 121.0 ?
    C25 C26 C27 . . 118.0(3) ?
    C27 C26 H26 . . 121.0 ?
    C26 C27 H27 . . 119.7 ?
    C28 C27 C26 . . 120.5(3) ?
    C28 C27 H27 . . 119.7 ?
    C27 C28 H28 . . 119.8 ?
    C27 C28 C29 . . 120.4(3) ?
    C29 C28 H28 . . 119.8 ?
    C28 C29 H29 . . 120.0 ?
    C28 C29 C30 . . 120.0(3) ?
    C30 C29 H29 . . 120.0 ?
    C25 C30 C29 . . 118.9(3) ?
    C25 C30 H30 . . 120.6 ?
    C29 C30 H30 . . 120.6 ?
    C32 C31 S2 . . 115.91(19) ?
    C32 C31 C36 . . 122.0(2) ?
    C36 C31 S2 . . 121.9(2) ?
    C31 C32 H32 . . 120.7 ?
    C31 C32 C33 . . 118.6(2) ?
    C33 C32 H32 . . 120.7 ?
    C32 C33 H33 . . 120.0 ?
    C34 C33 C32 . . 120.0(3) ?
    C34 C33 H33 . . 120.0 ?
    C33 C34 H34 . . 119.6 ?
    C33 C34 C35 . . 120.8(3) ?
    C35 C34 H34 . . 119.6 ?
    C34 C35 H35 . . 119.9 ?
    C36 C35 C34 . . 120.1(3) ?
    C36 C35 H35 . . 119.9 ?
    C31 C36 H36 . . 120.7 ?
    C35 C36 C31 . . 118.7(3) ?
    C35 C36 H36 . . 120.7 ?
    Cl1 Cd1 Cl2 . . 112.33(2) ?
    Cl1 Cd1 Cl3 . . 103.71(2) ?
    Cl1 Cd1 Cl4 . . 108.73(2) ?
    Cl2 Cd1 Cl3 . . 113.21(2) ?
    Cl2 Cd1 Cl4 . . 107.74(2) ?
    Cl4 Cd1 Cl3 . . 111.05(2) ?
loop_
    _geom_torsion_atom_site_label_1
    _geom_torsion_atom_site_label_2
    _geom_torsion_atom_site_label_3
    _geom_torsion_atom_site_label_4
    _geom_torsion_site_symmetry_1
    _geom_torsion_site_symmetry_2
    _geom_torsion_site_symmetry_3
    _geom_torsion_site_symmetry_4
    _geom_torsion
    _geom_torsion_publ_flag
    C1 S1 C7 C8 . . . . 29.3(2) ?
    C1 S1 C7 C12 . . . . -153.19(19) ?
    C1 S1 C13 C14 . . . . -77.0(2) ?
    C1 S1 C13 C18 . . . . 103.8(2) ?
    C1 C2 C3 C4 . . . . 0.3(4) ?
    S1 C1 C2 C3 . . . . -179.6(2) ?
    S1 C1 C6 C5 . . . . 179.1(2) ?
    S1 C7 C8 C9 . . . . 175.3(2) ?
    S1 C7 C12 C11 . . . . -175.59(19) ?
    S1 C13 C14 C15 . . . . -179.5(2) ?
    S1 C13 C18 C17 . . . . 179.4(2) ?
    C2 C1 S1 C7 . . . . 81.7(2) ?
    C2 C1 S1 C13 . . . . -169.7(2) ?
    C2 C1 C6 C5 . . . . -0.4(4) ?
    C2 C3 C4 C5 . . . . 0.1(5) ?
    C3 C4 C5 C6 . . . . -0.6(5) ?
    C4 C5 C6 C1 . . . . 0.8(5) ?
    C6 C1 S1 C7 . . . . -97.8(2) ?
    C6 C1 S1 C13 . . . . 10.8(3) ?
    C6 C1 C2 C3 . . . . -0.1(4) ?
    C7 S1 C13 C14 . . . . 32.8(3) ?
    C7 S1 C13 C18 . . . . -146.4(2) ?
    C7 C8 C9 C10 . . . . 0.3(4) ?
    C8 C7 C12 C11 . . . . 1.9(4) ?
    C8 C9 C10 C11 . . . . 1.4(4) ?
    C9 C10 C11 C12 . . . . -1.5(4) ?
    C10 C11 C12 C7 . . . . -0.1(4) ?
    C12 C7 C8 C9 . . . . -2.0(4) ?
    C13 S1 C7 C8 . . . . -80.7(2) ?
    C13 S1 C7 C12 . . . . 96.8(2) ?
    C13 C14 C15 C16 . . . . 0.5(4) ?
    C14 C13 C18 C17 . . . . 0.2(4) ?
    C14 C15 C16 C17 . . . . -0.3(5) ?
    C15 C16 C17 C18 . . . . 0.0(5) ?
    C16 C17 C18 C13 . . . . 0.0(5) ?
    C18 C13 C14 C15 . . . . -0.4(4) ?
    S2 C19 C20 C21 . . . . 173.1(2) ?
    S2 C19 C24 C23 . . . . -173.0(2) ?
    S2 C25 C26 C27 . . . . -178.4(2) ?
    S2 C25 C30 C29 . . . . 178.7(2) ?
    S2 C31 C32 C33 . . . . 176.4(2) ?
    S2 C31 C36 C35 . . . . -176.6(2) ?
    C19 S2 C25 C26 . . . . -74.1(2) ?
    C19 S2 C25 C30 . . . . 107.8(2) ?
    C19 S2 C31 C32 . . . . -141.6(2) ?
    C19 S2 C31 C36 . . . . 33.6(3) ?
    C19 C20 C21 C22 . . . . 0.2(4) ?
    C20 C19 C24 C23 . . . . 3.5(4) ?
    C20 C21 C22 C23 . . . . 2.2(4) ?
    C21 C22 C23 C24 . . . . -1.8(4) ?
    C22 C23 C24 C19 . . . . -1.0(4) ?
    C24 C19 C20 C21 . . . . -3.2(4) ?
    C25 S2 C19 C20 . . . . 12.6(2) ?
    C25 S2 C19 C24 . . . . -170.83(19) ?
    C25 S2 C31 C32 . . . . 107.5(2) ?
    C25 S2 C31 C36 . . . . -77.3(2) ?
    C25 C26 C27 C28 . . . . -0.4(5) ?
    C26 C25 C30 C29 . . . . 0.6(4) ?
    C26 C27 C28 C29 . . . . 1.2(5) ?
    C27 C28 C29 C30 . . . . -1.1(5) ?
    C28 C29 C30 C25 . . . . 0.2(4) ?
    C30 C25 C26 C27 . . . . -0.5(4) ?
    C31 S2 C19 C20 . . . . -97.9(2) ?
    C31 S2 C19 C24 . . . . 78.6(2) ?
    C31 S2 C25 C26 . . . . 32.5(3) ?
    C31 S2 C25 C30 . . . . -145.5(2) ?
    C31 C32 C33 C34 . . . . -0.2(4) ?
    C32 C31 C36 C35 . . . . -1.7(4) ?
    C32 C33 C34 C35 . . . . -0.3(4) ?
    C33 C34 C35 C36 . . . . -0.2(5) ?
    C34 C35 C36 C31 . . . . 1.2(5) ?
    C36 C31 C32 C33 . . . . 1.2(4) ?
loop_
    _geom_hbond_atom_site_label_D
    _geom_hbond_atom_site_label_H
    _geom_hbond_atom_site_label_A
    _geom_hbond_site_symmetry_A
    _geom_hbond_distance_DH
    _geom_hbond_distance_HA
    _geom_hbond_distance_DA
    _geom_hbond_angle_DHA
    C2 H2 Cl3 2_546 0.95 2.65 3.561(3) 162
    C5 H5 Cl4 1_555 0.95 2.81 3.453(3) 126
    C11 H11 Cl1 4_675 0.95 2.65 3.512(3) 150
    C18 H18 Cl2 2_546 0.95 2.73 3.593(3) 152
    C21 H21 Cl2 1_655 0.95 2.80 3.559(3) 137
    C23 H23 Cl1 2_546 0.95 2.74 3.667(3) 165
    C30 H30 Cl3 4_675 0.95 2.67 3.528(3) 150
    C32 H32 Cl4 4_675 0.95 2.76 3.588(3) 146
    C35 H35 Cl2 1_555 0.95 2.63 3.508(3) 155
_shelx_space_group_comment
;
The symmetry employed for this shelxl refinement is uniquely defined
by the following loop, which should always be used as a source of
symmetry information in preference to the above space-group names.
They are only intended as comments.
;
_shelx_estimated_absorpt_T_min     0.279
_shelx_estimated_absorpt_T_max     0.501
_shelx_hkl_file
;
   0   0   1 3.47651 1.89745  41
   0   0   1 3.01588 1.78212  17
   0   0   1 0.96199 2.27287  22
   0   0   2 1009.19 42.5732  41
   0   0   2 1140.70 45.6927  22
   0   0   2 1127.62 44.8270  20
   0   0   2 1005.53 41.0098  19
   0   0   2 1094.48 41.2943  18
   0   0  -2 1028.74 38.5082  13
   0   0   3-0.99806 5.07624  19
   0   0   3 8.00394 6.54663  20
   0   0   3-1.46519 6.77927  22
   0   0   3 4.75291 5.26378  41
   0   0   3 3.88619 4.58800  18
   0   0  -3-1.33735 3.09403  13
   0   0   4 3945.70 147.047  41
   0   0   4 3816.19 150.615  22
   0   0   4 4412.92 151.648  20
   0   0   4 4107.75 144.489  19
   0   0   4 3953.75 143.358  18
   0   0  -4 4121.28 138.568  13
   0   0   5-2.23018 9.65222  20
   0   0   5 5.23106 6.58728  19
   0   0   5-5.00910 10.5785  22
   0   0   5 8.32651 8.79216  41
   0   0   5 1.71321 6.67134  18
   0   0  -5-2.41285 5.80985  13
   0   0   6 8021.89 271.827  41
   0   0   6 7383.19 274.021  22
   0   0  -6 7620.71 255.037  13
   0   0   6 7632.35 263.080  18
   0   0   6 6962.60 262.590  19
   0   0   6 7762.66 271.160  20
   0   0   7 2.59680 10.6905  18
   0   0   7 9.53292 11.6234  20
   0   0   7-3.62551 14.1180  22
   0   0   8 249.259 29.8930  18
   0   0   8 276.690 33.8048  20
   0   0   8 244.434 34.6837  22
   0   0   9 7.36340 11.5327  18
   0   0   9-12.6662 13.8134  20
   0   0   9 4.82469 13.6701  22
   0   0  10 1161.13 78.2010  18
   0   0  10 1082.05 79.3690  20
   0   0  10 1211.83 87.3379  22
   0   0  11 24.8312 15.5564  18
   0   0  11-12.2335 17.3311  22
   0   0  11-10.7707 16.0842  20
   0   0  12 7041.50 301.806  22
   0   0  12 6868.74 290.104  20
   0   0  13 1.98060 7.71315  26
   0   0  13-7.49721 17.3444  22
   0   0  14 1636.13 78.0464  33
   0   0  14 1757.59 79.2664  26
   0   0  14 1612.57 123.273  22
   0   0  14 1581.01 76.3583  30
   0   0  15-2.33842 8.55459  26
   0   0  15 2.45017 9.25721  33
   0   0  15 9.31186 9.83354  30
   0   0  16 1846.85 86.9601  26
   0   0  16 1727.38 137.879  22
   0   0  16 1919.10 89.6504  33
   0   0  16 1712.82 85.2048  30
   0   0  17 11.1261 10.5091  33
   0   0  17-2.68744 9.49814  30
   0   0  17 7.90802 9.64331  26
   0   0  18 18102.6 579.630  33
   0   0  18 17596.6 575.895  26
   0   0  18 16558.1 574.576  30
   0   0  19-9.53203 14.0758  29
   0   0  19-2.92204 11.3794  33
   0   0  19 2.74462 10.3695  26
   0   0  19-5.65541 11.0120  30
   0   0  20-3.15452 13.3244  29
   0   0  20 5.74202 11.5048  33
   0   0  20 11.0679 10.7756  30
   0   0  20 5.37338 8.79092  26
   0   0  21-5.41394 10.8471  33
   0   0  21-7.61600 9.88620  26
   0   0  21 5.20961 9.84089  30
   0   0  22 34.8961 13.9514  29
   0   0  22 48.5215 12.6083  26
   0   0  22 51.9013 14.0701  33
   0   0  22 39.8949 12.9940  30
   0   0  23-6.51054 9.83168  33
   0   0  24 534.044 35.3332  33
   0   0  25-1.43932 6.22956  33
   0  -1   0 14.0442 3.05724  14
   0  -1   0 3.53833 2.90594   2
   0   1   1 1937.40 65.3608  20
   0  -1   1 1888.88 65.7248  19
   0  -1   1 1935.69 64.9166  20
   0  -1   1 1882.21 65.0132   2
   0  -1   1 1904.22 67.3538  22
   0  -1  -1 1920.05 68.4712  13
   0  -1   1 1887.07 66.4847  18
   0  -1   2 10647.2 342.963  22
   0  -1   2 10866.4 339.170  19
   0  -1   2 10999.0 340.493  20
   0   1   2 10031.1 339.909  20
   0  -1   2 10758.4 333.393   1
   0  -1   2 10631.7 339.615  18
   0   1   2 10344.1 342.954  41
   0  -1  -2 10546.4 340.283  13
   0  -1   3 11486.0 372.277  19
   0  -1   3 11601.2 375.696  20
   0   1   3 11547.6 376.295  20
   0   1   3 12036.6 370.320  18
   0  -1  -3 11298.3 372.297  13
   0   1   3 11554.5 374.940  17
   0  -1   3 11488.8 373.284  18
   0   1   3 11737.1 377.746  41
   0  -1   3 11297.9 378.787  22
   0  -1   4 16966.7 531.310  19
   0  -1   4 16065.1 534.590  20
   0   1   4 16527.2 527.414  18
   0   1   4 17335.3 536.867  20
   0  -1  -4 16607.6 529.424  13
   0   1   4 17063.9 533.763  17
   0  -1   4 16530.4 531.761  18
   0   1   4 15755.0 535.118  41
   0  -1   4 15802.5 539.092  22
   0   1   4 16528.0 537.402  22
   0  -1   5 5605.35 208.381  22
   0   1   5 5668.15 206.060  22
   0   1   5 5505.24 195.016  18
   0   1   5 5536.85 202.945  20
   0  -1   5 5750.82 198.193  19
   0  -1   5 5410.09 201.938  20
   0  -1  -5 5420.23 194.954  13
   0   1   5 5608.49 200.838  17
   0  -1   5 5622.52 198.966  18
   0   1  -5 5776.51 185.401  13
   0   1   5 5467.22 203.161  41
   0   1   6 1097.99 56.3623  18
   0   1   6 1044.59 61.0202  20
   0  -1   6 1089.77 61.9421  20
   0  -1   6 1028.75 56.0258  19
   0   1   6 1037.53 61.9163  41
   0   1   6 1111.13 60.8601  17
   0  -1   6 1022.07 57.2327  18
   0  -1  -6 1053.98 54.8412  13
   0   1   6 1050.62 63.5095  22
   0  -1   6 938.665 62.7863  22
   0  -1   7 863.384 52.4202  19
   0  -1   7 895.079 58.0503  20
   0   1   7 798.558 55.4171  20
   0   1   7 853.108 51.9409  18
   0   1   7 716.297 54.9623  41
   0  -1   7 746.278 51.1828  18
   0  -1  -7 806.369 48.7583  13
   0  -1   7 769.637 58.7670  22
   0   1   7 835.187 58.4877  22
   0   1   8 10320.2 355.472  20
   0  -1   8 10138.5 354.795  20
   0   1   8 9576.60 343.066  18
   0  -1   8 10165.2 347.793  19
   0  -1   8 9741.75 347.293  18
   0   1   8 9819.71 357.242  41
   0   1   8 8827.63 352.250  22
   0  -1   8 9724.58 362.457  22
   0   1   9 12.4432 12.9969  20
   0  -1   9 14.3455 11.2393  19
   0  -1   9 17.0513 11.3926  20
   0   1   9 7.13404 9.53490  18
   0  -1   9 7.61475 12.4613  18
   0   1   9 14.0446 13.2689  41
   0  -1   9 5.10524 12.7616  22
   0   1   9 13.5876 12.1038  22
   0  -1  10 5741.74 238.525  18
   0   1  10 6095.09 244.627  20
   0  -1  10 6104.34 246.961  20
   0  -1  10 5558.81 252.972  22
   0   1  10 6034.07 249.026  22
   0  -1  11 2608.49 138.712  18
   0  -1  11 2545.09 140.265  20
   0   1  11 2697.97 141.483  20
   0  -1  11 2600.89 150.494  22
   0   1  11 2633.97 144.809  22
   0  -1  12 2412.37 142.550  18
   0  -1  12 3034.69 156.728  20
   0   1  12 2945.32 152.792  20
   0  -1  12 2549.05 156.650  22
   0   1  12 2616.42 151.563  22
   0  -1  13 482.127 64.7916  22
   0   1  13 489.736 60.9654  22
   0   1  13 507.151 34.7957  30
   0  -1  13 405.290 55.3084  18
   0   1  13 550.827 36.0916  26
   0  -1  13 436.881 33.6154  26
   0   1  14 5136.08 185.592  33
   0  -1  14 4842.60 184.792  33
   0   1  14 5031.97 181.020   6
   0   1  14 4725.82 182.530  31
   0  -1  14 4815.95 181.772  30
   0   1  14 4978.27 183.947  30
   0  -1  14 5115.77 185.878  26
   0   1  14 5329.07 185.195  26
   0   1  14 5071.61 245.731  22
   0  -1  14 5159.03 256.348  22
   0  -1  15 248.133 26.7062  26
   0   1  15 200.778 24.7846  33
   0  -1  15 215.032 25.1032  33
   0   1  15 277.066 25.7037   6
   0   1  15 246.810 26.1483  31
   0  -1  15 266.888 26.5626  30
   0   1  15 229.281 25.0407  30
   0   1  15 265.538 25.9123  26
   0  -1  15 236.672 48.7244  22
   0   1  16 1900.30 88.0851   6
   0  -1  16 2118.76 95.2206  26
   0   1  16 2175.59 93.9042  26
   0  -1  16 2039.90 95.0393  33
   0   1  16 1897.99 92.6267  33
   0   1  16 2017.49 93.5434  30
   0   1  16 1980.87 93.4727  31
   0  -1  16 1982.59 92.5115  30
   0   1  17 680.667 44.3759   6
   0   1  17 749.453 48.1142  26
   0  -1  17 739.567 49.6523  26
   0   1  17 686.864 48.0190  33
   0  -1  17 669.700 47.9508  33
   0   1  17 626.403 45.7048  30
   0   1  17 649.690 47.9371  31
   0  -1  17 706.769 48.2239  30
   0   1  18 412.974 33.9942   6
   0  -1  18 292.754 32.0716  30
   0   1  18 333.824 34.5824  31
   0  -1  18 346.131 35.8006  29
   0   1  18 430.831 36.9527  30
   0   1  18 396.479 35.0842  26
   0  -1  18 376.137 35.1783  26
   0  -1  18 411.547 37.7615  33
   0   1  18 415.230 36.5921  33
   0   1  19 108.338 17.2268   6
   0  -1  19 93.5640 19.0040  30
   0   1  19 111.159 19.8886  30
   0  -1  19 121.142 22.3694  33
   0   1  19 89.4174 19.5157  33
   0  -1  19 98.5777 23.4849  29
   0  -1  19 70.6475 18.5630  26
   0   1  19 130.659 21.1522  26
   0   1  20 1937.10 92.2512  33
   0  -1  20 1772.48 90.0927  33
   0   1  20 1852.03 94.2447  29
   0   1  20 1902.77 90.0312  30
   0  -1  20 1734.43 88.6310  30
   0   1  20 1812.35 87.9261  26
   0  -1  20 1911.94 90.8168  26
   0   1  21 76.4612 17.0653  30
   0  -1  21 76.1897 16.6794  30
   0   1  21 104.046 18.8807  33
   0  -1  21 89.8942 18.3917  33
   0   1  21 85.4284 18.8580  29
   0  -1  21 88.4304 18.2521  26
   0   1  21 98.8830 18.1361  26
   0   1  22 174.652 22.4929  30
   0  -1  22 146.599 21.7328  33
   0   1  22 126.745 19.7911  33
   0   1  22 123.927 19.1028  26
   0  -1  22 162.733 21.3858  26
   0   1  22 168.519 23.2428  29
   0   1  23 753.482 46.1550  33
   0  -1  23 842.651 48.5221  33
   0   1  23 690.070 45.9827  29
   0   1  24 150.420 18.0933  33
   0  -1  24 150.825 18.5055  33
   0   1  24 119.949 17.2851  29
   0   1  25 22.5862 7.78638  33
   0  -1  25 8.56191 6.47837  33
   0  -2   0 9630.12 313.996  14
   0  -2   0 9642.99 318.611   2
   0  -2   0 9950.90 309.690  16
   0  -2   1 3494.86 125.642  38
   0  -2   1 3516.94 118.896  14
   0   2   1 3664.44 117.784  20
   0  -2   1 3739.91 117.148  20
   0  -2   1 3552.40 126.208   2
   0  -2  -1 3466.79 128.462   2
   0  -2   1 3712.71 123.922  18
   0   2   2 1524.41 56.4451  20
   0  -2   2 1398.40 56.8286  19
   0  -2   2 1382.83 54.1675  20
   0  -2  -2 1322.01 60.4156  13
   0  -2   2 1494.12 60.4668  22
   0  -2  -2 1405.30 60.3520   2
   0  -2   2 1390.67 54.8869   2
   0  -2   2 1430.76 58.2606  18
   0  -2   3 26.7173 10.1324  22
   0  -2   3 26.7978 7.94661  19
   0   2   3 26.5407 7.66882  20
   0  -2   3 34.3250 7.89644  20
   0  -2  -3 34.5705 10.2083  13
   0   2   3 25.9250 10.6707  41
   0  -2   3 22.0809 8.07756  18
   0  -2   3 30.7852 5.81812   1
   0  -2  -3 15.1191 7.61478   2
   0  -2   4 6171.79 218.340  22
   0  -2   4 6289.61 212.195  20
   0   2   4 5919.78 212.375  20
   0  -2   4 5834.31 209.182  19
   0  -2   4 6151.90 212.222  18
   0   2   4 6128.88 217.590  17
   0   2   4 6045.68 218.133  41
   0  -2  -4 6289.27 209.273   2
   0  -2  -4 5984.29 213.122  13
   0  -2   5 1163.52 66.1540  22
   0   2   5 1222.60 56.9498  18
   0   2   5 1346.95 65.1732  20
   0  -2   5 1230.50 60.2610  19
   0  -2   5 1092.48 59.8536  20
   0  -2   5 1192.23 60.9893  18
   0   2   5 1154.34 63.9463  17
   0   2   5 1212.59 65.9542  41
   0  -2  -5 1297.04 57.5640   2
   0  -2  -5 1088.67 59.5491  13
   0  -2   6 8976.92 312.549  19
   0  -2   6 9442.52 318.695  20
   0   2   6 9781.72 320.217  20
   0   2   6 8533.51 307.468  18
   0  -2   6 9122.94 326.693  22
   0   2   6 9202.01 319.436  22
   0   2   6 9149.61 321.652  17
   0  -2   6 9022.11 315.091  18
   0  -2  -6 9216.36 314.523  13
   0   2   6 8831.30 323.016  41
   0  -2   7 2777.99 128.550  20
   0   2   7 2964.23 122.926  18
   0   2   7 3133.21 132.370  20
   0  -2   7 2919.10 125.185  19
   0   2   7 2683.20 128.342  22
   0  -2   7 2966.83 139.441  22
   0  -2   7 3119.27 130.172  18
   0   2   7 3062.27 134.339  17
   0  -2  -7 3090.38 126.997  13
   0   2   7 3016.41 137.125  41
   0   2   8 3.71384 12.1510  22
   0  -2   8-4.61594 13.0791  22
   0   2   8 4.27663 13.3966  41
   0  -2   8 10.2244 9.65714  18
   0   2   8 3.83600 10.2478  17
   0  -2  -8 9.07977 9.04004  13
   0  -2   8 15.6655 10.2512  19
   0   2   8-3.56678 9.52872  20
   0  -2   8-3.66387 9.78807  20
   0  -2   9 432.312 43.7298  18
   0   2   9 499.195 49.7937  22
   0  -2   9 475.224 54.5449  22
   0  -2   9 581.652 51.6957  20
   0   2   9 438.710 45.4791  20
   0  -2   9 485.874 44.3189  19
   0   2   9 579.601 55.8390  41
   0  -2  10 1616.25 98.4543  18
   0  -2  10 1630.91 111.555  22
   0   2  10 1769.68 103.340  22
   0   2  10 1773.23 101.675  20
   0  -2  10 1775.78 104.576  20
   0  -2  10 1624.69 98.3185  19
   0   2  10 1531.72 104.691  41
   0   2  11 26.7454 15.9975  22
   0  -2  11 6.91375 16.0163  22
   0   2  11 51.3123 21.6889  20
   0  -2  11 16.5769 13.8326  20
   0  -2  11 43.3851 18.7902  19
   0  -2  11 36.9947 15.8063  18
   0  -2  12 14046.6 532.409  22
   0  -2  12 13683.4 510.033  18
   0   2  13 851.041 46.9058   6
   0   2  13 868.084 48.5600  30
   0  -2  13 993.245 85.7852  18
   0  -2  13 875.555 49.7297  26
   0   2  13 827.357 46.9193  26
   0  -2  13 856.775 89.2879  22
   0  -2  13 866.771 50.4448  33
   0   2  13 856.748 48.7319  33
   0   2  14 140.841 19.1921  26
   0   2  14 134.463 18.2855   6
   0   2  14 137.587 19.7557  31
   0   2  14 154.202 19.7724  30
   0  -2  14 153.604 36.5797  18
   0  -2  14 243.640 49.5058  22
   0  -2  14 179.315 22.6813  26
   0  -2  14 162.350 22.1469  33
   0   2  14 177.317 21.2641  33
   0  -2  15 283.131 55.4092  22
   0  -2  15 338.415 30.9726  33
   0   2  15 256.946 25.3835   6
   0  -2  15 286.439 28.3824  26
   0   2  15 245.049 25.2712  26
   0   2  15 270.851 27.8646  31
   0   2  15 260.293 26.3893  30
   0  -2  16 2604.11 114.239  33
   0   2  16 2730.53 109.086   6
   0  -2  16 2730.54 113.890  26
   0   2  16 2689.66 110.336  26
   0   2  16 2843.11 113.515  30
   0   2  16 2822.15 115.973  31
   0  -2  17 2470.50 108.680  33
   0   2  17 2409.00 106.460  33
   0   2  17 2347.17 101.110   6
   0  -2  17 2282.04 105.633  26
   0   2  17 2188.82 101.604  26
   0   2  17 2334.97 104.724  30
   0   2  17 2234.07 106.165  31
   0  -2  18 3525.15 143.613  33
   0   2  18 3675.31 143.639  33
   0   2  18 3347.79 135.081   6
   0   2  18 3434.91 138.169  26
   0  -2  18 3273.89 140.506  26
   0   2  18 3198.87 141.583  31
   0   2  18 3227.69 137.772  30
   0  -2  19 355.299 35.1767  33
   0   2  19 388.351 35.5280  33
   0   2  19 370.039 32.0694   6
   0  -2  19 293.227 32.2577  26
   0   2  19 341.926 32.3720  26
   0   2  19 358.559 35.7462  31
   0   2  19 282.374 30.2835  30
   0   2  20 30.4402 13.3529  33
   0  -2  20 46.4842 15.3001  33
   0   2  20 20.9133 10.3276   6
   0   2  20 31.6677 13.2149  30
   0   2  20 44.3044 15.8022  31
   0  -2  20 19.7940 12.2670  26
   0   2  20 15.2086 11.7578  26
   0   2  21 47.9345 14.1727  26
   0  -2  21 23.9042 13.0741  26
   0   2  21 13.0075 10.1814  33
   0  -2  21 46.2883 13.6456  33
   0   2  21 34.8050 10.5251   6
   0   2  21 42.0933 13.0601  30
   0   2  21 38.3924 13.7426  31
   0   2  21 34.1181 14.2453  29
   0   2  22 582.139 37.8786   6
   0   2  22 549.635 39.8154  30
   0   2  22 575.789 39.8157  26
   0  -2  22 601.447 42.0033  26
   0  -2  22 567.794 41.7603  33
   0   2  22 570.252 40.8476  33
   0   2  22 674.008 45.2018  29
   0  -2  23 45.1333 12.5829  33
   0   2  23 45.4911 12.1116  33
   0   2  23 38.6191 12.5615  29
   0  -2  24 1705.48 73.6949  33
   0   2  24 1659.54 72.4659  33
   0   2  24 1554.29 71.4525  29
   0  -2  25-1.37757 6.10365  33
   0   2  25 2.53417 5.98474  29
   0  -3   0-0.88915 5.37717  16
   0  -3   0 3.53710 7.46991   2
   0  -3   0 5.65480 7.89902  38
   0  -3   0 1.29444 6.11277  14
   0  -3   1 20.7133 7.23234  16
   0  -3  -1 30.9503 10.0036  14
   0  -3   1 22.8312 6.27273  14
   0  -3   1 38.0252 10.5060   2
   0  -3  -1 40.2268 12.2382   2
   0  -3   1 23.8167 8.23778  38
   0  -3   2 1697.66 69.5938  18
   0  -3   2 1681.70 61.1848  20
   0   3   2 1739.82 63.3624  20
   0  -3   2 1644.53 60.7710  14
   0  -3   2 1531.12 70.5307  38
   0  -3   2 1559.91 69.0156   2
   0  -3  -2 1698.94 75.1648   2
   0  -3   3 6962.60 240.466  22
   0   3   3 6998.27 232.685  20
   0  -3   3 7021.25 230.082  20
   0  -3   3 6817.71 235.307  19
   0  -3   3 7032.56 237.819  18
   0  -3   3 6737.87 230.905   2
   0  -3  -3 7004.85 241.676   2
   0  -3   4 755.411 47.4937  22
   0   3   4 747.529 42.2940  20
   0  -3   4 751.913 41.1955  20
   0  -3   4 752.783 43.2015  19
   0  -3   4 707.487 43.4644  18
   0   3   4 836.746 50.6237  41
   0  -3   4 732.950 34.7611   1
   0  -3  -4 775.749 45.3532   2
   0  -3  -4 750.968 46.7602  13
   0  -3   5 1802.86 93.8940  22
   0   3   5 2163.72 91.5800  20
   0  -3   5 2147.21 89.4519  20
   0  -3   5 2037.53 89.8876  19
   0  -3  -5 2117.58 94.9870  13
   0  -3   5 1914.93 90.6977  18
   0   3   5 1801.23 95.9932  17
   0  -3  -5 2064.32 89.7870   2
   0   3   5 2273.69 101.328  41
   0  -3   6 37.6742 16.8715  22
   0   3   6 46.7722 13.2967  20
   0  -3   6 42.4521 12.7849  20
   0  -3   6 50.1541 14.4807  19
   0   3   6 50.8738 16.3986  17
   0  -3   6 35.2255 12.6224  18
   0  -3  -6 66.8054 15.8414  13
   0   3   6 63.6165 18.4969  41
   0  -3   7 1126.44 76.7548  22
   0   3   7 1285.43 71.6771  22
   0   3   7 1181.58 76.0342  17
   0  -3   7 1223.30 71.3943  18
   0  -3   7 1189.64 69.3882  20
   0   3   7 1201.42 69.9952  20
   0  -3   7 1322.22 70.7484  19
   0   3   7 1130.20 75.7509  41
   0   3   8 3235.79 150.626  22
   0  -3   8 3510.19 166.985  22
   0  -3   8 3467.39 154.564  18
   0   3   8 3454.21 162.013  17
   0  -3   8 3705.51 155.943  20
   0   3   8 3404.92 152.500  20
   0  -3   8 3827.24 153.976  19
   0   3   8 3819.16 167.144  41
   0  -3   9 4834.40 222.550  22
   0   3   9 5100.04 218.369  17
   0  -3   9 4873.44 208.754  18
   0  -3   9 5115.40 210.179  20
   0  -3   9 4839.14 204.107  19
   0   3   9 5190.52 209.466  20
   0   3   9 5434.08 224.765  41
   0  -3  10 349.716 50.1573  22
   0  -3  10 353.842 42.5754  18
   0   3  10 282.399 38.2316  20
   0  -3  10 335.637 42.9257  20
   0  -3  10 354.318 40.3941  19
   0   3  10 280.046 43.8322  41
   0  -3  11 65.0938 24.7271  22
   0  -3  11 76.5048 24.3072  18
   0  -3  11 60.2678 23.8145  20
   0  -3  11 59.1330 20.4053  19
   0   3  11 85.2443 23.7810  20
   0   3  11 92.2152 27.9075  41
   0  -3  12 73.1362 28.8048  22
   0   3  12 73.7287 26.1515  41
   0  -3  12 62.1837 21.2947  18
   0  -3  12 89.8193 26.6048  19
   0   3  13 288.643 24.6194   6
   0   3  13 242.977 23.0818  26
   0  -3  13 259.083 25.0480  26
   0   3  13 212.992 22.7470  33
   0  -3  13 229.488 25.3236  33
   0  -3  13 234.941 49.5976  22
   0   3  13 236.772 23.1953  30
   0  -3  13 253.497 44.2521  18
   0  -3  14 3456.73 194.369  18
   0   3  14 3685.38 139.882  30
   0   3  14 3703.65 141.160  33
   0  -3  14 3501.66 142.963  33
   0   3  14 3312.14 135.709   6
   0   3  14 3560.43 137.605  26
   0  -3  14 3828.51 142.835  26
   0  -3  15 4154.31 152.698  26
   0   3  15 3835.74 145.517  26
   0   3  15 4108.55 149.241  30
   0   3  15 3992.77 151.928  31
   0   3  15 4040.56 146.651   6
   0  -3  15 4030.16 153.581  33
   0  -3  15 4568.11 227.321  18
   0   3  16 359.650 31.2999  30
   0   3  16 338.597 33.2920  31
   0   3  16 280.929 27.7567   6
   0  -3  16 358.201 33.0728  26
   0   3  16 351.870 30.5364  26
   0  -3  16 390.721 35.0313  33
   0   3  17 2.58306 9.76132  30
   0   3  17 2.88218 11.5513  31
   0   3  17 7.09277 8.93500   6
   0  -3  17 19.9405 12.3313  26
   0   3  17 7.26075 8.55616  26
   0   3  17 16.0874 11.6070  33
   0  -3  17 5.90793 10.4416  33
   0   3  18 71.5356 17.0977  30
   0   3  18 62.3406 16.9496  31
   0   3  18 79.7732 15.2858   6
   0  -3  18 73.5974 17.4869  26
   0   3  18 69.8734 15.7707  26
   0   3  18 68.9744 16.6101  33
   0  -3  18 45.3400 16.0295  33
   0   3  19 2701.16 114.963  30
   0   3  19 2594.30 117.304  31
   0   3  19 2551.31 110.616   6
   0   3  19 2617.63 112.284  26
   0  -3  19 2604.17 117.082  26
   0  -3  19 2612.04 118.079  33
   0   3  19 2604.25 115.447  33
   0   3  20 697.631 46.7136  30
   0   3  20 666.610 49.5144  31
   0   3  20 656.359 44.2812   6
   0   3  20 660.727 44.9030  26
   0  -3  20 670.147 48.3751  26
   0   3  20 715.744 48.3952  33
   0  -3  20 788.283 51.8910  33
   0   3  21 1108.64 64.8692  29
   0   3  21 1130.35 61.9755  30
   0   3  21 1091.10 63.6592  31
   0   3  21 1173.97 60.7514   6
   0   3  21 1198.12 64.1695  33
   0  -3  21 1096.70 63.9598  33
   0   3  21 1180.70 61.9212  26
   0  -3  21 1105.15 64.3516  26
   0   3  22 92.6024 16.4153  33
   0  -3  22 119.287 18.8072  33
   0   3  22 102.256 15.7513   6
   0   3  22 122.919 19.5746  29
   0   3  22 111.559 18.3776  31
   0   3  22 84.3229 15.6080  30
   0   3  23 26.5670 11.0941  29
   0  -3  23 12.5548 9.68903  33
   0   3  23 9.78037 8.27068  33
   0   3  23 7.72011 8.16078  31
   0  -3  24 106.366 15.6369  33
   0   3  24 104.819 14.5033  33
   0   3  24 109.984 15.0728  29
   0  -3  25 112.407 13.4605  33
   0   3  25 111.816 13.0518  33
   0   3  25 105.358 13.0157  29
   0  -4   0 699.395 41.8485  38
   0  -4   0 613.147 43.0422   2
   0  -4   0 608.560 37.7340  14
   0  -4   0 666.987 34.9731  16
   0  -4   1 7608.91 258.490  38
   0  -4   1 7456.49 261.987   2
   0  -4  -1 7542.52 264.010   2
   0  -4  -1 7474.84 258.881  14
   0  -4   1 7203.73 248.034  14
   0  -4  -1 7508.16 245.448  16
   0  -4  -2 1984.37 90.8881   2
   0  -4   2 2012.79 87.0764   2
   0  -4  -2 1876.93 87.9763  14
   0  -4   2 1918.86 74.2612  14
   0  -4   2 2005.30 87.4137  38
   0  -4   3 4709.03 166.902  19
   0  -4   3 4608.65 155.490  20
   0  -4  -3 4576.38 174.632   2
   0  -4   3 4461.66 165.849   2
   0  -4   3 4656.26 168.282  18
   0  -4   3 4436.88 153.001  14
   0  -4   4 249.852 25.2583  18
   0  -4  -4 226.651 25.9183   2
   0  -4   4 235.872 23.6212  19
   0   4   4 216.695 21.4655  20
   0  -4   4 229.936 19.9040  20
   0   4   5 1533.74 82.1825  41
   0  -4   5 1431.93 75.3939  18
   0  -4   5 1543.04 69.7696  20
   0  -4   5 1405.51 73.2767  19
   0   4   5 1545.41 72.3496  20
   0  -4  -5 1548.09 77.9374   2
   0  -4   5 1366.07 77.7724  22
   0   4   6 2813.30 127.886  41
   0   4   6 2627.23 128.407  17
   0  -4   6 2685.08 120.177  18
   0   4   6 2738.93 116.768  20
   0  -4   6 2799.51 114.467  20
   0  -4   6 2585.89 116.656  19
   0  -4  -6 2511.25 116.137   2
   0  -4   6 2843.20 128.286  22
   0   4   7 563.234 51.9578  17
   0  -4   7 573.667 47.6810  18
   0  -4   7 551.588 51.3559  22
   0   4   7 607.000 46.5066  20
   0  -4   7 608.213 45.3197  20
   0  -4   7 568.625 45.6308  19
   0   4   7 650.339 53.8673  41
   0  -4   8 202.430 29.8021  18
   0   4   8 144.801 28.7439  17
   0  -4   8 225.985 35.5477  22
   0   4   8 254.272 30.6963  20
   0  -4   8 153.732 25.5386  19
   0  -4   8 191.221 27.4624  20
   0   4   8 256.327 36.6706  41
   0  -4   9 8.85001 10.2423  18
   0   4   9 16.3192 16.2498  17
   0   4   9-5.20418 10.9955  41
   0  -4   9 12.1272 10.1065  19
   0   4   9 11.7044 11.0592  20
   0  -4   9 16.0214 14.6547  20
   0  -4   9 45.5097 20.1055  22
   0  -4  10 346.136 43.1548  18
   0   4  10 273.134 43.8048  17
   0  -4 -10 347.534 41.7070  14
   0   4  10 307.433 38.5735  20
   0  -4  10 392.592 45.0122  19
   0   4  10 422.723 51.0099  41
   0  -4  10 346.775 49.0167  22
   0  -4  11 1568.73 106.618  18
   0  -4  11 1849.51 109.072  19
   0   4  11 1651.34 115.539  41
   0  -4  11 1856.07 126.657  22
   0  -4  12 1169.34 93.3570  18
   0  -4  12 1240.64 92.0326  19
   0   4  12 1405.01 106.135  41
   0  -4  12 1110.84 102.266  22
   0   4  13 2820.07 113.166  30
   0  -4  13 3130.48 170.920  18
   0  -4  13 2911.41 118.194  23
   0   4  13 2686.08 111.794   6
   0  -4  13 2980.54 163.790  19
   0   4  14 24.7073 10.1669   6
   0  -4  14 40.6453 25.4882  18
   0   4  14 46.7787 11.7637  30
   0  -4  14 54.3553 13.7425  26
   0  -4  14 28.0104 12.0774  23
   0  -4  15 473.174 39.8277  33
   0   4  15 518.629 37.0338   6
   0   4  15 453.098 35.7095  30
   0   4  15 503.914 39.0751  31
   0  -4  15 544.214 40.3849  26
   0  -4  15 565.426 42.3890  23
   0   4  16 697.909 43.6817   6
   0  -4  16 596.459 44.2829  26
   0   4  16 667.412 42.5189  26
   0  -4  16 702.428 48.4903  33
   0   4  16 635.515 43.3411  30
   0   4  16 629.933 45.0365  31
   0   4  17 4176.71 164.194   6
   0   4  17 4437.66 165.283  26
   0  -4  17 4406.44 171.377  26
   0   4  17 4541.20 169.534  33
   0  -4  17 4202.33 171.926  33
   0   4  17 4223.81 169.913  31
   0   4  17 4153.64 165.738  30
   0   4  18 369.912 32.6331   6
   0  -4  18 389.241 36.6784  26
   0   4  18 337.823 31.1294  26
   0  -4  18 374.138 36.4480  33
   0   4  18 314.026 31.8067  33
   0   4  18 345.153 32.7604  30
   0   4  18 294.996 32.6660  31
   0   4  19 613.384 42.8400   6
   0  -4  19 557.041 44.9229  26
   0   4  19 593.477 41.9153  26
   0  -4  19 609.717 46.7027  33
   0   4  19 606.039 44.1508  33
   0   4  19 583.382 43.0809  30
   0   4  19 592.785 45.7165  31
   0   4  20 46.9602 13.5425   6
   0  -4  20 23.0016 14.1612  26
   0   4  20 37.3777 12.1442  26
   0   4  20 25.5366 11.1175  33
   0  -4  20 63.4993 16.4001  33
   0   4  20 34.8333 12.7114  30
   0   4  20 63.0115 15.9953  31
   0   4  21 10.9129 8.49982   6
   0   4  21-10.0755 10.0937  31
   0   4  21 2.31774 9.28773  30
   0   4  21 8.72099 9.20938  26
   0  -4  21 10.7222 9.80563  26
   0  -4  21 2.66864 10.6937  33
   0   4  21 7.11928 9.50952  33
   0   4  22-4.15993 8.33460  30
   0   4  22-2.21408 8.62201  31
   0  -4  22 2.36735 8.65962  33
   0   4  22-2.11644 7.74189  33
   0   4  22 1.95127 7.13773   6
   0   4  22-6.83215 10.3154  29
   0   4  23 118.192 16.3543  31
   0   4  23 130.351 16.9336  33
   0  -4  23 88.5511 15.0027  33
   0   4  23 117.802 16.7746  29
   0  -4  24 12.8779 7.90402  33
   0   4  24 4.66206 7.19484  29
   0   4  25 161.478 15.2641  29
   0  -5   0-7.55546 10.3689  38
   0  -5   0 21.7021 10.4521  14
   0  -5   0 8.92463 10.8825   2
   0  -5   1 3719.84 145.984  38
   0  -5   1 3560.70 135.311  14
   0  -5  -1 3642.83 144.817  14
   0  -5   1 3514.70 148.054   2
   0  -5  -1 3642.38 150.853   2
   0  -5   2 2270.02 103.147  38
   0  -5   2 2340.80 104.993   2
   0  -5  -2 2411.46 109.392   2
   0  -5  -2 2250.85 104.229  14
   0  -5   2 2244.26 89.2901  14
   0  -5   3 17150.6 572.407   2
   0  -5  -3 17667.7 582.870   2
   0  -5  -3 17767.1 580.191  14
   0  -5   3 17242.9 569.277  19
   0  -5   4 173.273 20.7300   2
   0  -5  -4 144.530 23.7383   2
   0  -5   4 212.237 24.8699  19
   0  -5  -4 139.323 23.5378  14
   0  -5  -5 197.311 27.2115   2
   0   5   5 194.653 27.2726  41
   0  -5   5 221.405 27.2865  18
   0  -5   5 202.015 24.7855  19
   0  -5  -5 221.361 29.2880  14
   0  -5  -6 3580.13 151.621   2
   0   5   6 3589.69 156.049  41
   0  -5  -6 3635.61 155.771  14
   0  -5   6 3461.82 149.753  18
   0  -5   6 3337.91 146.355  19
   0   5   7 70.4575 18.9065  41
   0  -5  -7 83.5486 21.0413  14
   0   5   7 75.6348 20.2769  17
   0  -5   7 52.2110 17.0407  18
   0  -5   7 90.6870 19.0568  19
   0   5   8 660.938 59.2689  41
   0  -5  -8 745.976 60.4327  14
   0  -5   8 744.841 59.3189  18
   0   5   8 795.452 65.8416  17
   0  -5   8 757.707 58.0946  19
   0   5   9 18277.9 644.802  41
   0  -5  -9 18932.0 639.295  14
   0  -5   9 18415.7 638.408  18
   0   5   9 17371.2 647.820  17
   0  -5   9 19502.9 637.072  19
   0   5  10 700.099 67.9848  41
   0  -5 -10 952.768 73.1551  14
   0   5  10 721.860 72.1085  17
   0  -5  10 989.782 76.3449  18
   0  -5  10 983.136 73.5719  19
   0   5  11 1854.84 119.780  41
   0  -5 -11 1779.03 110.521  14
   0   5  11 1658.75 116.884  17
   0  -5  11 1684.12 112.137  18
   0  -5  11 1869.16 112.510  19
   0  -5  12 808.048 50.2911  23
   0  -5  12 903.994 80.8563  18
   0   5  12 920.625 85.1675  41
   0   5  12 867.991 47.6991   6
   0   5  12 941.102 48.6495  30
   0  -5  12 909.451 77.9932  19
   0  -5  13 92.6847 18.6335  23
   0  -5  13 67.4554 26.5948  18
   0   5  13 68.5956 13.4356  30
   0  -5  13 115.127 30.0958  19
   0   5  13 23.8523 21.3745  41
   0   5  13 102.862 15.5923   6
   0   5  14 10.6085 9.42052  30
   0  -5  14 30.1812 20.1659  19
   0  -5  14 19.0497 13.1211  23
   0   5  14 31.8485 10.4393   6
   0  -5  15 1663.51 86.4989  23
   0   5  15 1795.68 81.9088  30
   0   5  15 1688.08 80.1843   6
   0  -5  16 355.048 34.6799  23
   0   5  16 345.937 32.4491  31
   0   5  16 257.756 27.2116  30
   0   5  16 239.114 26.1316   6
   0  -5  17 42.3465 16.8889  23
   0   5  17 42.5304 12.9916  30
   0   5  17 24.9308 12.3238  31
   0   5  17 41.5420 12.9002   6
   0   5  18 170.340 22.4235  30
   0   5  18 151.159 23.1191  31
   0   5  18 158.038 21.4334   6
   0   5  19 105.399 18.3632  30
   0   5  19 129.280 20.8944  31
   0   5  19 99.7924 17.5305   6
   0   5  20 344.816 32.1943  31
   0   5  20 353.320 31.4214  30
   0   5  20 330.582 30.3089   6
   0   5  21 451.205 34.9091  30
   0   5  21 482.794 37.3822  31
   0   5  21 463.663 34.5781   6
   0   5  22 10.7045 9.27223  29
   0   5  22 12.5729 9.28901  31
   0   5  22 17.8268 9.54503  30
   0   5  22 5.71163 8.04874   6
   0   5  23 5.43169 8.72138  29
   0   5  23 7.00261 7.93179  31
   0   5  24 223.676 20.0775  29
   0  -6   0 11350.5 394.198  14
   0  -6   0 11291.9 406.875   2
   0  -6   0 12153.6 404.485  38
   0  -6   1 2391.38 100.130  14
   0  -6  -1 2315.69 107.183  14
   0  -6  -1 2206.30 112.709   2
   0  -6   1 2189.76 111.772   2
   0  -6  -1 2284.85 110.618  38
   0  -6   1 2302.91 108.907  38
   0  -6  -2 9699.81 351.679  14
   0  -6   2 10009.9 353.358  38
   0  -6   2 10407.2 357.572   2
   0  -6  -2 9834.73 357.912   2
   0  -6   3 1320.90 74.2393   2
   0  -6  -3 1373.23 79.7375   2
   0  -6   3 1181.77 67.1680  19
   0  -6  -3 1264.81 75.2480  14
   0  -6   4 248.830 27.9887   2
   0  -6  -4 212.380 29.7216   2
   0  -6   4 237.895 27.3832  19
   0  -6  -4 252.818 31.5620  14
   0  -6  -5 4983.13 205.542   2
   0  -6  -5 5110.70 206.681  14
   0  -6   5 5046.27 198.039  19
   0  -6  -6 2089.68 109.402   2
   0  -6   6 1984.40 103.320  19
   0  -6  -6 2289.77 114.139  14
   0   6   6 2075.97 110.206  41
   0   6   7 6217.51 242.801  41
   0  -6   7 5748.19 233.836  19
   0  -6  -7 6020.14 242.149  14
   0   6   7 5864.76 241.631  17
   0   6   8 6254.02 244.461  41
   0  -6   8 5956.11 236.816  19
   0  -6  -8 5641.72 238.755  14
   0   6   8 5403.29 240.604  17
   0   6   9 1288.73 89.9112  41
   0  -6   9 1164.82 81.4805  19
   0  -6  -9 1076.11 80.6178  14
   0   6   9 1181.30 88.7806  17
   0   6  10 898.717 77.7141  41
   0  -6  10 1060.77 78.0643  19
   0  -6 -10 981.775 78.2423  14
   0   6  10 861.806 78.6596  17
   0   6  11 2766.71 154.887  41
   0  -6  11 2634.58 112.797  23
   0  -6 -11 3010.76 154.853  14
   0  -6  11 2632.57 146.255  19
   0   6  12 2868.03 163.704  41
   0  -6  12 2846.55 118.234  23
   0   6  12 2620.39 109.348   6
   0  -6  12 2995.58 159.259  19
   0  -6  13 1472.83 75.1919  23
   0  -6  13 1455.82 108.134  19
   0   6  13 1382.12 111.689  41
   0   6  13 1423.76 68.2921   6
   0  -6  13 1299.05 77.3763  25
   0   6  13 1366.23 66.2683  30
   0  -6  14 154.903 23.2039  23
   0  -6  14 163.843 37.8420  19
   0   6  14 148.480 19.0112  30
   0   6  14 141.561 18.9409   6
   0  -6  14 121.587 23.6551  25
   0   6  14 187.571 41.3053  41
   0  -6  15 3.11908 10.6227  23
   0   6  15 13.5825 9.79911  30
   0   6  15 2.30404 8.14392   6
   0  -6  16 1233.11 75.0212  23
   0   6  16 1448.80 73.3178  31
   0   6  16 1325.42 68.7543  30
   0   6  16 1375.05 69.5741   6
   0  -6  17 1396.63 81.9325  23
   0   6  17 1532.23 77.9524  31
   0   6  17 1442.58 73.7401  30
   0   6  17 1535.21 75.0962   6
   0  -6  18 283.362 35.1148  23
   0   6  18 316.850 30.3093  30
   0   6  18 357.736 33.5924  31
   0   6  18 298.418 29.4818   6
   0  -6  19 61.4594 18.6333  23
   0   6  19 63.0147 14.6157  30
   0   6  19 68.5753 16.4576  31
   0   6  19 67.3730 15.3763   6
   0   6  20 581.531 40.4862  30
   0   6  20 574.502 42.1810  31
   0   6  20 623.800 41.7037   6
   0   6  21 11.3063 10.2546  31
   0   6  21 25.2725 11.0860  30
   0   6  21 14.5423 8.78911   6
   0   6  22 3.99967 8.01443  29
   0   6  22 5.92093 8.33721  31
   0   6  22 3.71001 7.63783  30
   0   6  23 297.210 24.9422  29
   0   6  23 333.352 25.6282  31
   0   6  24 26.6438 8.38608  29
   0  -7   0-3.15695 8.94493  14
   0  -7   0 3.86161 12.0962  38
   0  -7   0-4.22906 10.5676   2
   0  -7  -1 24.1764 12.6339  14
   0  -7   1 8.27401 10.4198  14
   0  -7  -1 4.07791 13.8868  38
   0  -7   1-3.79435 11.8859  38
   0  -7   1 20.9972 16.3533   2
   0  -7  -1-4.23197 13.2567   2
   0  -7  -2 6717.04 251.410  14
   0  -7   2 6313.22 253.777   2
   0  -7  -2 6541.69 257.421   2
   0  -7   2 6445.07 251.253  38
   0  -7  -3 6262.99 254.815   2
   0  -7   3 6406.76 251.561   2
   0  -7   3 6459.79 242.595  19
   0  -7  -3 6726.76 253.270  14
   0  -7  -4 8917.03 327.919   2
   0  -7   4 8293.22 310.602  19
   0  -7  -4 8829.13 323.959  14
   0  -7  -5 79.7016 21.0000   2
   0  -7   5 68.3733 16.7636  19
   0  -7  -5 47.4042 16.8940  14
   0   7   6 79.2504 20.5408  41
   0  -7  -6 104.480 24.4120   2
   0  -7   6 98.0026 22.0614  19
   0  -7  -6 68.7486 20.0107  14
   0   7   7 609.006 55.9659  41
   0  -7  -7 524.046 51.6923   2
   0  -7   7 498.029 49.7948  19
   0  -7   8 5377.53 227.609  19
   0   7   8 5478.31 233.826  17
   0   7   8 5491.41 232.808  41
   0  -7  -8 5474.65 235.585  14
   0   7   9 222.475 36.3260  41
   0  -7   9 293.409 39.8318  19
   0  -7  -9 190.260 34.5759  14
   0  -7  10 5907.69 257.677  19
   0  -7 -10 6332.49 265.132  14
   0   7  10 6159.18 264.836  41
   0  -7  10 5977.77 219.555  23
   0  -7  11 7.68075 9.36747  23
   0  -7  11 12.3679 10.1183  19
   0  -7 -11-2.70496 10.5355  37
   0   7  11 13.4388 14.1920  41
   0  -7 -11 12.7948 13.5121  14
   0   7  11 5.36818 7.36969   6
   0  -7  12-6.76888 14.2951  19
   0   7  12 1.93678 6.84469   6
   0  -7 -12-6.81871 12.8801  14
   0  -7  12 22.0572 13.0201  23
   0  -7  12 3.50793 15.1825  25
   0  -7  13 1391.97 80.7786  25
   0   7  13 1273.59 64.3537   6
   0  -7  13 1242.76 71.6768  23
   0  -7  13 1301.66 104.417  19
   0  -7  14 2604.68 126.041  25
   0  -7  14 2511.22 119.242  23
   0   7  14 2631.79 110.137   6
   0   7  15 2936.32 120.305  30
   0   7  15 3120.23 122.467   6
   0  -7  15 2804.45 135.658  25
   0  -7  15 2838.04 130.918  23
   0   7  16 1611.30 78.8680   6
   0   7  16 1629.21 78.5270  30
   0   7  16 1629.76 81.1701  31
   0  -7  16 1677.00 90.1205  23
   0   7  17 51.4109 14.3219   6
   0   7  17 38.2722 12.0363  30
   0   7  17 55.6062 15.0704  31
   0  -7  17 39.0955 17.1733  23
   0   7  18 194.244 23.3925   6
   0   7  18 222.800 26.5541  31
   0   7  18 188.431 23.0079  30
   0  -7  18 188.754 29.1838  23
   0   7  19 1227.63 64.5572   6
   0   7  19 1278.98 65.2617  30
   0   7  19 1152.69 65.2275  31
   0  -7  19 1230.49 74.9618  23
   0   7  20 358.643 30.1693   6
   0   7  20 380.690 30.7078  30
   0   7  20 285.687 28.8703  31
   0  -7  20 370.935 38.4362  23
   0   7  21 727.892 45.4817  31
   0   7  21 711.505 42.9949  30
   0   7  21 715.312 43.4119   6
   0   7  22 353.804 28.6959  31
   0   7  22 396.852 29.9277  29
   0   7  23 53.1697 10.5935  31
   0   7  23 62.6893 11.8640  29
   0   7  24 10.6659 6.81613  29
   0  -8   0 9106.45 339.409  38
   0  -8   0 8917.54 326.916  14
   0  -8   0 8820.09 340.253   2
   0  -8   1 323.357 40.1142  38
   0  -8  -1 364.921 43.9978  38
   0  -8  -1 259.652 34.0522  14
   0  -8   1 303.188 39.8140   2
   0  -8  -1 341.477 42.5606   2
   0  -8  -2 1798.33 106.468  38
   0  -8   2 1541.98 95.6956  38
   0  -8  -2 1593.27 93.4145  14
   0  -8   2 1550.81 98.1218   2
   0  -8  -2 1551.72 97.8870   2
   0  -8   3 2513.45 123.526  19
   0  -8  -3 2453.23 129.499  14
   0  -8   3 2755.48 136.315   2
   0  -8  -3 2735.62 138.589   2
   0  -8   4 3992.58 173.536  19
   0  -8  -4 4209.82 183.651  14
   0  -8  -4 3968.62 185.473   2
   0  -8   5 1816.95 101.783  19
   0  -8  -5 1838.00 109.440   2
   0  -8  -5 1855.11 108.364  14
   0   8   6 2757.72 146.334  41
   0  -8   6 2886.00 143.612  19
   0  -8  -6 3311.44 156.663   2
   0  -8  -6 3099.92 153.553  14
   0   8   7 309.616 42.8413  41
   0  -8  -7 296.310 41.6492  14
   0  -8   7 278.140 38.6409  19
   0  -8  -7 265.945 39.5801   2
   0  -8  -8 704.802 67.2305  14
   0  -8   8 634.077 60.4020  19
   0  -8  -9 5.32720 11.2518  37
   0  -8   9 5.63735 11.9067  19
   0  -8  -9 18.2896 15.2350  14
   0  -8   9 2.47603 9.35578  23
   0  -8 -10 2552.29 117.546  37
   0  -8  10 2614.75 148.052  19
   0  -8 -10 2744.37 153.028  14
   0  -8  10 2728.06 116.557  23
   0  -8 -11 525.039 44.3262  37
   0  -8  11 498.184 47.2918  25
   0  -8 -11 640.549 68.4465  14
   0  -8  11 517.012 42.4022  23
   0  -8 -12 6415.24 250.509  37
   0  -8 -12 7187.81 304.309  14
   0  -8  12 6657.47 251.423  23
   0  -8  12 6922.50 264.013  25
   0  -8  12 7661.13 308.838  19
   0  -8  13 426.420 60.2315  19
   0   8  13 382.465 31.0801   6
   0  -8 -13 438.462 59.3349  14
   0  -8  13 362.999 37.2678  23
   0  -8  13 388.320 43.0883  25
   0  -8  14 1093.63 75.0812  25
   0   8  14 994.613 56.0269   6
   0  -8  14 1042.16 66.6980  23
   0  -8  14 1003.04 95.4106  19
   0  -8  15 16.9263 18.3171  25
   0  -8  15-3.56435 13.0418  23
   0  -8  15 8.95734 14.6562  19
   0   8  15 20.8979 11.1868   6
   0   8  16 5325.50 188.848   6
   0  -8  16 4983.95 208.484  25
   0  -8  16 4835.36 201.781  23
   0   8  16 4842.46 188.711  31
   0   8  17 828.142 50.6261   6
   0  -8  17 812.071 63.1209  25
   0   8  17 863.787 53.2406  31
   0  -8  17 813.438 60.5724  23
   0   8  18 1768.45 85.4760  31
   0  -8  18 1805.00 96.7686  23
   0   8  18 1776.09 83.4245   6
   0   8  19 67.5023 15.4666  31
   0   8  19 68.9377 14.1596  30
   0   8  19 91.5722 16.3845   6
   0  -8  19 108.633 23.5288  23
   0   8  20 324.900 28.2013   6
   0  -8  20 270.484 33.0205  23
   0   8  20 323.713 27.4710  30
   0   8  20 278.151 27.2822  31
   0   8  21 326.670 26.7399   6
   0  -8  21 340.168 34.3927  23
   0   8  21 325.549 26.5995  30
   0   8  21 295.365 26.9819  31
   0   8  22 430.358 30.4728  31
   0   8  22 430.538 30.1829  29
   0   8  23 960.106 47.1520  31
   0   8  23 1039.14 47.8659  29
   0  -9   0 22.3312 17.4906   2
   0  -9   0 5.58870 13.9688  38
   0  -9  -1 5.55418 12.8492   2
   0  -9   1-5.60946 12.9771   2
   0  -9  -1 4.58324 12.2433  14
   0  -9   1-5.41571 14.4670  38
   0  -9  -1-5.89249 13.6318  38
   0  -9  -2 9991.55 373.393   2
   0  -9   2 9057.50 365.861   2
   0  -9   2 9727.73 368.436  38
   0  -9  -2 9756.29 381.008  38
   0  -9  -2 9427.78 359.015  14
   0  -9  -3 8443.59 343.086  38
   0  -9   3 8200.06 325.580   2
   0  -9  -3 8197.57 327.868   2
   0  -9  -3 8233.57 320.223  14
   0  -9   3 8197.44 314.442  19
   0  -9  -4 4554.37 210.706   2
   0  -9  -4 4705.40 206.288  14
   0  -9   4 4538.24 199.100  19
   0  -9  -5 602.407 61.4881   2
   0  -9  -5 686.357 63.1339  14
   0  -9   5 605.867 56.3601  19
   0  -9  -6 1077.62 84.4569   2
   0  -9  -6 1098.65 82.7088  14
   0  -9   6 914.124 73.7741  19
   0  -9  -7 2134.67 129.137   2
   0  -9  -7 2299.14 131.756  14
   0  -9   7 2049.18 121.633  19
   0  -9   8 2370.27 113.717  25
   0   9   8 2391.75 99.7489  11
   0  -9  -8 2453.69 109.839  37
   0  -9   8 2413.60 136.677  19
   0  -9   8 2361.88 105.667  23
   0  -9  -8 2352.06 138.756  14
   0  -9   8 2304.81 105.405   5
   0  -9  -9 322.992 33.3427  37
   0  -9   9 371.512 49.5156  19
   0  -9   9 331.152 37.5448  25
   0  -9  -9 258.842 43.1306  14
   0  -9   9 292.750 31.1887  23
   0  -9 -10 2125.41 101.558  37
   0  -9  10 2136.81 133.021  19
   0  -9  10 2177.43 110.670  25
   0  -9 -10 2124.98 135.361  14
   0  -9  10 1900.71 97.9042  23
   0  -9 -11 591.866 48.0695  37
   0  -9  11 662.005 56.6176  25
   0  -9 -11 629.219 71.5672  14
   0  -9  11 589.431 48.0550  23
   0  -9 -12 3.28322 13.1566  37
   0  -9  12-7.63096 12.4839  19
   0  -9  12 4.35478 16.9585  25
   0  -9 -12 15.5484 17.9856  14
   0  -9  12 16.8799 13.5282  23
   0  -9 -13 206.158 30.7581  37
   0  -9  13 178.902 39.6601  19
   0  -9  13 216.769 35.7257  25
   0  -9 -13 203.261 42.5231  14
   0  -9  13 206.128 29.9255  23
   0  -9  14 3807.42 216.282  19
   0  -9 -14 4210.12 171.975  37
   0  -9  14 4045.83 173.157  23
   0  -9  14 4076.88 183.481  25
   0   9  15 705.748 44.8971   6
   0  -9  15 636.382 59.0285  25
   0  -9  15 704.251 56.0181  23
   0   9  16 2748.41 112.573   6
   0  -9  16 2626.79 134.297  25
   0  -9  16 2678.33 128.585  23
   0   9  16 2586.32 113.764  31
   0   9  17 16.0081 10.5923   6
   0  -9  17 38.9639 20.8547  25
   0  -9  17 15.2971 14.8999  23
   0   9  17 10.0341 10.6065  31
   0   9  18 227.751 24.2959   6
   0  -9  18 257.432 35.7851  25
   0   9  18 227.712 25.6092  31
   0  -9  18 263.482 34.9406  23
   0   9  19 25.0040 11.6017  31
   0   9  19 43.5390 11.6250   6
   0  -9  19 20.9876 16.2135  23
   0   9  20 3658.07 136.497   6
   0  -9  20 3637.96 152.184  23
   0   9  20 3470.70 137.380  31
   0  -9  21 335.480 33.4254  23
   0   9  21 262.747 24.8477  31
   0   9  22 901.282 45.9632  31
   0  -9  22 851.988 52.6150  23
   0   9  22 925.232 45.5785  29
   0   9  23 157.680 15.4423  31
   0   9  23 140.273 14.1833  29
   0 -10   0 23379.2 824.953  38
   0 -10   0 24217.2 823.878   2
   0 -10  -1 48.6163 23.7256  38
   0 -10   1 63.9195 24.9624  38
   0 -10   1 88.9475 26.2236   2
   0 -10  -1 50.1395 23.0031   2
   0 -10  -2 16.0961 14.3385  14
   0 -10   2 25.4900 14.7480   2
   0 -10  -2 6.26067 13.2281   2
   0 -10  -3 741.820 67.7567  14
   0 -10  -3 874.739 77.0646   2
   0 -10  -4 5315.98 231.202  14
   0 -10  -4 5035.47 235.735   2
   0 -10   5 410.055 50.0056  19
   0 -10  -5 464.526 56.3908   2
   0 -10  -5 412.725 51.2071  14
   0 -10  -6 5435.81 242.694  14
   0 -10   6 5080.52 196.883  27
   0 -10   6 5364.17 203.549  25
   0 -10   6 5459.08 198.998   5
   0 -10   6 5052.69 199.892   8
   0 -10   6 5081.22 233.036  19
   0 -10  -6 5562.05 205.754  37
   0  10   6 5260.77 193.382  11
   0 -10  -6 5798.72 249.563   2
   0 -10  -7 97.4771 26.7962  14
   0 -10   7 54.9871 18.3926  25
   0 -10   7 50.3630 14.2437   5
   0 -10   7 31.7006 14.4831   8
   0 -10   7 42.7574 20.8560  19
   0 -10  -7 47.1171 17.4358  37
   0  10   7 54.5507 12.6282  11
   0 -10  -7 46.9140 20.0745   2
   0 -10   8 1427.46 76.7750   5
   0 -10   8 1394.51 76.9966   8
   0 -10   8 1214.41 97.6531  19
   0 -10   8 1462.58 83.6091  25
   0 -10  -8 1608.53 111.315  14
   0 -10  -8 1504.75 81.4105  37
   0 -10   9 320.034 33.7148   5
   0 -10  -9 245.210 43.9527  14
   0 -10   9 303.525 32.5578  23
   0 -10   9 321.379 38.9914  25
   0 -10  -9 318.786 34.3206  37
   0 -10 -10 7.56709 12.3804  14
   0 -10  10 13.2629 12.9134  23
   0 -10  10-7.24463 11.8529  19
   0 -10  10 8.37859 16.3148  25
   0 -10 -10 19.6114 15.1246  37
   0 -10 -11 150.301 36.2430  14
   0 -10  11 176.097 28.3591  23
   0 -10  11 199.614 41.3786  19
   0 -10  11 174.581 32.1044  25
   0 -10 -11 186.005 28.7313  37
   0 -10 -12 3148.52 186.195  14
   0 -10  12 3293.97 147.105  23
   0 -10  12 2988.80 183.152  19
   0 -10  12 3270.05 157.494  25
   0 -10 -12 3436.43 147.585  37
   0 -10 -13 8.53078 11.3976  14
   0 -10  13 8.53783 13.9693  19
   0 -10  13-4.89062 17.8913  25
   0 -10  13 19.3381 15.5000  23
   0 -10 -13 17.7438 16.0763  37
   0 -10  14 3016.65 147.147  25
   0 -10  14 2605.30 131.371  23
   0 -10 -14 2835.44 130.639  37
   0 -10  15 256.957 40.3369  25
   0 -10  15 355.518 40.7453  23
   0 -10 -15 370.229 38.8692  37
   0 -10  16 446.626 45.3286  23
   0  10  16 416.227 35.0286  31
   0 -10  16 450.511 49.9255  25
   0 -10  17 286.680 37.2404  23
   0 -10  17 325.617 40.7758  25
   0  10  17 326.113 30.4073  31
   0 -10  18 635.306 53.7284  23
   0 -10  18 619.558 55.2520  25
   0  10  18 651.519 43.4993  31
   0  10  18 721.075 42.8882   6
   0 -10  19 491.592 46.6105  23
   0  10  19 452.009 34.6349  31
   0  10  19 556.635 35.5520   6
   0  10  20 163.154 19.5848  31
   0 -10  20 201.311 28.4195  23
   0  10  21 6.43227 7.28622  31
   0  10  21 1.50690 7.25948  29
   0 -10  22 1071.71 57.2784  23
   0  10  22 1034.61 48.3368  31
   0 -11   0-7.05281 13.3238   2
   0 -11   1 1763.13 123.848  38
   0 -11   1 1616.01 116.331   2
   0 -11  -1 1597.32 115.409   2
   0 -11  -2 6575.21 296.883   2
   0 -11   2 6893.50 244.628   8
   0 -11  -3 84.4220 25.7870   2
   0 -11   3 58.9089 14.8076   8
   0 -11  -3 42.8466 18.3563  14
   0  11   3 47.6806 13.5250  11
   0 -11   4 4610.92 171.628   5
   0 -11   4 4313.04 172.216   8
   0 -11  -4 4303.25 217.030   2
   0 -11  -4 4524.56 177.328  37
   0  11   4 4242.98 165.815  11
   0 -11  -4 4445.69 210.460  14
   0 -11  -5 123.711 30.8199  14
   0 -11   5 39.9034 13.9232   5
   0 -11   5 54.7943 16.0223   8
   0 -11  -5 79.1053 27.2499   2
   0 -11  -5 81.9969 21.7578  37
   0 -11   5 94.1538 18.9810  27
   0  11   5 77.6256 15.6926  11
   0 -11  -6 291.878 45.8579  14
   0 -11   6 237.380 27.6511   5
   0 -11  -6 183.854 28.1592  37
   0 -11   6 219.324 28.5970   8
   0 -11  -6 313.868 49.7168   2
   0  11   6 203.223 25.2379  11
   0 -11   6 235.726 28.2827  27
   0 -11   7 1714.18 90.0765   8
   0 -11  -7 1730.56 91.6142  37
   0 -11  -7 1728.19 119.820  14
   0 -11  -7 1683.12 121.139   2
   0 -11   7 1896.47 95.5673  25
   0 -11   7 1603.09 85.4645  27
   0 -11   8 138.776 26.5485  25
   0 -11  -8 108.541 23.3540  37
   0 -11  -8 134.118 33.2285  14
   0 -11   9 61.3062 22.9047  25
   0 -11  -9 44.0168 19.7918  37
   0 -11  -9 77.8626 27.5718  14
   0 -11 -10 20.9019 18.6337  37
   0 -11  10 44.1624 20.8741  25
   0 -11 -10 32.4647 21.6996  14
   0 -11  10 25.1951 15.9700  23
   0 -11 -11 1957.55 103.241  37
   0 -11  11 2130.67 116.906  25
   0 -11 -11 1932.16 139.512  14
   0 -11  11 2030.70 106.176  23
   0 -11 -12 72.7963 20.1832  37
   0 -11  12 89.5671 27.5043  25
   0 -11 -12 86.3889 29.5123  14
   0 -11  12 68.0438 21.5142  23
   0 -11 -13-3.66865 16.2539  37
   0 -11  13 12.4228 17.0494  23
   0 -11  13 36.0592 20.6429  25
   0 -11 -14 2072.84 104.828  37
   0 -11  14 1999.69 117.984  25
   0 -11  14 1894.51 106.820  23
   0  11  15 31.0962 11.5558  31
   0 -11 -15 38.9898 20.3834  37
   0 -11  15 16.9025 16.9567  23
   0 -11  15 36.1327 22.3592  25
   0 -11  16 2658.05 127.361  23
   0  11  16 2368.75 103.851  31
   0 -11  16 2287.35 128.866  25
   0 -11  17 143.371 28.1484  23
   0  11  17 190.451 22.7263  31
   0 -11  17 175.666 31.6312  25
   0  11  18 20.8818 10.4436  31
   0 -11  18-3.72285 16.1175  23
   0  11  19 616.701 38.8739  31
   0 -11  19 605.481 51.2062  23
   0  11  20 256.130 23.3285  31
   0 -11  20 293.171 32.8205  23
   0  11  21 13.6366 7.17902  31
   0 -11  21 4.93840 11.4297  23
   0 -12   0 1730.04 85.7869  27
   0 -12   1 4281.02 172.071  27
   0 -12  -1 4414.92 170.594  27
   0 -12   1 4439.19 169.770   8
   0 -12  -1 4344.30 223.739   2
   0 -12   2 787.685 50.5920   8
   0  12   2 663.396 44.8319  11
   0 -12   2 746.499 52.6368  27
   0 -12  -2 806.391 81.7006   2
   0 -12   3 1621.78 82.2484   8
   0 -12  -3 1614.08 120.450   2
   0  12   3 1503.15 76.5017  11
   0 -12   3 1691.47 86.1034  27
   0  12   4 117.961 19.4598  11
   0 -12  -4 138.822 24.9223  37
   0 -12  -4 145.149 32.8962  14
   0 -12  -4 196.522 40.1903   2
   0 -12   4 129.700 21.0500   8
   0 -12   4 127.983 23.5731  27
   0  12   5 1055.34 60.1849  11
   0 -12  -5 1075.23 68.1542  37
   0 -12  -5 1077.60 91.3734  14
   0 -12  -5 873.497 88.5503   2
   0 -12   5 976.253 64.1338  27
   0 -12   5 1150.33 67.2965   8
   0 -12  -6 531.438 46.1352  37
   0 -12  -6 429.820 59.2008  14
   0 -12  -6 505.236 67.2073   2
   0 -12   6 581.264 47.1698  27
   0 -12   6 569.212 46.6256   8
   0 -12  -7 753.914 82.2626   2
   0 -12  -7 755.148 55.8777  37
   0 -12   7 698.017 52.5216  27
   0 -12  -7 687.663 75.2351  14
   0 -12   8 70.1958 26.3723  25
   0 -12  -8 64.3709 25.2768  14
   0 -12  -8 56.1096 19.9641  37
   0 -12   9 240.555 35.0908  25
   0 -12  -9 225.289 44.5076  14
   0 -12  -9 254.436 34.4933  37
   0 -12  10 177.134 32.0601  25
   0 -12 -10 309.580 53.1322  14
   0 -12 -10 274.148 35.1069  37
   0 -12 -11 52.8474 25.0324  14
   0 -12  11 72.1346 21.4996  23
   0 -12 -11 40.8168 17.6314  37
   0 -12  12 1443.87 88.1562  23
   0 -12  12 1372.80 94.1806  25
   0 -12 -12 1498.05 86.4009  37
   0 -12  13 2196.22 116.169  23
   0 -12  13 2047.68 123.161  25
   0 -12 -13 2258.17 112.164  37
   0 -12  14 87.0222 24.1326  23
   0 -12  14 84.8390 28.0297  25
   0 -12 -14 105.284 24.1723  37
   0 -12  15 68.9741 22.7414  23
   0 -12  15 41.7161 24.6912  25
   0 -12 -15 62.4792 19.4794  37
   0 -12  16 330.034 40.4118  23
   0 -12  16 417.954 48.1225  25
   0 -12 -16 300.258 35.1074  37
   0 -12  17 542.152 50.9551  23
   0 -12  17 527.770 53.0907  25
   0  12  17 520.145 36.4766  31
   0 -12  18 174.732 29.4663  23
   0  12  18 175.079 19.8901  31
   0 -12  19 97.3692 21.9718  23
   0  12  19 126.343 15.6407  31
   0 -12  20 5.55458 12.5872  23
   0  12  20 17.7160 7.94616  31
   0 -12  21 393.547 33.6206  23
   0  12  21 397.848 23.9813  31
   0 -13   0 5.91913 12.8103  27
   0 -13   1 3085.67 135.536   8
   0 -13  -1 3529.64 141.255  27
   0 -13   1 3366.16 142.585  27
   0 -13   2 264.179 30.1886   8
   0  13   2 303.087 29.8846  11
   0 -13   2 309.260 34.0473  27
   0 -13   3 2521.23 120.181  27
   0 -13   3 2685.36 118.809   8
   0 -13   4 1548.52 86.8733  27
   0 -13   4 1616.75 85.1058   8
   0 -13   5 898.689 61.3700  27
   0 -13   5 818.519 57.4481   8
   0 -13  -5 748.899 57.0989  37
   0 -13  -5 827.026 82.8890  14
   0 -13  -6 35.6480 18.7709  37
   0 -13   6 28.4083 17.1289  27
   0 -13  -6 31.9512 19.9837  14
   0 -13  -7 1088.19 71.2795  37
   0 -13   7 1079.19 70.3035  27
   0 -13  -7 1192.88 104.035  14
   0 -13  -8 99.0278 22.8544  37
   0 -13  -8 42.8410 21.5582  14
   0 -13   8 109.170 22.6987  27
   0 -13  -9 211.378 46.0135  14
   0 -13   9 196.109 33.8218  25
   0 -13  -9 219.298 31.2740  37
   0 -13  10 395.061 46.0465  25
   0 -13 -10 405.417 42.8550  37
   0 -13  11 446.377 50.4130  25
   0 -13 -11 466.990 45.3714  37
   0 -13  12 195.168 35.3684  25
   0 -13 -12 235.558 32.6684  37
   0 -13 -13 1485.46 87.6546  37
   0 -13  13 1617.74 102.866  25
   0 -13  13 1756.89 98.7229  23
   0 -13 -14 14.0488 17.2458  37
   0 -13  14 30.9457 22.8548  25
   0 -13  14 17.2139 15.2187  23
   0 -13 -15 2919.53 130.580  37
   0 -13  15 2755.54 145.760  25
   0 -13  15 2923.25 140.139  23
   0 -13 -16-2.99668 11.6696  37
   0 -13  16-9.57916 19.1919  25
   0 -13  16 8.13796 18.4303  23
   0 -13  17 578.497 50.7912  23
   0 -13 -17 482.223 40.1313  37
   0 -13  18 172.907 28.5957  23
   0 -13  19 1914.72 95.5616  23
   0 -13  20-2.51643 11.1477  23
   0 -14   0 104.631 22.6392  27
   0 -14   1 459.938 41.8552  27
   0 -14  -1 444.142 39.9147  27
   0 -14   1 335.688 34.4983   8
   0 -14   2 881.998 60.9676  27
   0 -14   3 2380.26 115.827  27
   0 -14   4 3127.29 141.757  27
   0 -14   5 2771.08 129.143  27
   0 -14  -5 2587.54 125.860  37
   0 -14  -6 11.0412 15.5450  37
   0 -14   6 7.59270 13.8864  27
   0 -14  -6-8.44771 15.9569  14
   0 -14  -7 185.395 30.5518  37
   0 -14   7 152.429 28.3389  27
   0 -14  -7 156.795 39.7819  14
   0 -14   8 41.4127 18.1502  27
   0 -14  -8 18.6633 15.3899  37
   0 -14  -9 22.4877 16.6028  37
   0 -14   9-8.39233 17.2746  25
   0 -14 -10-11.2300 14.5787  37
   0 -14  10-4.40803 14.4236  25
   0 -14 -11 1901.28 100.992  37
   0 -14  11 1921.06 109.523  25
   0 -14 -12 3.62378 13.2564  37
   0 -14  12 9.47049 16.1258  25
   0  14  13 2125.99 95.1841  10
   0 -14  13 2014.44 116.744  25
   0 -14 -13 2078.95 105.517  37
   0 -14  14 1235.15 85.5709  25
   0 -14 -14 1215.59 72.7490  37
   0 -14  14 1216.12 79.1181  23
   0 -14 -15 159.311 25.6538  37
   0 -14  15 204.642 32.8542  23
   0 -14  16 75.0257 23.1556  23
   0 -14 -16 114.985 20.5810  37
   0 -14  17 862.898 61.4299  23
   0 -14 -17 863.372 52.0034  37
   0 -14  18 202.040 28.6872  23
   0 -14  19 320.914 32.3281  23
   0 -15   0 6.63583 12.5360  27
   0 -15  -1 173.326 26.5060  27
   0 -15   1 137.195 24.9129  27
   0 -15   2 2793.83 130.264  27
   0 -15   3 4276.16 179.030  27
   0 -15   4 286.497 36.8524  27
   0 -15   5 733.584 58.6157  27
   0 -15  -6 102.740 24.4541  37
   0 -15   6 97.9895 23.9038  27
   0 -15  -7 363.480 40.3442  37
   0 -15   7 361.458 41.9898  27
   0 -15   8 38.0757 16.0743  36
   0 -15   8 31.0019 18.3513  27
   0 -15  -8 73.3158 20.8183  37
   0 -15   9 1542.21 88.5242  27
   0 -15  -9 1537.84 87.8772  37
   0 -15 -10 215.766 31.0960  37
   0 -15 -11 821.366 57.8903  37
   0 -15  11 626.139 56.9201  25
   0 -15 -12 452.381 42.9088  37
   0 -15  12 480.382 49.5228  25
   0  15  13 2018.07 89.9493  10
   0 -15 -13 1935.51 98.1501  37
   0  15  14 883.044 49.7323  10
   0 -15 -14 859.393 56.9939  37
   0 -15 -15 1726.75 84.9436  37
   0 -15 -16 1631.52 78.7787  37
   0 -15  17 70.0513 18.7945  23
   0 -15 -17 58.3298 13.3178  37
   0 -15  18 220.546 26.6658  23
   0 -16   0 1540.51 85.4812  27
   0 -16   1 1674.52 91.4658  27
   0 -16  -1 1762.44 91.4769  27
   0 -16   2 603.279 50.5005  27
   0 -16   3 3.66997 14.7058  27
   0 -16   4 1647.54 92.8449  27
   0 -16   5 947.335 66.5836  27
   0 -16  -6 707.860 55.3334  37
   0 -16   6 745.020 58.7655  27
   0 -16   7 2868.91 135.229  36
   0 -16  -7 2933.36 134.715  37
   0 -16   7 3121.78 141.307  27
   0 -16   8 645.358 52.6854  36
   0 -16  -8 765.882 56.5703  37
   0 -16   8 743.114 58.5058  27
   0 -16  -9 95.0494 21.8968  37
   0 -16   9 73.2165 21.1884  27
   0 -16 -10 380.432 38.9057  37
   0  16  11 447.025 35.8514  10
   0 -16 -11 423.082 40.3119  37
   0  16  12 1561.82 75.2873  10
   0 -16 -12 1591.49 83.7105  37
   0  16  13 667.464 41.4773  10
   0 -16 -13 608.329 46.1002  37
   0  16  14 1304.22 61.0962  10
   0 -16 -14 1214.73 66.9305  37
   0 -16 -15 4.35139 10.6781  37
   0 -16 -16 791.922 45.0662  37
   0 -17   0-6.55421 12.3819  27
   0 -17   1 434.536 42.6603  27
   0 -17  -1 562.378 45.8677  27
   0 -17   2 1380.90 80.2074  27
   0 -17   3 599.761 50.2831  27
   0 -17   4 2404.67 117.498  27
   0 -17   5 287.608 35.6725  27
   0 -17   6 54.2074 19.3614  36
   0 -17   6 40.2604 18.6711  27
   0 -17   7 352.742 38.7637  36
   0 -17  -7 341.932 35.6925  37
   0 -17   7 352.568 38.8049  27
   0 -17   8 575.964 48.3729  36
   0 -17  -8 601.288 47.1972  37
   0 -17   8 610.395 51.0440  27
   0 -17  -9 564.735 45.7096  37
   0  17  10 1832.27 82.1876  10
   0 -17 -10 1621.42 86.1129  37
   0 -17 -11 196.971 25.7412  37
   0  17  11 189.200 21.4297  10
   0 -17 -12-5.05909 11.2058  37
   0  17  12 9.48412 9.13497  10
   0  17  13 154.258 17.8018  10
   0 -17 -13 141.323 20.4830  37
   0  17  14 1017.84 48.5293  10
   0 -17 -14 1007.71 54.4738  37
   0 -17 -15 38.2709 11.0636  37
   0 -18   0 1156.84 68.7388  27
   0 -18  -1 82.5414 19.7061  27
   0 -18   1 109.277 21.4629  27
   0 -18   2 624.131 49.1288  27
   0 -18   3-6.46455 14.6417  27
   0 -18   4 1509.94 84.0541  36
   0 -18   4 1583.95 85.3315  27
   0 -18   5 26.4635 16.5350  36
   0 -18   5 3.27886 12.3914  27
   0 -18   6 445.936 42.1508  36
   0 -18   6 506.145 44.2050  27
   0 -18   7 222.970 29.6608  36
   0 -18  -8 686.812 46.6406  37
   0  18   8 612.722 40.9545  10
   0 -18   8 592.552 46.9189  36
   0 -18  -9 138.987 21.1379  37
   0  18   9 138.444 18.1839  10
   0  18  10 515.541 35.3663  10
   0 -18 -10 565.337 40.7857  37
   0 -18 -11 120.392 18.6592  37
   0  18  11 95.9754 14.8367  10
   0  18  12 1056.61 50.7486  10
   0 -18 -12 1028.63 55.4619  37
   0 -18 -13 1.72709 9.51115  37
   0  18  13-1.29628 6.24259  10
   0 -18 -14 569.606 33.6559  37
   0 -19   0 7.74450 11.4381  36
   0 -19   1-2.66178 10.0571  36
   0 -19  -1-7.46027 10.2387  36
   0 -19  -2 453.776 36.3506  36
   0 -19   2 474.874 39.2308  36
   0 -19   3 94.4917 19.8565  36
   0 -19   4 216.242 27.0883  36
   0  19   5 241.280 23.6760  10
   0 -19   5 224.351 27.8322  36
   0  19   6 174.028 20.1953  10
   0 -19   6 223.506 27.9551  36
   0 -19   7 71.7402 17.3211  36
   0  19   7 62.0356 12.4696  10
   0  19   8 190.264 19.8547  10
   0 -19   8 151.979 22.5902  36
   0  19   9 3.22425 6.46046  10
   0  19  10 257.339 21.3320  10
   0 -19 -10 226.010 22.4682  37
   0  19  11 5.21299 5.50992  10
   0 -19 -11 14.2482 8.46153  37
   0 -20   0 946.992 53.2329  36
   0 -20   1 25.9672 11.2087  36
   0 -20  -1 12.1476 10.6619  36
   0 -20   2 125.676 18.6782  36
   0 -20   3 271.385 26.6431  36
   0 -20   4 353.127 30.9618  36
   0 -20   5 111.618 18.3448  36
   0  20   6 8.80533 7.34193  10
   0 -20   6 14.8289 9.80737  36
   0  20   7 43.3071 9.95755  10
   0 -20   7 39.9654 11.8565  36
   0  20   8 14.2830 6.83118  10
   0 -20   8-1.81174 7.46150  36
   0  20   9 49.3859 9.21648  10
   0 -21   0 4.69695 7.09294  36
   0 -21   1 423.471 29.7049  36
   0 -21   2 158.019 17.8106  36
   0 -21   3 316.244 25.0951  36
   0 -21   4 57.1605 11.7484  36
   0 -21   5 68.4966 12.5453  36
  -1   0  25 1693.27 72.3101  33
  -1   0  24-5.80355 7.53523  33
  -1   0  23 318.578 28.3328  30
  -1   0  23 351.279 29.7502  26
  -1   0  23 419.012 33.1652  33
  -1   0  22 4.71894 8.91475  30
  -1   0  22 7.04476 10.4034  26
  -1   0  22 2.52225 9.82285  33
  -1   0  21 1998.00 92.9992  30
  -1   0  21 1971.62 92.3491  26
  -1   0  21 2006.73 94.4995  33
  -1   0  20-2.70800 9.90543  30
  -1   0  20 5.26838 9.95146  26
  -1   0  20-5.61748 13.5262  33
  -1   0  19 4109.45 165.090  30
  -1   0  19 4063.79 164.082  26
  -1   0  19 4425.89 168.889  33
  -1   0  18-2.67909 10.4326  30
  -1   0  18-5.22339 11.0311  26
  -1   0  18 2.78360 12.8793  33
  -1   0  17 1034.07 59.2869  26
  -1   0  17 986.924 59.0880  30
  -1   0  17 1106.89 62.4032  33
  -1   0  16-2.39720 8.47464  30
  -1   0  16 4.78164 9.03521  26
  -1   0  16-20.1855 11.9175  33
  -1   0  15 3886.71 147.366  26
  -1   0  15 3562.68 145.232  30
  -1   0  15 3913.29 149.257  33
  -1   0  15 3715.76 201.522  20
  -1   0  14-6.96128 14.7014  20
  -1   0  14 4.17039 8.35575  26
  -1   0  14-7.47669 14.1230  18
  -1   0  14-2.17751 8.72564  33
  -1   0  14-2.03456 7.19028  30
  -1   0  13 542.597 60.7584  20
  -1   0  13 533.823 62.7732  18
  -1   0  12 29.1344 16.5132  20
  -1   0  12 6.00872 11.3552  18
  -1   0  12 6.28005 14.5325  22
  -1   0  11 6218.36 267.096  18
  -1   0  11 6477.52 270.821  20
  -1   0  11 6899.91 277.502  22
  -1   0  10 4.79463 13.5848  20
  -1   0  10-4.61776 11.5387  18
  -1   0  10 5.01452 15.7074  22
  -1   0   9 6367.45 244.134  19
  -1   0   9 6312.31 251.734  18
  -1   0   9 6812.10 259.575  20
  -1   0   9 6444.55 258.110  22
  -1   0   8-2.71265 8.49706  19
  -1   0   8 6.86064 10.2450  18
  -1   0   8-3.80068 12.4345  22
  -1   0   7 24921.1 805.954  18
  -1   0   7 25194.2 796.548  19
  -1   0   7 23939.0 808.801  22
  -1   0   6 3.75012 7.71937  19
  -1   0   6 2.46500 8.39416  18
  -1   0   6-2.68761 10.7693  22
  -1   0   5 2239.69 87.6887  19
   1   0  -5 2171.62 81.1138  14
  -1   0   5 2162.76 93.5965  17
  -1   0   5 2034.94 92.9606  22
  -1   0   4 8.46968 8.46620  17
   1   0  -4 4.96370 4.06129  14
  -1   0   4 9.00763 8.50790  21
  -1   0   4-2.33970 4.94224  19
  -1   0   3 4527.67 164.293  17
  -1   0   3 4654.45 163.443  16
   1   0  -3 4936.09 156.943  14
  -1   0   3 4681.87 158.846  19
  -1   0   3 4919.82 165.844  21
  -1   0   2 10.8358 5.25769  16
  -1   0   2-0.94259 4.62635  17
  -1   0   2 1.14997 2.77001  19
  -1   0   2 2.82548 3.77461  21
   1   0  -1 1656.37 59.4085   1
  -1   0   0 3.61702 3.34854   3
   1   0   0 2.93120 2.93798   1
  -1   0  -1 28995.9 910.566   3
   1   0   1 29510.3 913.313   1
   1   0   1 29163.1 914.802  41
   1   0   2 12.7976 7.04873  41
   1   0   2 7.61646 6.67626  32
  -1   0  -2 1.57221 3.48448   4
  -1   0  -2 3.09867 3.87338   3
   1   0   3 8784.68 296.370  32
   1   0   3 8910.47 296.741  41
  -1   0  -3 8858.49 285.143   4
   1   0   4 2.01175 8.28241  32
   1   0   4-2.06664 8.72940  41
   1   0   4 2.93728 6.35701  18
  -1   0  -4 5.58675 4.57051   4
   1   0   5 2582.98 113.490  32
   1   0   5 2742.45 107.461  18
   1   0   5 2784.20 116.437  41
   1   0   6 5.90950 10.4415  32
   1   0   6-3.06897 11.9508  41
   1   0   6 2.18696 8.26190  18
   1   0   7 11235.0 390.881  41
   1   0   7 10815.5 400.903  22
   1   0   7 10887.5 375.461  18
   1   0   8-8.61492 11.5070  41
   1   0   8-10.2587 15.3196  22
   1   0   8 6.22194 9.74528  18
   1   0   9 22360.3 771.526  22
   1   0  10-6.34964 13.4109  22
   1   0  11 6165.12 276.935  22
   1   0  12 7.69957 19.2409  22
   1   0  13 5152.08 186.989  33
   1   0  13 5098.79 185.945  26
   1   0  13 4974.30 183.747  30
   1   0  13 4998.11 182.314  31
   1   0  13 5212.02 258.865  22
   1   0  14 2.42165 8.85821  33
   1   0  14-2.33421 9.08974  26
   1   0  14-4.22214 9.35194  31
   1   0  14-4.49563 8.49200  30
   1   0  15 1068.00 61.5826  33
   1   0  15 1047.80 60.3311  26
   1   0  15 1101.78 60.6684  30
   1   0  15 1007.66 57.8021  31
   1   0  15 993.120 103.376  22
   1   0  16 2.79511 9.87781  33
   1   0  16-2.68833 9.50046  26
   1   0  16-2.59379 10.6784  31
   1   0  16 18.6112 11.2301  30
   1   0  16 20.6357 19.4895  22
   1   0  17 2511.62 111.792  33
   1   0  17 2470.80 109.589  26
   1   0  17 2424.89 174.265  22
   1   0  17 2296.45 107.677  30
   1   0  17 2314.68 109.706  29
   1   0  17 2358.77 108.569  31
   1   0  18 2.89027 11.8990  30
   1   0  18-2.96860 10.8592  31
   1   0  18 2.85536 13.7512  26
   1   0  18-3.12119 13.5090  29
   1   0  18 24.0885 11.7258  33
   1   0  19 1988.32 96.6917  30
   1   0  19 1964.75 97.0581  31
   1   0  19 1976.68 96.2472  26
   1   0  19 1994.33 99.2526  29
   1   0  19 2070.57 98.7470  33
   1   0  20 3.11467 14.1076  29
   1   0  20-2.87869 10.1727  33
   1   0  21 3246.13 138.182  29
   1   0  21 3268.68 135.470  33
   1   0  22-7.71560 12.6219  29
   1   0  22 7.10395 8.94648  33
   1   0  23 1234.03 64.8504  29
   1   0  23 1415.56 66.3599  33
   1   0  24 1.63405 6.90192  33
   1   0  25 1158.95 51.3934  33
  -1  -1  25 885.153 45.2137  33
  -1   1  25 846.936 44.4293  33
  -1   1  24 22.7884 10.7929  33
  -1  -1  24 30.9441 10.8377  33
  -1   1  23 837.915 49.0565  33
  -1  -1  23 841.264 49.6218  33
  -1   1  23 780.260 46.3086  30
  -1   1  23 755.017 45.9528  26
  -1  -1  23 759.942 46.6643  26
  -1   1  22 419.889 35.3641  33
  -1  -1  22 418.925 35.8065  33
  -1   1  22 360.659 31.4401  30
  -1   1  22 454.858 37.3489  29
  -1  -1  22 401.290 33.4877  26
  -1   1  22 354.414 31.9163  26
  -1  -1  21 147.712 23.3338  33
  -1   1  21 146.976 22.8126  33
  -1   1  21 110.943 18.9066  30
  -1  -1  21 142.182 21.4084  26
  -1   1  21 136.272 21.0787  26
  -1   1  20 55.4105 16.3969  33
  -1  -1  20 28.4166 14.5161  33
  -1   1  20 51.5085 15.4432  26
  -1  -1  20 40.4911 14.4854  26
  -1   1  20 47.5408 14.3934  30
  -1   1  19 7767.33 272.890  33
  -1  -1  19 8132.13 275.814  33
  -1   1  19 7250.32 269.242  30
  -1  -1  19 7414.88 271.361  30
  -1   1  19 7573.71 269.223  26
  -1  -1  19 7366.31 270.320  26
  -1   1  19 7514.61 265.997   6
  -1  -1  18 89.5153 18.1191  30
  -1   1  18 91.6956 18.1985  30
  -1  -1  18 82.0832 18.3145  33
  -1   1  18 82.3621 18.1496  33
  -1   1  18 79.1249 16.6502   6
  -1   1  18 81.5270 16.8703  26
  -1  -1  18 83.3899 17.7909  26
  -1   1  17 4305.72 167.204  33
  -1  -1  17 4318.68 168.411  33
  -1   1  17 4039.23 160.562   6
  -1   1  17 4351.87 164.949  26
  -1  -1  17 4335.43 166.822  26
  -1   1  17 4516.48 166.831  30
  -1  -1  17 4029.49 164.364  30
  -1  -1  16 237.832 26.5665  33
  -1   1  16 276.587 28.3570  33
  -1  -1  16 221.706 24.9287  30
  -1   1  16 274.126 26.9165  30
  -1   1  16 267.978 25.4367   6
  -1  -1  16 258.739 27.3835  26
  -1   1  16 260.051 26.5776  26
  -1   1  15 43.9844 21.9095  20
  -1  -1  15 46.7559 24.4234  20
  -1   1  15 16.2418 8.80404  33
  -1  -1  15 41.0521 12.5189  33
  -1   1  15 63.6714 13.3134   6
  -1   1  15 24.1544 9.53926  30
  -1  -1  15 39.9632 11.3218  30
  -1  -1  15 8.54983 14.0103  18
  -1   1  15 34.8773 12.0326  26
  -1  -1  15 6.95330 8.51787  26
  -1  -1  14 166.114 20.9201  26
  -1   1  14 192.085 20.4269   6
  -1   1  14 148.821 33.6582  20
  -1  -1  14 165.611 37.0401  20
  -1  -1  14 209.830 42.5275  18
  -1   1  14 164.112 20.1072  26
  -1  -1  14 198.311 21.4901  30
  -1   1  14 181.960 20.9566  30
  -1  -1  14 167.465 21.8068  33
  -1   1  14 205.372 22.7289  33
  -1   1  13 4797.45 212.880  20
  -1  -1  13 4318.92 209.902  20
  -1  -1  12 42.1956 18.8955  20
  -1   1  12 16.9613 15.1200  20
  -1   1  12 23.3112 15.5844  18
  -1  -1  12 18.4131 14.2173  18
  -1   1  11 2521.68 133.470  20
  -1   1  11 2580.64 135.086  18
  -1  -1  11 2531.16 136.771  20
  -1  -1  11 2290.33 125.194  19
  -1   1  11 2347.01 131.706  22
  -1  -1  11 2516.71 135.576  18
  -1   1  10 4.64666 11.6110  20
  -1  -1  10-3.72871 9.31726  19
  -1  -1  10-4.95964 15.5355  20
  -1  -1  10 10.7380 15.2122  22
  -1   1  10 4.64287 11.6015  22
  -1   1  10 22.8464 13.6467  18
  -1  -1  10-4.64639 12.4120  18
  -1   1   9 12.5053 13.0578  20
  -1  -1   9-3.21841 8.59840  19
  -1  -1   9 8.90492 11.8946  20
  -1  -1   9 14.1059 14.0436  22
  -1   1   9-4.06938 10.8714  22
  -1   1   9 7.98264 10.6629  18
  -1  -1   9 11.9907 12.5205  18
  -1  -1   8 2.77231 9.44385  19
  -1   1   8 3.51587 11.5056  22
  -1  -1   8 4.06331 12.1382  22
  -1   1   8 44.9104 15.9861  18
  -1  -1   8 3.42359 10.7270  18
  -1   1   8 19.4564 12.1916  17
  -1  -1   7 7144.69 253.589  19
  -1  -1   7 7245.88 260.569  18
  -1   1   7 7510.96 263.288  18
  -1   1   7 6834.38 259.474  22
  -1  -1   7 6776.44 265.020  22
  -1   1   7 7203.48 266.668  17
  -1   1   6 2417.60 98.8445  19
  -1  -1   6 2431.11 105.156  18
  -1  -1   6 2340.15 99.1401  19
  -1   1   6 2317.88 104.152  22
   1  -1  -6 2487.92 98.7034  14
  -1   1   6 2308.36 108.882  17
  -1   1   5 22977.4 723.099  17
  -1   1   5 22129.3 708.602  19
  -1  -1   5 22447.5 716.642  18
  -1  -1   5 22126.8 711.132  19
  -1   1   5 21895.8 715.385  22
  -1  -1   5 21913.7 698.022   3
   1  -1  -5 23170.0 710.608  14
  -1  -1   4 9.84082 7.59047  18
  -1   1   4 22.7308 10.6909  17
  -1  -1   4 2.28055 4.12772   3
   1  -1  -4-1.29724 5.48169  14
   1   1  -4 5.50018 2.88631  14
  -1   1   4 12.3048 7.78869  21
  -1   1   4 7.70898 6.24286  19
  -1  -1   4 5.67267 7.78612  21
  -1  -1   4 10.7990 7.43570  19
  -1  -1   3 867.889 46.5474  16
  -1   1   3 990.872 40.3664  19
  -1   1   3 1007.57 47.1304  21
  -1  -1   3 1066.37 48.3214  21
  -1  -1   3 1048.22 44.6833  19
  -1  -1   3 1020.27 40.7056   3
   1  -1  -3 934.403 43.3188  14
  -1   1   2 6249.63 205.597  16
  -1  -1   2 6049.32 212.398  16
   1  -1  -2 6590.89 209.987  14
  -1   1   2 6552.49 202.517  19
  -1   1   2 6284.13 209.955  21
  -1  -1   2 6579.58 210.818  21
  -1  -1   2 6132.41 206.924   3
  -1  -1   2 6406.08 207.323   4
   1  -1  -1 15190.7 479.968  14
  -1  -1   1 15055.6 478.863   3
  -1  -1   1 15278.0 479.062   4
  -1  -1   0 45.2208 6.85321   4
  -1  -1   0 26.9726 5.87453   3
   1  -1   1 3907.95 125.941  41
   1  -1   1 3763.88 129.245  38
   1  -1   1 3706.31 130.052   1
  -1  -1  -1 3669.53 128.778   4
   1   1   2 6.31367 6.19765  32
   1  -1   2 5.16203 6.21556  32
   1  -1   2-1.04128 5.20477  41
  -1  -1  -2 0.97171 4.00149   4
   1  -1   2 5.73892 6.03639   1
  -1   1  -2 3.62775 3.49547   3
   1  -1   2 4.99583 4.81276  19
  -1  -1  -3 2761.37 107.059   4
   1   1   3 2938.66 121.530  41
   1  -1   3 3166.90 113.968  41
   1   1   3 2995.29 105.702  18
   1  -1   3 2996.30 111.705  19
  -1   1  -3 3047.03 103.431   3
   1  -1   3 3132.75 115.553  32
   1   1   3 3199.53 115.299  32
  -1  -1  -4 9974.19 315.646   4
   1   1   4 10614.1 336.123  41
   1  -1   4 9507.73 323.838  41
   1   1   4 9854.59 315.152  18
   1  -1   4 9492.28 322.590  18
   1  -1   4 9542.93 322.399  19
  -1   1  -4 9622.95 308.247   3
  -1   1  -4 9477.47 308.374   4
   1   1   4 9234.45 324.830  32
   1  -1   4 9411.00 326.268  32
   1   1   5 10447.1 348.931  18
   1  -1   5 11596.9 359.030  18
   1   1   5 10607.8 361.463  32
   1  -1   5 10139.4 360.848  32
   1   1   5 10348.8 368.106  41
   1  -1   5 10438.1 360.029  41
   1  -1   6 1521.38 85.4973  32
   1   1   6 1808.26 79.1206  18
   1  -1   6 1832.25 84.8524  18
   1  -1   6 1861.87 100.549  22
   1   1   6 1714.31 92.6786  41
   1  -1   7 4772.55 208.550  22
   1  -1   7 4780.23 186.793  18
  -1  -1  -7 4925.66 182.531  13
   1   1   7 4747.45 199.995  41
   1   1   8 319.253 40.3234  22
   1  -1   8 201.550 35.8433  22
   1  -1   8 210.097 28.7913  18
  -1  -1  -8 250.791 28.4361  13
   1   1   8 253.886 36.5622  41
   1  -1   9 2438.47 119.906  18
   1  -1   9 2308.40 136.115  22
   1   1   9 2427.39 133.374  22
   1   1   9 2221.96 129.889  41
   1  -1  10 878.926 67.6378  18
   1   1  10 867.238 77.4422  41
   1   1  10 874.686 77.7495  22
   1  -1  10 962.114 83.7006  22
   1   1  11 7726.92 316.783  22
   1  -1  11 7142.63 321.317  22
   1  -1  12 734.494 81.5935  22
   1   1  12 938.341 84.6770  22
   1   1  13 3843.42 148.458  26
   1  -1  13 3936.52 149.763  26
   1   1  13 3923.89 150.094  33
   1  -1  13 3783.80 149.886  33
   1   1  13 4068.29 149.763  30
   1  -1  13 3832.83 146.035  30
   1  -1  13 3832.07 144.351  31
   1   1  13 3771.28 146.758  31
   1  -1  13 4039.64 218.544  22
   1   1  13 4437.24 217.701  22
   1   1  14 314.569 28.6577  26
   1  -1  14 294.537 28.1979  26
   1   1  14 237.295 26.2776  33
   1  -1  14 263.889 27.9492  33
   1  -1  14 289.765 25.9313  31
   1   1  14 266.655 26.6626  31
   1   1  14 304.660 28.6563  30
   1  -1  14 258.685 25.9127  30
   1  -1  14 193.155 43.5977  22
   1   1  14 240.157 47.9736  22
   1   1  15 717.422 83.5884  22
   1  -1  15 683.614 87.6049  22
   1   1  15 692.853 46.4895  26
   1  -1  15 835.957 51.3913  26
   1  -1  15 746.713 47.4116  30
   1   1  15 769.184 49.2028  31
   1   1  15 668.437 46.2232  30
   1  -1  15 736.273 49.4592  33
   1   1  15 669.844 47.1498  33
   1   1  15 718.308 45.4644   6
   1  -1  16 18.3509 10.8120  29
   1  -1  16 32.8086 25.3084  22
   1  -1  16 13.7806 9.76144  26
   1   1  16 13.0456 9.87832  26
   1  -1  16 23.2301 11.4526  30
   1   1  16 16.1438 11.0959  30
   1   1  16 21.8127 11.5348  31
   1  -1  16 31.1984 12.2925  33
   1   1  16 38.6984 14.3138  33
   1   1  16 25.6236 11.0194   6
   1  -1  17 6400.60 238.190  29
   1  -1  17 6516.87 329.609  22
   1   1  17 6272.39 237.844  33
   1  -1  17 6400.04 239.684  33
   1   1  17 6490.82 239.398  31
   1   1  17 6435.05 237.710  30
   1  -1  17 6630.17 238.253  30
   1   1  17 6464.26 236.454  26
   1  -1  17 6584.42 239.293  26
   1   1  17 6350.52 231.840   6
   1  -1  18 552.177 44.5246  26
   1   1  18 538.987 42.3540  26
   1   1  18 553.469 44.3212  33
   1  -1  18 569.339 45.2976  33
   1  -1  18 524.480 44.1791  29
   1   1  18 518.362 42.3162  30
   1  -1  18 478.075 41.1089  30
   1   1  18 577.126 46.5478  29
   1   1  18 514.994 43.8797  31
   1   1  18 563.131 40.1652   6
   1  -1  19 932.413 58.7764  26
   1   1  19 1044.04 59.2219  26
   1  -1  19 818.155 57.9879  29
   1   1  19 929.654 61.5524  29
   1   1  19 824.448 56.1820  30
   1  -1  19 902.352 57.8807  30
   1   1  19 899.336 59.1889  31
   1  -1  19 972.844 60.4652  33
   1   1  19 843.158 56.8591  33
   1   1  20 534.833 45.2754  29
   1  -1  20 563.959 46.5985  29
   1   1  20 556.349 43.3066  30
   1   1  20 654.503 47.9388  31
   1  -1  20 619.437 46.3937  33
   1   1  20 661.241 47.3294  33
   1  -1  21 8.67175 12.5114  29
   1   1  21 19.9975 14.2778  29
   1  -1  21 8.04691 10.1344  33
   1   1  21-2.63484 10.5588  33
   1  -1  22 23.1939 12.1816  29
   1   1  22 17.5631 12.3247  29
   1   1  22 9.30705 10.7789  33
   1  -1  22 21.2678 11.1720  33
   1   1  23 918.605 51.3004  29
   1  -1  23 890.801 49.9302  33
   1   1  23 881.688 49.8869  33
   1   1  24 48.5140 11.5828  29
   1  -1  24 19.4423 8.45255  33
   1   1  24 51.3982 10.9938  33
   1  -1  25 427.509 26.6978  33
   1   1  25 466.058 27.4070  33
  -1  -2  25 55.9364 11.1077  33
  -1   2  25 58.3806 10.9090  33
  -1   2  24 212.272 21.2563  29
  -1   2  24 206.105 20.5568  30
  -1   2  24 241.509 22.7447  33
  -1  -2  24 220.969 22.1128  33
  -1   2  23 318.119 27.4372  26
  -1  -2  23 347.355 29.5152  26
  -1   2  23 278.453 27.2670  29
  -1  -2  23 365.704 30.8630  33
  -1   2  23 324.080 28.9606  33
  -1   2  23 274.184 25.8333  30
  -1  -2  22 291.767 29.6487  33
  -1   2  22 321.965 30.1141  33
  -1   2  22 320.417 31.2257  29
  -1   2  22 268.785 26.9658  30
  -1   2  22 288.714 27.4887  26
  -1  -2  22 273.935 27.8952  26
  -1   2  21 1184.45 65.2386  33
  -1  -2  21 1245.37 67.9196  33
  -1   2  21 1097.00 61.8326  26
  -1  -2  21 1138.37 64.6081  26
  -1   2  21 1112.12 62.5504  30
  -1  -2  20 273.212 30.9077  33
  -1   2  20 236.679 27.5967  33
  -1   2  20 207.941 23.6987   6
  -1   2  20 236.482 26.6477  26
  -1  -2  20 249.438 28.1995  26
  -1   2  20 265.578 27.9054  30
  -1   2  19 2458.95 109.441  33
  -1  -2  19 2405.74 110.476  33
  -1   2  19 2424.53 104.695   6
  -1  -2  19 2318.65 108.486  26
  -1   2  19 2545.07 107.897  26
  -1   2  19 2365.79 106.620  30
  -1   2  18 138.173 22.6690  33
  -1  -2  18 164.542 25.4228  33
  -1   2  18 175.895 22.2591   6
  -1   2  18 206.940 24.6180  26
  -1  -2  18 197.376 24.9441  26
  -1   2  18 179.734 23.3854  30
  -1   2  17 3838.73 139.946   6
  -1  -2  17 3696.34 145.757  33
  -1   2  17 3603.26 145.036  31
  -1   2  17 3746.28 141.900  30
  -1   2  17 3801.46 141.949  26
  -1  -2  17 3902.29 146.452  26
  -1  -2  16 1909.52 143.213  18
  -1   2  16 1813.61 81.1371   6
  -1  -2  16 1940.91 88.6480  33
  -1   2  16 1853.24 84.1152  30
  -1   2  16 1894.07 87.4736  31
  -1   2  16 1836.04 83.0196  26
  -1  -2  16 1925.21 87.2978  26
  -1   2  15 2397.42 101.588  30
  -1  -2  15 2363.53 157.845  18
  -1   2  15 2590.16 101.402   6
  -1  -2  15 2677.69 108.020  33
  -1   2  15 2510.31 148.943  20
  -1  -2  15 2511.13 157.376  20
  -1   2  15 2458.49 102.006  26
  -1  -2  15 2570.01 105.660  26
  -1  -2  14 129.365 18.7183  26
  -1   2  14 115.909 16.2986   6
  -1  -2  14 151.460 37.8177  18
  -1   2  14 118.383 17.2286  30
  -1   2  14 105.725 16.8618  33
  -1  -2  14 92.0920 17.0904  33
  -1   2  14 79.3231 25.2337  20
  -1  -2  14 119.238 32.4567  20
  -1   2  14 171.974 19.9999  26
  -1   2  13 1700.04 77.2665  30
  -1  -2  13 1932.30 126.312  18
  -1  -2  13 1864.55 122.727  20
  -1   2  13 1749.36 114.002  20
  -1  -2  13 1881.83 115.545  19
  -1  -2  12 6413.40 276.245  18
  -1  -2  12 6534.93 265.432  19
  -1   2  12 6654.50 269.912  20
  -1  -2  12 5998.51 272.392  20
  -1  -2  11 4785.79 217.360  18
  -1  -2  11 5113.21 222.675  20
  -1   2  11 4559.38 210.161  18
  -1   2  11 4905.66 214.079  20
  -1  -2  11 5056.43 209.014  19
  -1  -2  10 2227.52 121.915  18
  -1  -2  10 2252.22 126.513  20
  -1   2  10 2375.87 122.477  20
  -1  -2  10 2246.43 114.490  19
  -1   2  10 2307.30 121.041  18
  -1  -2   9 5294.18 206.345  18
  -1   2   9 5093.19 216.756  17
  -1  -2   9 4804.97 208.532  20
  -1   2   9 4853.02 201.866  18
  -1  -2   9 4746.71 194.563  19
  -1   2   9 4579.75 199.765  20
  -1   2   8 76.2323 19.6004  41
  -1   2   8 114.952 22.4273  20
  -1  -2   8 56.8690 17.3897  20
  -1  -2   8 82.7069 17.8701  19
  -1   2   8 112.318 23.7943  17
  -1   2   8 148.417 24.3412  18
  -1  -2   8 104.465 21.7512  18
  -1   2   8 86.8950 19.4317  22
   1  -2  -7 19673.2 667.300  14
  -1   2   7 20216.2 674.171  41
  -1  -2   7 20710.6 674.732  18
  -1  -2   7 21135.4 669.537  19
  -1   2   7 20380.2 688.073  17
  -1   2   7 20762.0 671.067  22
   1  -2  -6 21.0698 10.6062  14
  -1   2   6 7.41823 8.42343  41
  -1  -2   6 4.43757 9.83156  19
  -1   2   6 3.44496 13.4168  17
  -1  -2   6 12.5791 11.6425  18
  -1   2   6 2.21035 7.81430  22
   1  -2  -5 2335.20 96.9353  14
  -1  -2   5 2297.74 97.1392  18
  -1  -2   5 2226.56 94.3579  19
  -1   2   5 2252.38 95.0014  41
  -1   2   5 2290.54 92.8004  22
  -1   2   5 2158.00 105.607  17
   1  -2  -4 8835.65 295.006  14
  -1   2   4 8810.53 290.862  41
  -1  -2   4 8663.54 294.027  18
  -1  -2   4 9393.23 294.100  19
  -1  -2   4 8209.84 296.519  21
  -1   2   4 9249.95 296.518  21
  -1  -2   4 8423.96 279.850   4
   1  -2  -3 4876.54 170.182  14
  -1   2   3 4898.04 167.794  21
  -1  -2   3 4907.84 170.406  21
  -1  -2   3 4725.43 167.985  18
  -1   2   3 4665.87 163.524  41
  -1  -2   3 5089.88 174.643  16
  -1  -2   3 4780.00 160.638   4
  -1  -2   2 2744.66 97.2150  21
  -1   2   2 2786.85 96.0311  21
  -1  -2   2 2775.77 95.5150   4
  -1  -2   2 2812.43 97.4305  18
  -1   2   2 2459.74 91.4360  41
  -1  -2   2 2601.82 102.027  16
   1  -2  -2 2588.92 99.3658  14
  -1  -2   1 12388.5 397.522   4
  -1  -2   1 12309.1 403.484  16
   1  -2  -1 12398.3 399.572  14
  -1  -2   1 12536.1 393.378  18
   1  -2   0 408.200 18.1507  19
  -1  -2   0 444.529 18.5157  18
   1  -2   0 470.169 25.6779  14
  -1  -2   0 394.614 24.3889   4
  -1  -2   0 434.620 19.9524  38
  -1  -2  -1 4105.80 141.623   4
   1  -2   1 3909.78 134.399  19
   1  -2   1 4269.43 144.949  38
   1  -2   2 6896.60 227.969  38
   1   2   2 6475.82 224.192  32
   1  -2   2 6732.51 225.327  32
   1  -2   2 6625.35 220.764  19
   1  -2   2 6722.57 224.739   1
  -1  -2  -2 6375.32 224.035   4
   1   2   2 6976.30 219.841  17
   1   2   3 770.372 41.6964  32
   1  -2   3 694.123 41.0455  32
   1  -2   3 801.277 39.8189  19
   1  -2   3 705.465 38.7629   1
  -1  -2  -3 774.588 40.2775   4
   1   2   3 771.904 37.2383  17
   1  -2   4 4999.21 187.339  22
   1   2   4 4652.27 186.551  41
   1  -2   4 4585.39 168.968   1
   1  -2   4 4824.24 171.306  19
   1   2   4 4768.60 167.862  17
   1   2   4 5063.90 176.135  32
   1  -2   4 4599.86 175.320  32
   1  -2   5 2713.15 126.856  22
   1  -2   5 2849.72 114.145  19
   1   2   5 2772.57 111.160  17
   1   2   5 2861.26 129.098  41
  -1  -2  -5 2892.27 114.260  13
   1  -2   5 2729.64 118.632  32
   1   2   5 2710.91 116.699  32
   1  -2   6 5428.18 196.357  19
   1  -2   6 5017.79 210.281  22
   1  -2   6 4825.51 193.737  18
  -1  -2  -6 5508.42 193.709  13
   1   2   6 4867.53 208.037  41
   1  -2   7 2884.13 125.065  19
   1  -2   7 2855.07 141.679  22
   1  -2   7 2636.07 123.504  18
  -1  -2  -7 2839.76 122.388  13
   1   2   7 2898.41 140.501  41
   1  -2   8 10705.7 370.773  19
   1  -2   8 9876.50 367.118  18
  -1  -2  -8 10887.8 367.471  13
   1  -2   8 10885.3 395.495  22
   1   2   9 3277.29 163.904  22
   1  -2   9 3444.21 175.670  22
  -1  -2  -9 3508.97 152.763  13
   1  -2   9 3219.85 153.343  18
   1   2   9 3532.87 173.521  41
   1  -2  10 1330.03 88.2936  18
   1   2  10 1373.72 96.9178  22
   1  -2  10 1338.67 104.409  22
   1   2  10 1422.61 105.020  41
   1  -2  11 2744.82 149.663  18
   1  -2  11 3118.73 175.979  22
   1   2  11 2951.26 160.177  22
   1   2  11 2965.48 168.761  41
   1   2  12 62.1188 22.6319  22
   1  -2  12 43.0016 25.7302  22
   1   2  12 41.1690 22.0469  41
   1   2  13 5608.37 199.418  30
   1  -2  13 5426.90 194.953  29
   1   2  13 5267.34 198.044  31
   1  -2  13 5678.86 200.251  26
   1   2  13 5209.60 196.661  26
   1   2  13 5129.08 254.450  22
   1  -2  13 5686.24 280.683  22
   1   2  13 5659.36 200.286  33
   1  -2  13 5714.16 202.399  33
   1   2  14 205.955 24.5576  31
   1  -2  14 237.943 23.7149  29
   1   2  14 158.702 21.1232  30
   1  -2  14 174.579 22.9795  26
   1   2  14 199.801 23.1164  26
   1  -2  14 174.683 44.8442  22
   1  -2  14 164.980 22.3310  33
   1   2  14 183.783 22.7146  33
   1   2  15 38.5671 12.3739   6
   1  -2  15 52.1947 14.2159  26
   1   2  15 35.7805 12.6076  26
   1  -2  15 40.9282 12.2143  29
   1   2  15 44.3212 13.9867  31
   1   2  15 37.8825 12.4589  30
   1  -2  15 68.3044 16.9684  33
   1   2  15 12.8826 14.4521  33
   1   2  16 26.1859 10.3306   6
   1  -2  16 58.0961 29.0436  22
   1  -2  16 19.5887 11.5450  26
   1   2  16 30.3264 11.4716  26
   1  -2  16 24.9652 11.5756  29
   1   2  16 16.0997 10.7783  30
   1   2  16 19.7841 14.1447  31
   1   2  16 21.9429 12.1739  33
   1  -2  16 34.8035 14.7702  33
   1   2  17 24.5102 11.3864   6
   1  -2  17 12.0191 27.8240  22
   1   2  17 37.2742 15.1119  33
   1  -2  17 24.1856 14.3128  33
   1   2  17 70.9345 17.2210  26
   1  -2  17 44.0111 15.9514  26
   1  -2  17 37.8436 15.3517  29
   1   2  17 33.0157 14.2103  31
   1   2  17 22.3427 12.6911  30
   1   2  18 135.559 20.1341   6
   1   2  18 143.316 22.5614  33
   1  -2  18 156.829 24.8902  33
   1  -2  18 122.823 22.2023  26
   1   2  18 146.787 22.4393  26
   1  -2  18 126.189 21.9742  29
   1   2  18 192.744 25.7999  30
   1   2  18 185.968 26.7347  31
   1   2  19 991.417 57.2792   6
   1  -2  19 1064.23 64.5230  33
   1   2  19 1090.47 64.2144  33
   1  -2  19 1040.26 63.4156  26
   1   2  19 1104.48 61.4059  26
   1  -2  19 1027.21 62.9266  29
   1   2  19 903.000 61.1306  31
   1   2  19 962.977 60.0711  30
   1   2  19 996.087 64.0949  29
   1   2  20 623.985 45.4293  30
   1   2  20 613.291 47.3325  31
   1  -2  20 641.797 47.3391  33
   1   2  20 688.998 47.7127  33
   1  -2  20 642.084 47.8356  29
   1   2  20 643.369 48.2460  29
   1   2  20 614.884 41.9472   6
   1   2  21 664.710 47.9401  31
   1  -2  21 806.781 51.1171  33
   1   2  21 790.459 50.2039  33
   1   2  21 703.460 43.8555   6
   1   2  21 690.960 49.0609  29
   1   2  22-2.40407 9.36293  29
   1  -2  22 16.3121 10.7831  33
   1   2  22 6.74697 9.25991  33
   1   2  23 173.425 20.2230  29
   1  -2  23 137.439 18.3179  33
   1   2  23 156.257 18.9601  33
   1   2  24 326.953 25.2969  29
   1   2  24 354.414 25.6943  33
   1  -2  24 321.755 25.2080  33
  -1   3  25 474.001 28.9343  29
  -1   3  24 22.0945 8.99080  29
  -1   3  24 35.7243 9.98727  30
  -1   3  24 41.3164 10.4568  33
  -1  -3  24 31.3692 10.3567  33
  -1   3  23 568.274 36.1895  26
  -1  -3  23 539.831 37.2043  26
  -1   3  23 455.743 35.3408  29
  -1  -3  23 530.337 37.8541  33
  -1   3  23 508.764 36.0961  33
  -1   3  23 472.380 34.1535  30
  -1  -3  22-2.52317 11.6744  33
  -1   3  22-2.33222 8.81074  33
  -1   3  22 4.40272 8.05233  30
  -1   3  22-4.29928 10.3522  26
  -1  -3  22-2.45191 12.4705  26
  -1  -3  21 38.4801 14.7175  33
  -1   3  21 37.9439 13.7594  33
  -1   3  21 38.4316 12.8704  30
  -1  -3  21 26.9155 12.7481  26
  -1   3  21 23.3553 11.0727  26
  -1   3  20 1525.60 76.9860  33
  -1  -3  20 1520.96 79.6389  33
  -1  -3  20 1419.77 76.7670  26
  -1   3  20 1512.54 74.3667  26
  -1   3  20 1434.36 72.5439   6
  -1   3  20 1425.45 74.0013  30
  -1   3  20 1472.21 77.2443  31
  -1   3  19 1181.92 65.0081   6
  -1   3  19 1218.42 66.6436  30
  -1   3  19 1271.52 71.1731  31
  -1   3  19 1217.74 66.1006  26
  -1  -3  19 1305.69 71.7980  26
  -1  -3  19 1298.77 72.5450  33
  -1   3  19 1298.51 69.8771  33
  -1  -3  18 4880.05 275.484  18
  -1   3  18 4771.91 187.958   6
  -1   3  18 5265.28 192.868  30
  -1   3  18 5188.81 196.625  31
  -1   3  18 5092.90 190.665  26
  -1  -3  18 5106.29 195.922  26
  -1  -3  18 5322.63 198.714  33
  -1   3  18 5166.99 194.272  33
  -1  -3  17 21.2927 20.1152  18
  -1   3  17 9.16548 8.66865   6
  -1   3  17 4.86900 8.91698  30
  -1   3  17 19.2643 12.1999  31
  -1  -3  17 25.7725 14.0607  33
  -1   3  17 15.4716 10.3426  33
  -1   3  17 21.1538 11.1089  26
  -1  -3  17 22.1785 11.7185  26
  -1   3  16 689.796 44.2819  30
  -1  -3  16 794.293 90.0991  18
  -1   3  16 677.771 42.5667   6
  -1  -3  16 695.900 47.8353  33
  -1  -3  16 658.947 45.9233  26
  -1   3  16 715.871 44.2139  26
  -1   3  15 118.707 17.3036  30
  -1  -3  15 183.135 40.2461  20
  -1   3  15 169.107 36.0136  20
  -1  -3  15 99.5858 31.0341  18
  -1   3  15 124.806 17.6473   6
  -1  -3  15 118.155 19.7320  33
  -1   3  15 43.2876 19.0942  33
  -1   3  15 158.641 19.6423  26
  -1  -3  15 108.645 18.5596  26
  -1   3  14 3012.26 119.818   6
  -1   3  14 3258.04 169.512  20
  -1  -3  14 3252.23 172.355  19
  -1  -3  14 3118.98 177.914  20
  -1  -3  14 3010.19 179.350  18
  -1  -3  14 3108.61 127.614  23
  -1   3  14 3247.79 122.898  30
  -1   3  14 2860.06 119.207  26
  -1  -3  14 2882.33 123.492  26
  -1   3  14 3327.79 125.033  33
  -1  -3  14 3050.87 125.745  33
  -1   3  13 1068.34 55.9548   6
  -1  -3  13 1126.71 95.5234  18
  -1   3  13 1176.19 58.3644  30
  -1  -3  13 1195.48 61.1385  26
  -1   3  13 1261.80 59.0165  26
  -1   3  13 1329.76 94.6237  20
  -1  -3  13 1150.65 89.7086  19
  -1  -3  13 1217.93 98.0739  20
  -1  -3  12 75.6463 25.3044  18
  -1   3  12 37.8208 16.9914  20
  -1  -3  12 46.8732 18.4664  19
  -1  -3  12 50.7915 20.8264  20
  -1  -3  11 694.867 63.2436  18
  -1   3  11 559.130 66.3586  17
  -1   3  11 625.238 57.5937  20
  -1  -3  11 546.714 53.1662  19
  -1  -3  11 573.333 58.9470  20
  -1   3  10 788.773 75.3353  17
  -1  -3  10 846.283 68.5621  18
  -1  -3  10 977.895 68.6890  19
  -1   3  10 984.457 70.7796  20
  -1  -3  10 997.638 75.8965  20
  -1   3   9 2425.78 135.232  17
  -1  -3   9 2282.96 120.291  18
  -1  -3   9 2728.74 130.868  20
  -1  -3   9 2170.11 114.680  19
  -1   3   9 2524.31 122.753  20
  -1   3   9 2232.61 115.459  18
  -1   3   9 2497.00 125.220  41
  -1   3   8 3079.22 163.081  17
  -1  -3   8 3595.89 155.272  18
  -1  -3   8 3655.22 151.308  19
  -1  -3   8 3854.39 163.437  20
  -1   3   8 3580.09 153.841  20
   1  -3  -8 3716.41 152.489  14
  -1   3   8 3131.90 152.391  41
  -1   3   7 9620.69 379.091  17
  -1  -3   7 10691.3 366.763  18
  -1  -3   7 10416.4 361.955  19
   1  -3  -7 10731.8 365.011  14
  -1   3   7 10379.4 366.921  41
  -1  -3   6 4464.08 167.636  18
  -1  -3   6 4318.17 164.231  19
   1  -3  -6 4344.70 168.249  14
  -1   3   6 4100.41 165.323  41
  -1  -3   5 4326.83 164.604  18
  -1  -3   5 4282.28 163.631  19
   1  -3  -5 4389.60 168.085  14
  -1   3   5 4276.09 164.153  41
  -1  -3   4 47.4255 11.6093  18
  -1  -3   4 70.6280 13.9796  19
  -1   3   4 56.8924 11.5266  41
   1  -3  -4 61.4280 13.8732  14
   1  -3  -3 11591.6 375.167  14
  -1  -3   3 10991.7 361.720   4
  -1  -3   3 11365.8 369.050  21
  -1  -3   3 11306.3 367.976  18
  -1   3   3 10929.9 364.561  21
  -1   3   3 11163.9 365.915  41
  -1  -3   3 11303.2 375.474  16
  -1  -3   2 3196.69 113.572  13
   1  -3  -2 3275.41 124.969  14
  -1  -3   2 3342.21 118.881  18
  -1  -3   2 3358.24 127.153  16
  -1  -3   2 3229.71 118.689   4
  -1   3   2 3356.75 115.720  21
  -1  -3   2 3388.21 118.333  21
   1  -3  -1 6095.92 207.780  14
  -1  -3   1 6466.93 212.101  16
  -1  -3   1 6033.36 198.419  18
  -1  -3   1 5974.28 205.161   4
  -1  -3   1 5807.74 200.330  13
  -1  -3   0 19587.5 640.923   4
   1  -3   0 19513.4 639.360  14
  -1  -3   0 19878.7 637.229  13
  -1  -3   0 20003.8 627.381  18
   1  -3   0 20487.9 630.376  22
  -1  -3   0 20787.7 634.758  38
  -1  -3  -1 4349.87 159.148  13
   1  -3   1 4318.35 152.321  19
   1  -3   1 4630.09 156.808  22
   1  -3   1 4685.33 166.662  38
   1   3   1 4723.66 154.427  32
  -1  -3  -2 18331.2 597.911  13
   1  -3   2 18365.3 597.875  22
   1  -3   2 18567.6 591.296  19
   1  -3   2 18845.1 602.630  38
   1   3   2 18926.3 592.531  32
   1  -3   2 18622.6 593.890  32
   1   3   3 840.506 44.5849  32
   1  -3   3 886.083 46.8640  32
   1  -3   3 835.507 43.3967  19
   1  -3   3 852.762 49.7455  22
   1  -3   3 801.858 43.8034   1
  -1  -3  -3 734.331 45.1160  13
   1   3   4 1173.07 59.7538  32
   1  -3   4 1193.16 61.7116  32
   1  -3   4 1128.52 57.2883  19
   1  -3   4 1166.97 65.5558  22
   1  -3   4 1130.57 56.0268   1
   1   3   4 1102.64 57.5599  17
  -1  -3  -4 1187.38 61.0148  13
  -1  -3  -5 110.186 18.5459  13
   1  -3   5 90.1626 20.3996  22
   1   3   5 112.677 22.9530  41
   1  -3   5 82.7143 14.2497   1
   1  -3   5 94.5105 16.8476  19
   1   3   5 77.0272 14.9498  17
   1   3   5 97.3805 18.0365  32
   1  -3   5 108.562 18.8124  32
   1  -3   6 1397.03 73.6101  19
  -1  -3  -6 1363.67 74.4846  13
   1   3   6 1416.72 73.9170  17
   1  -3   6 1313.18 83.6227  22
   1   3   6 1475.67 87.7889  41
   1  -3   7 2217.90 106.942  19
  -1  -3  -7 2290.09 109.804  13
   1   3   7 2410.58 109.505  17
   1  -3   7 2208.89 121.142  22
   1   3   7 2270.31 122.811  41
   1  -3   8 317.974 35.4223  19
   1   3   8 385.308 47.4770  41
  -1  -3  -8 338.921 37.4291  13
   1  -3   8 282.425 41.9459  22
   1  -3   9 1418.97 89.1740  19
  -1  -3  -9 1641.51 92.6759  13
   1   3   9 1393.64 92.9616  22
   1  -3   9 1316.48 100.596  22
   1   3   9 1536.28 103.653  41
  -1  -3 -10 1792.06 106.356  13
   1  -3  10 1889.38 126.549  22
   1   3  10 1986.34 117.040  22
   1   3  10 1688.45 116.918  41
   1   3  11 4385.38 210.729  22
   1  -3  11 4921.07 237.887  22
   1   3  11 4365.96 222.906  41
   1   3  12 185.181 20.8827  31
   1   3  12 157.823 19.4037  30
   1   3  12 156.038 38.3610  41
   1  -3  12 197.316 45.1306  22
   1   3  13 36.1195 24.1369  41
   1  -3  13 36.3018 11.6176  26
   1   3  13 23.9556 10.3628  26
   1  -3  13 24.2430 10.2759  33
   1   3  13 34.8855 11.3118  33
   1   3  13 26.8642 11.0202  31
   1   3  13 21.4684 10.3747  30
   1  -3  13 39.6771 26.5114  22
   1   3  14 270.053 26.1982  26
   1  -3  14 244.428 26.8470  26
   1  -3  14 278.933 29.2313  33
   1   3  14 278.255 27.3902  30
   1   3  14 276.281 27.7260  31
   1  -3  14 314.012 60.1119  22
   1  -3  15 966.147 111.838  22
   1  -3  15 936.086 59.6592  26
   1   3  15 981.289 57.9975  26
   1  -3  15 980.858 61.7353  33
   1   3  15 1098.17 61.7808  30
   1   3  15 1040.14 62.1254  31
   1   3  15 935.596 57.0385   6
   1  -3  16 2113.52 170.582  22
   1  -3  16 2282.25 101.764  33
   1   3  16 2177.30 94.6402  26
   1  -3  16 2228.75 99.6258  26
   1   3  16 2212.09 97.4878  30
   1   3  16 2085.75 98.3037  31
   1   3  16 2178.94 94.4982   6
   1   3  17 1695.97 84.5165  33
   1  -3  17 1628.74 85.8153  33
   1  -3  17 1561.30 83.4210  26
   1   3  17 1679.72 81.5304  26
   1   3  17 1551.49 83.2883  31
   1   3  17 1678.77 83.1934  30
   1   3  17 1624.02 80.0023   6
   1  -3  18 326.071 34.5460  33
   1   3  18 270.987 30.5440  33
   1   3  18 287.682 30.6091  30
   1   3  18 242.558 30.6833  31
   1   3  18 359.306 32.0888  26
   1  -3  18 327.836 33.5359  26
   1   3  18 285.505 28.6751   6
   1  -3  19 2.98155 11.2637  26
   1   3  19 10.1217 11.4613  26
   1   3  19-2.80228 11.2286  33
   1  -3  19-3.03707 11.8265  33
   1   3  19-2.71041 9.57807  30
   1   3  19-3.02410 10.2978  31
   1   3  19-6.08174 11.4878  29
   1   3  19 2.44381 7.65496   6
   1  -3  20 86.3707 18.1954  33
   1   3  20 96.0937 17.8094  33
   1   3  20 80.2376 18.1122  31
   1   3  20 71.8622 16.9642  30
   1   3  20 71.9886 17.9943  29
   1   3  20 66.9824 14.8290   6
   1   3  21 7.31239 9.76743  33
   1  -3  21 10.4593 10.7652  33
   1   3  21-2.59565 10.9638  31
   1   3  21 7.84958 10.7722  29
   1   3  21 2.10615 7.17283   6
   1   3  22 1092.63 57.5575  33
   1  -3  22 1052.95 58.1038  33
   1   3  22 1044.11 58.0340  29
   1   3  22 1026.79 53.5038   6
   1   3  23 16.1206 8.64265  33
   1  -3  23 18.9501 8.96482  33
   1   3  23 24.4988 10.3920  29
   1   3  23 13.6850 7.61802   6
   1   3  24 131.367 15.6363  29
   1  -3  24 155.123 16.9400  33
   1   3  24 140.888 15.4743  33
  -1   4  25 225.238 18.7823  29
  -1   4  24 117.363 15.3061  30
  -1   4  24 110.766 15.2898  29
  -1  -4  24 136.610 17.8918  33
  -1   4  23 61.5374 13.4294  26
  -1  -4  23 54.7978 13.6432  26
  -1   4  23 65.5238 12.9011  30
  -1   4  23 55.8687 13.8597  29
  -1   4  23 91.8701 15.4642  33
  -1  -4  23 60.0303 13.4229  33
  -1   4  22 1150.87 58.7249  33
  -1  -4  22 1196.04 62.0783  33
  -1   4  22 990.948 54.1914  26
  -1  -4  22 1019.35 58.5606  26
  -1   4  22 959.314 54.6087  30
  -1   4  22 926.068 54.8254  31
  -1  -4  21 16.3824 11.8257  33
  -1   4  21 7.24486 9.95193  33
  -1   4  21 28.0937 12.9006  30
  -1   4  21 37.1325 14.2285  31
  -1  -4  21 2.71491 13.5753  26
  -1   4  21 20.0140 10.5108  26
  -1  -4  20 391.822 36.3284  33
  -1   4  20 378.059 34.0993  33
  -1   4  20 366.651 32.0831   6
  -1  -4  20 411.883 37.1907  26
  -1   4  20 349.812 31.5888  26
  -1   4  20 415.560 36.1043  31
  -1   4  20 331.053 31.4214  30
  -1   4  19 7.22557 10.4241   6
  -1  -4  19-5.89412 12.1323  26
  -1   4  19 4.79133 10.3684  26
  -1   4  19 2.75684 11.0465  31
  -1   4  19-5.03756 9.80827  30
  -1   4  19-2.61265 12.3376  33
  -1  -4  19 11.9398 12.6075  33
  -1   4  18 896.530 53.2557   6
  -1  -4  18 890.681 57.8667  33
  -1   4  18 865.664 54.5097  33
  -1   4  18 888.021 52.9812  26
  -1  -4  18 836.008 56.1559  26
  -1   4  18 980.669 58.0872  31
  -1   4  18 917.925 54.3876  30
  -1   4  17 125.765 18.8666   6
  -1  -4  17 120.103 41.4566  18
  -1  -4  17 134.639 24.3805  23
  -1   4  17 133.630 20.9016  33
  -1  -4  17 148.694 23.0840  33
  -1   4  17 159.553 21.3344  30
  -1   4  17 133.219 18.9946  26
  -1  -4  17 118.654 21.0812  26
  -1  -4  16 2370.61 105.609  26
  -1  -4  16 2534.17 108.491  33
  -1  -4  16 2718.46 114.312  23
  -1   4  16 2566.59 103.708  30
  -1  -4  16 2676.06 176.391  18
  -1   4  16 2385.79 100.716   6
  -1  -4  15 552.663 40.9615  26
  -1   4  15 528.926 37.6422  30
  -1  -4  15 628.126 46.0603  23
  -1   4  15 565.344 38.2591   6
  -1  -4  15 551.107 41.6167  33
  -1  -4  15 495.350 69.8065  18
  -1   4  14 545.696 36.5034  30
  -1   4  14 556.983 36.1657   6
  -1  -4  14 480.298 64.4942  20
  -1  -4  14 624.975 67.0907  19
  -1   4  14 472.294 57.4798  20
  -1  -4  14 493.120 65.9459  18
  -1  -4  14 437.817 38.0705  23
  -1  -4  13 197.673 23.5310  23
  -1   4  13 240.651 22.4075  30
  -1  -4  13 211.094 39.8280  20
  -1   4  13 209.961 37.0883  20
  -1  -4  13 252.117 40.3208  19
  -1   4  13 183.049 21.9741  40
  -1   4  13 195.660 20.5215   6
  -1  -4  13 196.966 39.4911  18
  -1   4  12 678.193 62.0522  20
  -1  -4  12 656.579 62.4661  19
  -1  -4  12 526.876 60.1302  20
  -1   4  12 516.222 67.6843  17
  -1  -4  12 631.394 65.6245  18
  -1  -4  11 59.3878 18.7435  19
  -1  -4  11 39.8837 19.4476  20
  -1   4  11 38.3049 15.0571  20
  -1   4  11 41.2579 19.3290  41
  -1   4  11 29.4120 22.0008  17
  -1  -4  11 51.0578 20.7938  18
  -1  -4  10 5033.69 215.530  19
  -1   4  10 5183.22 215.090  20
  -1  -4  10 4738.46 219.499  20
  -1  -4  10 5262.55 224.182  18
  -1   4  10 4793.86 235.410  17
  -1   4   9 963.614 66.4891  20
  -1  -4   9 873.319 65.0747  19
  -1  -4   9 945.577 69.9129  20
   1  -4  -9 880.455 64.8406  14
  -1   4   9 1001.66 73.1480  41
  -1   4   9 849.620 76.0557  17
  -1  -4   9 988.043 70.3163  18
  -1  -4   8 3914.87 173.631  20
  -1   4   8 4070.00 167.841  20
  -1  -4   8 3993.97 169.425  19
   1  -4  -8 4195.12 172.120  14
  -1   4   8 3951.35 173.266  41
  -1  -4   8 4041.46 172.340  18
  -1   4   8 3712.65 182.809  17
  -1  -4   7 80.3680 19.7004  20
  -1   4   7 93.0220 19.4004  20
  -1  -4   7 76.7280 17.8015  19
   1  -4  -7 100.994 20.9678  14
  -1   4   7 71.6354 19.2406  41
  -1   4   7 116.632 26.1994  17
  -1  -4   7 77.5020 18.7424  18
  -1  -4   6 391.954 36.2891  18
  -1  -4   6 475.382 38.9594  19
   1  -4  -6 403.062 35.8750   2
   1  -4  -6 440.970 40.3417  14
  -1   4   6 385.290 36.5005  41
  -1  -4   5 13801.8 474.364  18
  -1  -4   5 14164.5 476.006  19
   1  -4  -5 14224.9 478.803   2
   1  -4  -5 13283.8 479.225  14
  -1  -4   4 15010.1 482.431  18
  -1  -4   4 15195.7 486.220  19
  -1  -4   4 14154.4 482.135   2
   1  -4  -4 15235.1 491.206   2
   1  -4  -4 14240.5 489.904  14
  -1   4   4 14132.8 480.597  41
  -1  -4   3 224.609 21.6029  18
  -1  -4   3 238.899 26.6918  16
  -1  -4   3 251.760 22.1824  21
   1  -4  -3 246.948 26.4473  14
   1  -4  -3 254.844 27.1178   2
  -1  -4   2 4398.42 154.784  18
  -1  -4   2 4411.98 166.938  16
   1  -4  -2 4263.70 164.900  14
  -1  -4   2 4430.36 153.059  21
  -1  -4   1 1313.21 61.9459  38
  -1  -4   1 1383.94 54.9994  21
  -1  -4   1 1340.64 56.9994  18
  -1  -4   1 1529.42 70.4632  16
  -1  -4   1 1473.03 63.6016  13
   1  -4  -1 1447.01 67.3659  14
  -1  -4   0 36209.1 1095.60  16
   1  -4   0 33918.0 1096.44  38
  -1  -4   0 34094.4 1083.92  38
   1  -4   0 34658.0 1087.48  14
  -1  -4   0 33800.3 1086.96  13
   1  -4   1 6730.67 217.696  22
   1  -4   1 6358.33 216.454  19
  -1  -4  -1 6322.72 220.649  38
   1  -4   1 6670.04 233.078  38
   1  -4   1 6548.73 215.396  32
   1  -4   1 6319.83 221.417  14
  -1  -4  -1 6156.41 225.304  13
   1  -4   2 1808.13 86.7608  38
   1  -4   2 1848.08 76.2425  19
  -1  -4  -2 1804.35 82.9196  13
   1  -4   2 1814.65 75.5253  32
   1  -4   2 1903.64 79.8376  22
   1  -4   3 34.0502 12.8784  38
   1  -4   3 33.3786 11.5384  22
   1  -4   3 26.7148 8.77621  19
   1   4   3 23.1455 8.72978  32
   1  -4   3 24.9952 10.3029  32
  -1  -4  -3 19.1576 9.35889  13
   1  -4   4 2988.35 129.419  22
   1  -4   4 3114.62 121.267   1
   1  -4   4 3044.21 121.878  19
  -1  -4  -4 3095.53 129.392  13
   1  -4   4 2959.64 124.597  32
   1   4   4 3110.02 122.378  32
   1  -4   5 3560.90 150.234  22
   1  -4   5 3476.00 135.075   1
   1   4   5 3223.03 141.169  17
  -1  -4  -5 3382.48 145.135  13
   1   4   5 3639.82 156.027  41
   1  -4   5 3582.92 140.771  19
   1   4   6 194.211 32.5101  41
  -1  -4  -6 229.316 29.3426  13
   1  -4   6 186.536 29.2274  22
   1  -4   6 202.987 25.5295  19
   1   4   7 408.251 45.7846  41
  -1  -4  -7 377.117 40.4467  13
   1  -4   7 433.794 46.3750  22
   1  -4   7 392.449 37.8456  19
  -1  -4  -8 5275.56 221.774  13
   1  -4   8 5445.54 236.473  22
   1  -4   8 5214.99 216.852  19
   1   4   9 558.986 60.8403  41
  -1  -4  -9 559.202 53.5266  13
   1  -4   9 565.311 62.6840  22
   1  -4   9 579.915 52.5384  19
   1   4  10 3234.81 173.736  41
  -1  -4 -10 3328.44 163.789  13
   1  -4  10 3282.20 159.974  19
   1  -4  10 3293.43 180.086  22
   1  -4  11 16.3422 17.2686  22
   1   4  11 29.2846 21.8752  41
   1   4  12 770.204 45.9083  31
   1   4  12 772.459 44.7082  30
   1  -4  12 694.342 44.4581  23
   1  -4  12 736.135 85.9237  22
   1   4  12 613.966 74.6634  41
   1   4  13 2912.03 116.662  30
   1   4  13 2914.75 119.279  31
   1   4  13 3217.18 185.255  41
   1  -4  13 2654.87 116.476  23
   1  -4  13 2826.99 187.905  22
   1  -4  14 3881.32 154.480  26
   1   4  14 4140.30 159.298  31
   1   4  14 4163.02 156.608  30
   1   4  14 4031.76 155.092   6
   1  -4  14 3927.67 159.676  33
   1  -4  14 3969.32 238.931  22
   1  -4  15 33.0489 12.2661  26
   1   4  15 35.4208 14.3476  31
   1   4  15 24.8506 12.2188  30
   1   4  15 33.4115 11.7363   6
   1  -4  15 32.1137 14.6096  33
   1   4  15 5.05136 10.9573  33
   1  -4  15 12.1411 16.2339  22
   1   4  16 706.433 50.4120  30
   1   4  16 875.113 56.5848  31
   1   4  16 938.806 53.7090  26
   1  -4  16 904.121 55.9879  26
   1   4  16 857.279 52.7422   6
   1   4  16 908.254 55.6463  33
   1  -4  16 918.783 58.8509  33
   1   4  17 267.879 30.5736  31
   1   4  17 300.123 30.5233  30
   1  -4  17 265.532 29.8454  26
   1   4  17 258.214 27.6909  26
   1   4  17 286.328 29.0955   6
   1  -4  17 276.654 31.6081  33
   1   4  17 296.886 30.4866  33
   1   4  18 1319.61 71.4497  30
   1   4  18 1292.93 74.1946  31
   1  -4  18 1327.48 74.5219  26
   1   4  18 1382.97 70.6980  26
   1  -4  18 1368.41 76.8058  33
   1   4  18 1354.58 72.7540  33
   1   4  18 1347.98 70.3981   6
   1   4  19 53.7298 15.7727  33
   1  -4  19 75.9554 18.7073  33
   1   4  19 67.0518 17.5324  31
   1   4  19 65.4375 15.7670  30
   1   4  19 71.1657 15.1577   6
   1   4  20 440.971 36.2807  33
   1  -4  20 455.828 38.6306  33
   1   4  20 533.127 40.6868  31
   1   4  20 447.571 38.6096  29
   1   4  20 369.871 33.9520  30
   1   4  20 420.084 34.0717   6
   1   4  21 291.343 27.0591   6
   1   4  21 328.587 29.3344  33
   1  -4  21 344.044 31.9724  33
   1   4  21 295.317 29.6353  31
   1   4  21 285.734 29.3847  29
   1   4  22 180.368 20.1664   6
   1   4  22 260.117 25.7469  29
   1   4  22 185.916 22.4575  31
   1  -4  22 234.103 24.3579  33
   1   4  22 222.992 23.0714  33
   1   4  23 347.281 27.3147  29
   1   4  23 340.768 25.4700   6
   1  -4  23 339.967 27.3703  33
   1   4  24 674.213 36.6532  29
  -1   5  25 4.67039 5.94015  29
  -1   5  24 1528.57 67.5799  29
  -1   5  24 1573.43 66.9427  30
  -1   5  23 22.7247 9.30051  29
  -1   5  23 5.34026 7.71277  31
  -1   5  23 10.7163 7.92027  30
  -1   5  22 404.657 31.1992  30
  -1   5  22 339.284 30.2437  31
  -1   5  21 625.750 42.0383  30
  -1   5  21 629.076 42.8498  31
  -1   5  20 328.146 32.3445  31
  -1   5  20 368.833 32.2894  30
  -1   5  20 369.257 31.8803   6
  -1  -5  19 652.922 51.8960  23
  -1   5  19 651.368 43.4008   6
  -1   5  19 533.566 41.9503  31
  -1   5  19 557.032 41.2088  30
  -1  -5  18 1573.70 88.6429  23
  -1   5  18 1670.15 78.9090   6
  -1   5  18 1555.45 80.0696  31
  -1   5  18 1535.85 77.3738  30
  -1  -5  17 1634.06 87.9934  23
  -1   5  17 1562.24 76.5606   6
  -1   5  17 1540.28 76.4934  30
  -1   5  16 36.3533 11.2103   6
  -1   5  16 41.4489 12.5470  30
  -1  -5  16 51.7524 17.5870  23
  -1  -5  16 10.2026 21.5776  18
  -1  -5  15 253.824 47.4017  19
  -1   5  15 275.024 25.9982   6
  -1   5  15 245.145 24.8306  30
  -1  -5  15 278.052 31.4174  23
  -1  -5  14-7.19432 11.7765  19
  -1   5  14 18.1051 9.12187   6
  -1   5  14 24.2671 10.2942  30
  -1  -5  14 8.38940 10.5732  23
  -1  -5  13 69.4197 15.4959  23
  -1  -5  13 65.2706 23.1576  19
  -1   5  13 63.4919 13.1237   6
  -1   5  13 63.6362 12.6688  30
  -1   5  13 72.5845 14.8501  40
  -1  -5  13 74.4332 26.3841  18
  -1  -5  12 148.438 20.8397  23
  -1  -5  12 118.271 28.7124  19
  -1   5  12 124.242 16.2189   6
  -1   5  12 103.307 15.2600  30
  -1   5  12 129.524 17.1287  40
  -1  -5  12 79.6649 25.3453  18
  -1   5  12 120.504 33.2741  17
  -1   5  11 36.6366 19.5875  17
  -1  -5  11 29.5561 16.7649  18
  -1  -5  11 16.0427 12.3933  19
   1  -5 -10 3363.06 160.852  14
  -1   5  10 3607.60 181.291  17
  -1  -5  10 3319.64 164.346  18
  -1  -5  10 3270.51 160.831  19
   1  -5  -9-4.45883 10.3159  14
  -1  -5   9 9.35006 12.4890  18
  -1   5   9 17.6986 14.7421  17
  -1  -5   9 8.77426 13.7427  19
   1  -5  -8 4582.62 201.766  14
  -1  -5   8 4940.84 205.530  18
  -1   5   8 5058.12 218.951  17
  -1  -5   8 5132.49 205.055  19
   1  -5  -7 2339.29 118.781  14
  -1  -5   7 2452.46 117.258  19
  -1  -5   7 2415.67 117.146  18
   1  -5  -6 6272.48 245.216  14
  -1  -5   6 6000.59 238.689  19
  -1  -5   6 6448.31 239.358  18
   1  -5  -6 6600.35 243.514   2
   1  -5  -5 62.6804 17.8473  14
   1  -5  -5 73.5919 18.2819   2
  -1  -5   5 71.5825 16.5725  19
  -1  -5   5 77.2347 16.2098  18
   1  -5  -4 443.554 40.7711  14
  -1   5   4 439.496 35.4097  41
   1  -5  -4 401.739 39.5207   2
  -1  -5   4 439.861 38.2767   2
  -1  -5   4 517.539 37.5620  18
  -1  -5   3 32.3275 12.5160   2
   1  -5  -3 73.2832 17.6197   2
   1  -5  -3 48.2389 15.4175  14
  -1  -5   3 57.4526 12.6535  18
  -1  -5   3 64.0586 17.1192  16
   1  -5  -2 17798.2 581.258   2
  -1  -5   2 17009.3 577.187   2
  -1  -5   2 17157.3 558.931  18
  -1  -5   2 17491.3 575.316  16
   1  -5  -2 17543.9 575.422  14
  -1  -5   1 5726.86 204.606  16
  -1  -5   1 5368.13 195.894  38
   1  -5  -1 5221.89 199.504  14
  -1  -5   0 4986.61 182.416  16
   1  -5   0 4557.09 174.079  14
  -1  -5   0 4531.72 175.925  13
   1  -5   0 4717.22 184.657  38
  -1  -5   0 4798.76 173.936  38
  -1  -5  -1 2945.04 125.086  13
   1  -5   1 3000.34 119.476  14
   1  -5   1 3049.50 116.047  19
  -1  -5  -1 3029.59 121.737  38
   1  -5   1 3229.93 133.990  38
  -1  -5  -2 3741.15 151.569  13
   1  -5   2 3795.47 141.582  19
   1  -5   2 3819.94 157.982  38
   1  -5   3 5785.60 213.809  22
   1  -5   3 5951.12 224.680  38
   1  -5   3 5866.28 210.200  19
  -1  -5  -3 5905.68 221.469  13
   1  -5   4 67.1951 14.4510   1
   1  -5   4 45.8360 13.0873  22
   1  -5   4 43.2924 12.3509  19
  -1  -5  -4 83.8371 18.8503  13
   1  -5   5 571.312 46.3157  22
   1  -5   5 501.842 39.6726  19
   1   5   6 1738.26 98.5972  41
  -1  -5  -6 1482.99 88.6339  13
   1  -5   6 1685.61 94.5331  22
   1  -5   6 1516.56 83.4638  19
   1   5   7 541.162 53.5116  41
  -1  -5  -7 553.856 51.4257  13
   1  -5   7 461.613 49.5700  22
   1  -5   7 541.289 46.1178  19
   1   5   8 2122.97 121.920  41
  -1  -5  -8 2053.46 114.579  13
   1  -5   8 2016.03 120.313  22
   1  -5   8 2018.71 108.528  19
   1  -5   9 233.470 40.9881  22
  -1  -5  -9 228.046 37.5775  13
   1   5   9 253.675 41.8776  41
   1  -5   9 191.433 31.1907  19
   1   5  10 9404.30 373.883  41
   1  -5  10 8834.86 377.613  22
   1  -5  10 9629.64 358.660  19
   1   5  11 1493.73 111.348  41
   1  -5  11 1458.42 115.696  22
   1  -5  11 1364.83 97.7572  19
   1  -5  12 7662.97 342.398  22
   1  -5  12 7131.17 256.215  23
   1   5  12 7757.84 327.312  41
   1   5  12 7184.22 251.724  30
   1  -5  13 69.2952 16.2223  23
   1  -5  13 104.050 36.8322  22
   1   5  13 70.7753 15.3104  30
   1   5  13 62.0034 15.0945  31
   1   5  13 78.0612 28.4584  41
   1   5  14 102.804 34.2683  41
   1   5  14 81.1665 15.8217   6
   1   5  14 64.1731 16.0749  31
   1   5  14 69.1773 14.4782  30
   1  -5  14 149.044 43.3777  22
   1  -5  14 82.7784 18.2114  23
   1   5  15 39.0171 12.7082   6
   1   5  15 51.3921 13.3663  30
   1   5  15 59.9546 16.3509  31
   1  -5  15 55.7235 15.7443  23
   1   5  16 3966.99 161.403   6
   1   5  16 4332.64 168.029  31
   1   5  16 4331.91 164.064  30
   1  -5  16 4125.26 168.665  23
   1   5  17 1104.30 66.5787  31
   1   5  17 1199.21 65.6651  30
   1   5  17 1203.53 65.0273   6
   1   5  18 144.456 23.0619  31
   1   5  18 189.725 23.9847   6
   1   5  19 314.036 30.6012  30
   1   5  19 375.786 35.2466  31
   1   5  19 336.258 31.4321   6
   1   5  20 4.54747 8.85550   6
   1   5  20 4.70307 8.60300  30
   1   5  20 2.58876 10.0820  31
   1   5  20 10.2760 10.8519  29
   1   5  21 254.132 24.5342   6
   1   5  21 233.895 25.5516  31
   1   5  21 232.590 25.6064  29
   1   5  22 95.5983 14.8229   6
   1   5  22 99.0547 16.0813  31
   1   5  22 116.973 16.9420  29
   1   5  23 8.74270 7.15712   6
   1   5  23 11.4188 8.98844  29
   1   5  24 241.825 19.5315  29
  -1   6  24 210.228 19.2553  29
  -1   6  24 164.471 17.3281  31
  -1   6  23 1.78094 7.88932  29
  -1   6  23-5.08111 7.83651  31
  -1   6  23 6.65980 7.37551  30
  -1   6  22 944.434 51.6418  31
  -1   6  22 877.084 49.3863  30
  -1   6  21 638.789 43.0057  31
  -1   6  21 663.101 42.6853  30
  -1  -6  20 965.686 64.8837  23
  -1   6  20 905.467 52.8213   6
  -1   6  20 923.605 53.8815  30
  -1   6  20 890.912 54.4517  31
  -1  -6  19 171.188 28.1324  23
  -1   6  19 162.966 22.6205  31
  -1   6  19 145.264 20.0983  30
  -1   6  19 143.833 20.9158   6
  -1  -6  18 10.9442 15.4147  23
  -1   6  18 14.6198 10.3012  30
  -1   6  18 15.7855 11.3952  31
  -1   6  18 14.5660 9.46385   6
  -1  -6  17 3.55163 15.0012  23
  -1   6  17 2.39415 8.15310  30
  -1   6  17 2.39559 9.05039   6
  -1   6  16 1962.06 89.9355  30
  -1   6  16 2038.78 91.3496   6
  -1  -6  16 2218.88 152.394  19
  -1  -6  16 2017.40 102.115  23
  -1  -6  15 82.5611 28.3629  19
  -1   6  15 124.406 18.3569  30
  -1  -6  15 140.526 38.7491  18
  -1   6  15 125.457 19.4171   6
  -1  -6  15 131.238 23.1297  23
  -1  -6  14 424.234 60.3373  19
  -1   6  14 492.029 34.6699   6
  -1   6  14 480.004 34.3818  30
  -1  -6  14 415.001 38.5095  23
  -1  -6  13 34.8081 15.8576  25
  -1  -6  13 55.6043 21.8033  19
  -1   6  13 27.5991 10.4326  40
  -1   6  13 44.3026 11.7075   6
  -1   6  13 41.7173 10.9567  30
  -1   6  13 59.6319 26.7100  17
  -1  -6  13 30.6238 19.1665  18
  -1  -6  13 35.9814 14.1259  23
  -1  -6  12 3.01585 12.7385  25
  -1  -6  12 6.34869 10.3859  19
  -1   6  12 3.63395 6.86495  40
  -1  -6  12 7.66724 8.70360  23
  -1  -6  12 13.8014 14.5736  18
  -1   6  12 7.89944 14.9216  17
  -1   6  12-1.78152 7.52533   6
  -1   6  12 5.24738 7.38853  30
  -1  -6  11 75.3652 15.3960  23
  -1  -6  11 98.5255 25.7612  19
   1  -6 -11 78.5076 24.3625  14
  -1   6  11 43.2970 20.5555  17
  -1  -6  11 55.8999 21.2564  18
  -1  -6  10 148.331 30.8738  19
   1  -6 -10 157.749 30.6516  14
  -1  -6  10 178.836 33.3691  18
  -1   6  10 202.364 37.3546  17
  -1  -6   9 4386.27 196.595  19
   1  -6  -9 4354.44 196.258  14
  -1  -6   9 4495.46 199.778  18
  -1   6   9 4470.58 207.986  17
  -1  -6   8 953.516 70.4946  19
   1  -6  -8 1017.70 73.1807  14
  -1   6   8 935.122 76.2480  17
  -1  -6   8 921.324 69.4856  18
  -1  -6   7 4113.15 179.443  19
  -1  -6   7 4156.27 179.148  18
   1  -6  -7 4308.29 185.356  14
   1  -6  -6 838.166 62.8907   2
  -1  -6   6 899.465 62.8816  19
  -1  -6   6 935.697 62.0976  18
   1  -6  -6 798.588 62.7956  14
   1  -6  -5 982.724 68.7479   2
  -1  -6   5 1167.80 69.2568  19
   1  -6  -5 1189.14 74.4872  14
  -1  -6   5 952.827 62.0070  18
  -1  -6   4 10250.3 381.379   2
   1  -6  -4 10556.7 387.527   2
   1  -6  -4 11168.3 388.571  14
  -1  -6   4 11317.4 373.616  18
  -1  -6   3 7578.76 284.738   2
   1  -6  -3 7856.83 288.565   2
   1  -6  -3 7638.89 283.806  14
  -1  -6   3 7474.67 285.024  16
   1  -6  -2 4751.42 200.763   2
  -1  -6   2 4847.37 200.208   2
  -1  -6   2 5120.00 198.727  16
   1  -6  -2 5153.82 198.371  14
  -1  -6   1 3498.22 149.239   2
  -1  -6   1 3365.88 137.412  38
  -1  -6   1 3375.65 143.160  16
  -1  -6   1 3272.61 136.623  14
   1  -6  -1 3175.01 139.559  14
  -1  -6   0 9188.41 329.871   2
  -1  -6   0 8846.77 316.087  38
   1  -6   0 8972.06 330.404  38
  -1  -6   0 9366.77 323.827  16
   1  -6   0 9071.29 317.633  14
   1  -6   1 7883.41 289.177  38
   1  -6   1 7520.77 266.962  19
  -1  -6  -1 7736.00 288.033   2
   1  -6   1 7965.47 273.220  14
   1  -6   2 2577.59 125.155  38
   1  -6   2 2522.70 108.306  19
  -1  -6  -2 2695.86 125.542   2
   1  -6   2 2625.51 108.704  14
  -1  -6  -2 2703.52 121.056  13
   1  -6   3 1290.40 78.8326  38
   1  -6   3 1338.19 68.6188  19
  -1  -6  -3 1176.41 76.5318   2
  -1  -6  -3 1320.03 77.1124  13
   1  -6   4 1791.40 89.7531  19
  -1  -6  -4 1957.70 103.068   2
  -1  -6  -4 1959.44 102.041  13
   1  -6   5 586.029 46.7074  19
  -1  -6  -5 718.182 57.0595  13
  -1  -6  -5 649.841 54.6058   2
  -1  -6  -6 47.0066 18.5450   2
   1  -6   6 48.7338 14.7655  19
   1   6   6 18.9202 14.8787  41
  -1  -6  -6 48.7792 18.3063  13
   1  -6   6 71.0964 19.3979  22
  -1  -6  -7 125.507 25.9172   2
   1   6   7 66.3778 21.2238  41
   1  -6   7 91.8700 22.5634  22
  -1  -6  -7 86.6996 22.4780  13
   1  -6   7 116.879 22.5731  19
   1  -6   8 4125.96 193.486  22
   1  -6   8 4056.45 181.222  19
   1   6   8 4062.17 192.514  41
   1  -6   9 16000.0 589.071  22
   1  -6   9 16536.4 571.608  19
   1   6   9 16236.5 586.043  41
   1  -6  10 2449.77 147.427  22
   1  -6  10 2275.85 128.820  19
   1   6  10 2135.38 134.491  41
   1  -6  11 3270.32 168.718  19
   1   6  11 3204.16 176.936  41
   1  -6  11 3205.41 129.990  23
   1  -6  11 3065.33 133.995  24
   1  -6  11 3391.46 190.858  22
   1  -6  12 1830.78 124.497  19
   1   6  12 1957.04 135.518  41
  -1  -6 -12 2006.33 131.367  14
   1  -6  12 1999.60 146.085  22
   1  -6  12 1906.16 90.7333  23
   1  -6  13 445.500 37.7922  23
   1   6  13 401.890 33.4552   6
   1   6  13 435.174 33.5617  30
   1   6  13 444.671 35.8637  31
   1   6  13 448.067 63.9059  41
   1  -6  14 5150.35 194.653  23
   1   6  14 4801.54 185.235   6
   1   6  14 4813.32 184.375  30
   1   6  14 5109.47 189.910  31
   1   6  14 5484.28 265.857  41
   1   6  15 1679.87 78.7473  30
   1   6  15 1568.56 80.0388  31
   1  -6  15 1523.38 82.9348  23
   1   6  15 1518.03 76.9746   6
   1   6  16 17.3979 10.5081  30
   1   6  16 22.3227 12.6473  31
   1  -6  16 29.2473 15.0431  23
   1   6  16 5.07462 9.59690   6
   1   6  17 19.7328 12.2494  31
   1   6  17 30.2360 12.4135  30
   1  -6  17 36.3872 14.6944  23
   1   6  17 66.2684 15.0726   6
   1   6  18 185.657 25.0267  31
   1   6  18 161.839 22.3715  30
   1  -6  18 174.057 26.5309  23
   1   6  18 197.655 23.9182   6
   1   6  19 240.807 26.5206   6
   1   6  19 272.273 28.8491  31
   1   6  19 241.429 26.2942  30
   1   6  20 524.494 37.7072   6
   1   6  20 555.007 40.4233  29
   1   6  20 512.083 37.8305  30
   1   6  20 545.581 40.0375  31
   1   6  21 452.083 35.6450  31
   1   6  21 532.822 36.0518   6
   1   6  21 555.384 37.6859  29
   1   6  22 740.299 43.4870  31
   1   6  22 763.562 42.2954   6
   1   6  22 769.869 43.8124  29
   1   6  23 199.149 19.3525  29
   1   6  24 41.8950 8.51872  29
  -1   7  24 167.458 16.6041  29
  -1   7  24 159.841 15.5906  31
  -1   7  23 1362.75 63.3552  29
  -1   7  23 1411.92 62.2526  30
  -1   7  23 1411.92 63.2267  31
  -1   7  22 494.600 34.6518  31
  -1   7  22 529.119 34.6893  30
  -1  -7  21 29.3102 16.3024  23
  -1   7  21 36.8777 12.1569  31
  -1   7  21 26.3835 10.1858  30
  -1  -7  20 354.157 38.3987  23
  -1   7  20 371.240 30.7024   6
  -1   7  20 307.962 28.5390  30
  -1   7  20 337.321 30.9057  31
  -1  -7  19 1366.14 80.9648  23
  -1   7  19 1340.44 68.5931   6
  -1   7  19 1362.83 68.4738  30
  -1   7  19 1261.78 68.8256  31
  -1  -7  18 397.810 42.6232  23
  -1   7  18 533.757 38.8625   6
  -1   7  18 480.204 38.3375  31
  -1   7  18 501.887 37.3778  30
  -1  -7  17 2281.72 114.349  23
  -1   7  17 2383.65 102.675   6
  -1   7  17 2287.62 100.849  30
  -1  -7  16 14.3118 13.9386  23
  -1  -7  16 9.19132 12.2831  19
  -1   7  16 9.16329 9.43952  30
  -1   7  16 23.3803 12.3012   6
  -1  -7  15 10.2288 12.4745  23
  -1  -7  15 8.58281 21.4481  19
  -1   7  15 19.6827 10.3307  30
  -1  -7  15 3.78006 15.5638  25
  -1   7  15 2.23812 8.19093   6
  -1  -7  14 4302.18 170.448  23
  -1  -7  14 4339.62 221.427  19
  -1   7  14 4196.09 155.537  30
  -1  -7  14 4001.46 173.464  25
  -1   7  14 3953.37 155.128   6
  -1  -7  13 493.078 42.1902  23
  -1  -7  13 529.980 47.2332  25
  -1  -7  13 546.082 66.2188  19
  -1  -7  13 461.332 63.5378  18
  -1   7  13 538.447 69.2959  17
  -1   7  13 537.399 36.2572   6
  -1  -7  12 1007.89 61.9116  23
  -1  -7  12 1039.39 67.7003  25
  -1  -7  12 1116.55 93.4627  18
  -1   7  12 1269.59 102.543  17
  -1  -7  12 1172.14 93.3510  19
  -1   7  12 1062.49 54.5450   6
  -1  -7  11 3040.00 136.784  25
   1  -7 -11 3255.00 167.654  14
  -1  -7  11 3172.32 170.518  18
  -1   7  11 3055.61 174.197  17
  -1  -7  11 3236.61 169.237  19
  -1  -7  11 3186.43 131.042  23
  -1  -7  10 5110.04 227.060  19
   1  -7 -10 5027.44 226.213  14
  -1  -7  10 4951.86 228.363  18
  -1   7  10 5048.85 236.929  17
  -1  -7   9 42.6052 18.8567  19
   1  -7  -9 38.0911 17.8421  14
  -1   7   9 42.3935 19.0070  17
  -1  -7   9 32.3749 16.1583  18
  -1  -7   8 1346.24 93.2978  19
  -1  -7   8 1537.28 96.1887  18
  -1  -7   7 3600.20 164.955  19
  -1  -7   7 3380.89 159.466  18
   1  -7  -7 3651.84 169.014  14
  -1  -7   6 3173.67 144.787  19
  -1  -7   6 2960.30 138.512  18
   1  -7  -6 3093.46 147.687   2
   1  -7  -6 2843.24 146.182  14
   1  -7  -5 5720.72 231.067   2
   1  -7  -5 5358.65 227.835  14
  -1  -7   5 5532.82 221.833  19
   1  -7  -4 2381.10 124.153  14
   1  -7  -4 2459.74 125.402   2
  -1  -7   4 2356.17 122.176   2
   1  -7  -3 3844.19 169.028  14
  -1  -7   3 3761.44 170.614   2
   1  -7  -3 3742.37 170.979   2
   1  -7  -2 2661.17 125.829  14
   1  -7  -2 2404.78 127.378   2
  -1  -7   2 2608.66 129.733   2
  -1  -7   1 5318.33 220.905   2
   1  -7  -1 5404.93 212.047  14
   1  -7  -1 5380.59 227.281  38
  -1  -7   1 5281.03 207.875  38
  -1  -7   0 536.483 49.7592   2
   1  -7   0 471.165 41.1277  14
  -1  -7   0 418.100 39.7780  14
   1  -7   0 434.616 46.5266  38
  -1  -7  -1 7457.22 282.415   2
   1  -7   1 7127.95 262.900  14
  -1  -7  -1 7138.41 270.642  14
   1  -7   1 7315.85 281.301  38
   1  -7   2 2130.40 114.974  38
  -1  -7  -2 2223.63 116.092   2
   1  -7   3 277.207 36.6347  38
  -1  -7  -3 245.076 34.3499   2
   1  -7   4 1830.43 93.3817  19
  -1  -7  -4 1832.79 106.447   2
   1  -7   5 5553.23 221.744  19
  -1  -7  -5 5861.28 238.684   2
   1  -7   6 454.691 44.7904  19
   1   7   6 555.097 55.3234  41
  -1  -7  -6 483.350 51.3464   2
   1  -7   7 7663.12 290.509  19
   1   7   7 7240.73 302.201  41
  -1  -7  -7 7622.35 301.300   2
   1   7   8 992.102 80.4291  41
   1  -7   8 935.644 71.6930  19
   1   7   9 6.30633 11.9168  41
   1  -7   9 15.7745 12.1690  19
   1   7  10 1445.57 107.807  41
   1  -7  10 1415.43 73.4174  23
   1  -7  10 1483.28 79.8527  24
  -1  -7 -10 1577.46 110.053  14
   1  -7  10 1476.18 101.588  19
   1   7  11 7310.98 322.660  41
   1  -7  11 7546.35 266.439  23
  -1  -7 -11 7630.64 321.414  14
   1  -7  11 7080.43 307.932  19
   1  -7  12 416.115 37.3974  23
   1  -7  12 426.126 56.7998  19
  -1  -7 -12 507.141 63.2430  14
   1   7  12 428.248 60.5061  41
   1   7  12 397.856 32.1070   6
   1   7  13 2344.60 158.663  41
   1  -7  13 2362.07 111.992  23
   1   7  13 2375.30 104.492   6
   1   7  13 2681.66 109.013  31
   1   7  14 9.23570 15.1096  41
   1  -7  14 6.39749 10.4674  23
   1   7  14 2.38806 9.02413   6
   1   7  14 10.2620 10.2821  31
   1   7  15 774.029 51.4037  31
   1  -7  15 855.199 63.6045  25
   1  -7  15 853.809 58.6233  23
   1   7  15 717.093 86.9546  41
   1   7  15 784.481 50.3711   6
   1   7  16 1589.69 75.8253  30
   1   7  16 1481.86 77.6943  31
   1   7  16 1471.00 75.0122   6
   1  -7  16 1416.64 82.4446  23
   1   7  17 1871.87 87.9201  30
   1   7  17 1971.53 92.6068  31
   1   7  17 1953.48 89.8692   6
   1  -7  17 1806.22 96.7505  23
   1   7  18 134.557 19.6966  30
   1   7  18 129.623 20.6671  31
   1   7  18 107.128 17.9397   6
   1  -7  18 145.040 24.1549  23
   1   7  19 1182.78 63.2614  30
   1   7  19 1263.43 67.2071  31
   1   7  19 1214.34 63.7619   6
   1  -7  19 1246.43 72.6376  23
   1   7  20-9.11293 9.86020  31
   1   7  20 17.8136 11.5186  29
   1   7  20 4.19142 7.66576   6
   1   7  21 304.809 27.3150  31
   1   7  21 304.609 25.7732   6
   1   7  21 313.292 26.9407  29
   1   7  22 1289.55 58.1349   6
   1   7  22 1223.60 58.4194  29
   1   7  22 1216.47 58.7016  31
   1   7  23 518.915 30.8818  29
  -1   8  24 3.41983 5.89781  29
  -1   8  24-6.65075 5.63861  31
  -1   8  23 286.163 22.9536  31
  -1   8  23 287.863 23.0609  29
  -1  -8  22 732.618 51.6266  23
  -1   8  22 787.825 44.0135  31
  -1   8  22 755.054 41.4683  30
  -1  -8  21 3597.67 149.738  23
  -1   8  21 3438.22 134.681  31
  -1   8  21 3455.97 132.021  30
  -1  -8  20 126.844 25.1966  23
  -1   8  20 111.274 17.9706  31
  -1   8  20 137.528 18.3837  30
  -1   8  19 171.769 21.1983  30
  -1   8  19 167.824 22.6778  31
  -1   8  19 234.376 24.5025   6
  -1  -8  19 198.184 30.9360  23
  -1  -8  18 19.2429 16.6658  23
  -1   8  18 6.84263 10.1190  30
  -1   8  18 22.7612 11.4682  31
  -1   8  18 25.7264 10.8351   6
  -1  -8  17 1408.87 85.4206  23
  -1   8  17 1484.88 72.6243   6
  -1  -8  17 1366.65 86.3388  25
  -1  -8  16 3010.70 136.883  23
  -1   8  16 2916.16 119.637   6
  -1  -8  16 2731.86 136.687  25
  -1   8  15 3399.76 133.661   6
  -1  -8  15 3107.18 151.569  25
  -1  -8  15 3523.32 151.385  23
  -1  -8  15 3442.07 199.131  19
  -1   8  14 1165.09 60.7819   6
  -1  -8  14 1294.79 108.798  19
  -1  -8  14 1194.81 78.2931  25
  -1  -8  14 1224.52 73.6191  23
   1  -8 -14 1107.15 70.1590  37
  -1   8  13 160.363 38.5244  17
  -1   8  13 152.668 19.0002   6
  -1  -8  13 132.951 33.3735  19
  -1  -8  13 167.743 25.8686  23
  -1  -8  13 155.636 28.8508  25
  -1  -8  12 372.071 41.2151  25
  -1  -8  12 393.305 54.9849  19
  -1  -8  12 404.729 37.9421  23
   1  -8 -12 359.705 52.4870  14
  -1   8  12 348.875 54.7440  17
  -1  -8  11 379.708 40.8276  25
  -1  -8  11 386.477 52.6247  19
  -1  -8  11 389.925 36.4434  23
   1  -8 -11 380.915 52.2896  14
  -1   8  11 434.937 57.8290  17
  -1  -8  10 99.8981 21.8735  25
  -1  -8  10 132.299 31.1221  19
  -1  -8  10 118.369 20.7926  23
  -1   8  10 137.025 31.8996  17
   1  -8 -10 107.579 29.4958  14
  -1   8   9 12748.0 465.047  17
  -1  -8   9 12574.4 458.120  19
  -1  -8   9 11760.2 419.379  25
   1  -8  -9 12126.1 457.636  14
   1  -8  -8 62.6942 21.6369  14
  -1  -8   8 75.9984 21.8560  19
   1  -8  -7 8784.43 335.123  14
  -1  -8   7 8188.10 326.748  19
   1  -8  -6 31.4374 16.4513  14
  -1  -8   6 42.7069 17.3940  19
   1  -8  -5 1689.90 104.315   2
   1  -8  -5 1638.15 103.214  14
  -1  -8   5 1746.57 100.910  19
   1  -8  -4 1514.73 99.4976   2
   1  -8  -4 1796.91 104.658  14
   1  -8  -3 20679.1 691.925   2
  -1  -8   3 19402.9 687.280   2
   1  -8  -3 20019.3 685.156  14
  -1  -8   2 9300.41 352.070   2
   1  -8  -2 9171.79 344.863  14
   1  -8  -2 9059.38 365.725  38
  -1  -8   1 764.375 65.7497   2
   1  -8  -1 792.003 61.1087  14
   1  -8  -1 764.968 70.4251  38
   1  -8   0 411.440 41.4613  14
   1  -8   0 378.168 48.0016  38
  -1  -8  -1 1378.90 90.4511   2
   1  -8   1 1265.85 74.5723  14
  -1  -8  -1 1325.80 80.5323  14
   1  -8   1 1090.52 83.2738  38
  -1  -8  -2 323.242 39.2725  14
   1  -8   2 375.042 45.9751  38
  -1  -8  -3 2365.00 129.765   2
  -1  -8  -3 2321.10 122.961  14
   1  -8   3 2366.68 129.507  38
  -1  -8  -4 613.796 57.3348  14
  -1  -8  -4 608.199 58.7187   2
  -1  -8  -5 2126.38 121.213  14
  -1  -8  -5 2102.23 122.837   2
  -1  -8  -6 281.533 40.9944  14
  -1  -8  -6 404.379 49.3895   2
   1   8   7 24.1202 16.1230  41
  -1  -8  -7 17.4210 13.4520   2
  -1  -8  -7 29.5166 17.6446  14
   1   8   8 183.925 35.7881  41
  -1  -8  -8 132.224 31.3018  14
   1  -8   8 176.956 32.2462  19
   1  -8   9 8760.57 367.857  19
   1   8   9 10783.0 394.951  41
  -1  -8  -9 9627.97 386.387  14
  -1  -8  -9 10127.5 341.461  37
   1  -8   9 9337.47 333.388  23
   1   8  10 71.9835 25.6936  41
  -1  -8 -10 99.7005 29.5398  14
  -1  -8 -10 126.552 22.3570  37
   1  -8  10 125.443 20.8786  23
   1   8  11 403.722 57.5024  41
   1  -8  11 468.983 40.5207  23
  -1  -8 -11 437.441 59.4710  14
   1  -8  11 442.985 57.0422  19
   1  -8  12 745.388 53.1311  23
   1  -8  12 834.015 80.7954  19
   1   8  12 565.765 72.0160  41
  -1  -8 -12 786.892 81.4619  14
   1   8  12 711.640 44.6952   6
   1  -8  13 4705.16 188.957  23
   1  -8  13 4680.06 237.819  19
   1   8  13 4866.68 179.299  31
   1   8  13 4725.95 176.517   6
  -1  -8 -13 4792.06 242.447  14
   1   8  13 4072.64 236.402  41
   1  -8  14 982.996 63.8705  23
   1   8  14 845.240 53.5481  31
   1   8  14 932.122 96.8050  41
   1   8  14 896.124 53.2365   6
   1  -8  14 897.884 69.2451  25
   1   8  15 2440.30 108.424  31
   1   8  15 2439.53 106.520   6
   1  -8  15 2458.71 118.181  23
   1  -8  15 2515.25 127.711  25
   1   8  16 505.235 39.5982  31
   1   8  16 476.861 37.5964   6
   1  -8  16 538.404 46.8212  23
   1  -8  16 500.151 49.5521  25
   1   8  17 289.681 29.7373  31
   1   8  17 309.898 29.2611   6
   1  -8  17 312.606 36.1843  23
   1  -8  17 260.057 36.5273  25
   1  -8  18 20.5721 13.3575  23
   1   8  18 11.6146 10.9766   6
   1   8  18 10.0335 9.77595  31
   1  -8  19 305.415 33.9999  23
   1   8  19 268.254 26.0310   6
   1   8  19 245.643 26.6018  31
   1   8  20 255.363 23.8919   6
   1   8  20 219.398 23.5281  31
   1   8  20 241.908 23.9283  29
   1   8  21 1093.06 53.3133   6
   1   8  21 1051.09 54.4960  31
   1   8  21 1045.49 53.4343  29
   1   8  22 4.57551 7.21366  31
   1   8  22 24.7200 8.36354  29
   1   8  23 222.458 17.5547  29
  -1   9  23 1229.28 55.2604  29
  -1   9  23 1302.66 55.9892  31
  -1   9  22 883.756 46.0780  31
  -1  -9  22 812.586 53.1203  23
  -1   9  21 1.89929 8.02228  31
  -1  -9  21 3.08461 15.4156  23
  -1   9  20 500.478 36.4351  31
  -1  -9  20 537.729 47.0627  23
  -1   9  19 2467.65 106.408  31
  -1  -9  19 2543.03 122.407  23
  -1   9  18-4.90908 10.3679  31
  -1  -9  18 11.7827 14.3668  23
  -1   9  18 6.66141 8.38925   6
  -1  -9  17 2234.93 123.752  25
  -1  -9  17 2561.97 125.374  23
  -1   9  17 2600.56 106.759   6
  -1  -9  16 362.618 40.5364  23
  -1   9  16 324.601 29.6766   6
  -1  -9  16 284.042 40.0538  25
  -1  -9  15 1034.48 71.0865  23
  -1  -9  15 994.621 74.6346  25
   1  -9 -15 990.512 67.5151  37
  -1   9  15 1064.98 57.1700   6
  -1  -9  14 271.907 38.4502  25
   1  -9 -14 331.303 37.3319  37
  -1  -9  14 260.769 48.0647  19
  -1  -9  14 324.268 37.8210  23
  -1  -9  13 4128.59 169.459  23
  -1  -9  13 3883.74 176.171  25
  -1  -9  13 4013.47 213.202  19
   1  -9 -13 3734.14 206.434  14
   1  -9 -13 3911.91 166.335  37
  -1  -9  12-6.82395 13.2866  23
  -1  -9  12 7.76487 12.7022  19
  -1  -9  12 21.3521 18.4825  25
   1  -9 -12 7.61191 12.4520  14
   1  -9 -12-3.30336 12.8636  37
  -1   9  11 5447.15 263.750  17
  -1  -9  11 5480.33 216.059  23
  -1  -9  11 5268.80 258.549  19
  -1  -9  11 5606.27 227.453  25
   1  -9 -11 5926.54 264.878  14
   1  -9 -11 5980.62 219.358  37
   1  -9 -10 6.91118 11.3056  14
  -1  -9  10 3.81849 15.7198  25
  -1  -9  10-3.00038 10.9749  23
  -1   9  10-7.27047 13.7332  17
  -1  -9  10 8.30583 11.9826   5
  -1  -9  10-6.87762 12.9911  19
   1  -9  -9 289.886 45.3019  14
  -1  -9   9 259.287 33.8634  25
  -1  -9   9 312.284 32.0580  23
  -1  -9   9 298.293 29.8226   5
  -1  -9   9 296.536 46.0044  19
  -1   9   9 242.582 42.8307  17
  -1  -9   8 155.741 20.9115   5
  -1  -9   8 175.175 34.5218  19
  -1  -9   8 114.754 24.2036  25
   1  -9  -8 151.094 33.4071  14
   1  -9  -7 4215.97 202.909  14
  -1  -9   7 4255.88 199.602  19
   1  -9  -6 844.622 73.5485  14
  -1  -9   6 822.135 69.7065  19
   1  -9  -5 13419.4 479.805  14
  -1  -9   5 12594.0 470.016  19
   1  -9  -4 6438.15 267.414  14
  -1  -9   4 6322.28 261.771  19
   1  -9  -3 99.8926 32.5326  38
  -1  -9   3 57.3397 23.0851   2
   1  -9  -3 75.1069 23.8709  14
   1  -9  -2 254.964 47.3584  38
  -1  -9   2 250.733 40.3675   2
   1  -9  -2 279.084 39.2760  14
   1  -9  -1 3003.12 163.973  38
  -1  -9   1 2803.06 152.592   2
   1  -9  -1 2955.98 146.366  14
   1  -9   0 990.995 83.6053  38
  -1  -9   0 970.858 79.1848   2
   1  -9   0 927.039 69.8630  14
   1  -9   1 5782.60 253.063  38
  -1  -9  -1 5862.38 251.257   2
  -1  -9  -1 5729.93 236.387  14
   1  -9   2 29.7100 21.0096  38
  -1  -9  -2 9.35522 12.5151  14
  -1  -9  -2 46.1389 18.0792   2
  -1  -9  -3 1436.41 93.5543  14
  -1  -9  -3 1480.94 101.028   2
  -1  -9  -4 7604.10 308.976  14
  -1  -9  -4 7941.59 319.764   2
  -1  -9  -5 2502.81 140.935  14
  -1  -9  -5 2653.10 147.073   2
  -1  -9  -6 869.007 76.6238  14
  -1  -9  -6 981.162 82.5118   2
  -1  -9  -7 5637.06 256.763   2
   1   9   7 5646.38 256.363  41
  -1  -9  -7 5608.33 254.981  14
   1   9   7 5828.22 206.650  11
  -1  -9  -7 5620.44 215.702  37
  -1  -9  -8 113.082 21.6042  37
  -1  -9  -8 122.654 31.7881  14
   1   9   8 165.677 36.5266  41
   1   9   8 146.216 19.9340  11
   1  -9   8 126.494 21.1700  23
  -1  -9  -9-3.08124 13.0147  37
  -1  -9  -9 14.3961 15.2016  14
   1   9   9 14.4228 15.2298  41
   1  -9   9-2.93655 11.4356  23
   1   9   9 6.70551 9.67444  11
  -1  -9 -10 288.045 47.4309  14
   1  -9  10 321.531 34.1504  23
  -1  -9 -10 346.911 35.9132  37
   1   9  10 297.897 49.3865  41
  -1  -9 -11 4627.57 229.469  14
   1   9  11 4044.60 222.627  41
  -1  -9 -11 4532.00 179.751  37
   1  -9  11 4265.38 177.491  23
  -1  -9 -12 8.30568 13.5869  14
  -1  -9 -12-10.0623 13.0612  37
   1   9  12-8.61630 14.0950  41
   1  -9  12 3.47010 12.2629  23
   1  -9  13 578.391 57.1379  25
  -1  -9 -13 577.291 73.5565  14
   1   9  13 762.485 46.6538  31
   1  -9  13 541.674 48.8885  23
   1  -9  14 2888.09 134.640  23
   1   9  14 2868.55 121.747  31
   1   9  14 2825.51 118.819   6
   1  -9  14 3140.43 149.785  25
   1  -9  15 485.514 46.1994  23
   1   9  15 403.650 35.4792  31
   1   9  15 439.654 35.1568   6
   1  -9  15 406.603 47.6394  25
   1  -9  16 48.6541 17.6955  23
   1   9  16 12.7334 11.0572  31
   1   9  16 53.9170 13.8544   6
   1  -9  16 9.11482 17.2395  25
   1  -9  17 1966.38 103.872  23
   1   9  17 2012.55 92.9118  31
   1   9  17 2022.23 90.6618   6
   1  -9  17 2094.61 111.758  25
   1  -9  18 62.1550 19.3762  23
   1   9  18 47.0224 14.3300  31
   1   9  18 62.7164 13.5122   6
   1  -9  18 65.8491 21.7164  25
   1   9  19 210.527 22.1923   6
   1  -9  19 210.018 29.1460  23
   1   9  19 237.827 25.1706  31
   1   9  20 376.659 28.3350   6
   1   9  20 351.670 28.7938  31
   1  -9  20 317.447 33.1554  23
   1   9  21 348.795 25.4152   6
   1   9  21 353.176 26.7125  31
   1  -9  21 335.168 31.4754  23
   1   9  22 750.252 38.7528  31
  -1  10  22-2.83286 7.08012  31
  -1 -10  22-9.61299 11.3496  23
  -1  10  21 2468.24 97.8294  31
  -1 -10  21 2351.03 111.238  23
  -1  10  20 110.204 16.6752  31
  -1 -10  20 118.465 24.3832  23
  -1  10  19 1194.68 62.2336  31
  -1 -10  19 1227.34 76.9649  23
  -1  10  18 910.617 53.2017  31
  -1 -10  18 872.474 66.1276  23
  -1 -10  17 367.293 41.8744  23
  -1 -10  16 148.921 30.8015  25
  -1 -10  16 138.046 28.0582  23
   1 -10 -16 174.244 28.6924  37
  -1 -10  15 3905.71 183.499  25
  -1 -10  15 4145.14 178.903  23
   1 -10 -15 4052.53 171.979  37
  -1 -10  14 4.92578 17.4069  25
  -1 -10  14-4.06553 14.8713  23
   1 -10 -14 10.9704 16.9197  37
   1 -10 -13 212.408 31.5558  37
  -1 -10  13 154.848 31.7225  25
   1 -10 -13 218.650 47.2497  14
  -1 -10  13 77.9245 27.5717  19
  -1 -10  13 203.948 32.0358  23
   1 -10 -12 94.4803 22.5414  37
  -1 -10  12 74.6662 25.4307  25
   1 -10 -12 113.939 32.6976  14
  -1 -10  12 41.3440 22.2169  19
  -1 -10  12 82.3111 21.3352  23
   1 -10 -11 437.969 41.4793  37
   1 -10 -11 484.889 61.9440  14
  -1 -10  11 403.201 45.5290  25
  -1 -10  11 394.112 57.7973  19
  -1 -10  11 469.998 43.6830  23
  -1 -10  10 27.4699 12.2530   5
  -1 -10  10 29.0955 16.6718  25
   1 -10 -10 32.2597 15.5535  37
   1 -10 -10 15.0113 14.1972  14
  -1 -10  10 14.9869 15.8428  19
  -1 -10  10 33.0817 13.9928  23
  -1  10  10 15.6000 16.4895  17
  -1 -10   9 11.5734 15.9243  25
   1 -10  -9 30.7975 14.2970  37
  -1 -10   9 30.9492 13.4454   8
  -1 -10   9 51.0509 15.6622   5
   1 -10  -9 57.5798 23.5765  14
  -1  10   9 37.7331 21.4138  17
  -1 -10   8 1162.86 92.9920  19
  -1 -10   8 932.819 62.3027   8
  -1 -10   8 1270.23 74.7346  25
  -1 -10   8 1032.47 61.8904   5
   1 -10  -8 1133.33 94.3398  14
   1 -10  -8 1111.78 66.8513  37
   1 -10  -7 485.871 58.7729  14
  -1 -10   7 413.295 54.1252  19
  -1 -10   7 481.417 40.6378   8
  -1 -10   7 477.880 42.9526  25
  -1 -10   7 471.376 37.3104  27
  -1 -10   7 438.356 36.4944   5
   1 -10  -7 554.730 42.9050  37
   1 -10  -6 32.2072 18.2627  14
  -1 -10   6 24.8360 17.6045  19
  -1 -10   6 11.1242 11.4678   8
  -1 -10   6 17.8542 13.7838  25
  -1 -10   6 23.5554 10.2160   5
   1 -10  -6 24.3752 14.4846  37
  -1 -10   6 24.1889 12.1065  27
   1 -10  -5 1645.34 110.921  14
  -1 -10   5 1552.87 106.650  19
   1 -10  -4 457.890 67.8609  38
  -1 -10   4 524.326 57.3649  19
   1 -10  -4 455.246 54.9644  14
   1 -10  -3 13338.0 486.096  14
   1 -10  -3 12742.5 519.633  38
  -1 -10   3 12944.8 491.209   2
   1 -10  -2 698.676 66.7593  14
   1 -10  -2 676.897 78.1811  38
  -1 -10   2 642.916 66.6903   2
   1 -10  -1 562.693 58.7565  14
   1 -10  -1 542.146 68.8470  38
  -1 -10   1 631.457 65.6446   2
   1 -10   0 82.6064 30.2342  38
  -1 -10   0 108.366 30.2451   2
   1 -10   1 2030.00 134.548  38
  -1 -10  -1 2222.43 134.495   2
  -1 -10  -2 57.0850 18.4600  14
   1 -10   2 83.3974 27.1451  38
  -1 -10  -2 78.1957 26.1958   2
  -1 -10  -3 5918.12 246.996  14
  -1 -10  -3 5375.18 253.822   2
  -1 -10  -4 167.660 32.3404  14
  -1 -10  -4 209.924 39.8314   2
  -1 -10  -5 8.80197 11.7574  37
  -1 -10  -5 6.15826 11.6334  14
   1  10   5 6.83226 11.1775  11
  -1 -10  -5-6.91534 14.6050   2
  -1 -10  -6 642.761 48.7547  37
  -1 -10  -6 635.490 68.8734   2
  -1 -10  -6 583.019 64.5642  14
   1  10   6 565.917 40.8957  11
  -1 -10  -7 509.723 44.3454  37
   1  10   7 557.312 65.1371  41
  -1 -10  -7 526.175 64.1667   2
   1  10   7 577.535 40.7175  11
  -1 -10  -7 465.369 60.5856  14
   1  10   8 104.590 29.2084  41
  -1 -10  -8 84.2305 20.6903  37
  -1 -10  -8 58.6456 24.1253  14
   1 -10   8 97.6145 20.3353  23
   1  10   8 82.3452 17.0104  11
   1  10   9 3135.53 179.161  41
  -1 -10  -9 3107.03 179.071  14
   1 -10   9 3100.15 137.636  23
   1  10   9 3024.14 127.560  11
  -1 -10  -9 3314.95 140.354  37
  -1 -10 -10 40.1389 20.1708  14
   1 -10  10 79.6369 19.1848  23
   1  10  10 84.9617 16.3486  11
  -1 -10 -10 61.3991 18.3462  37
  -1 -10 -11 45.2634 18.6977  37
   1 -10  11 61.9560 17.9849  23
  -1 -10 -11 108.488 32.5517  14
   1 -10  12 142.635 31.3040  25
  -1 -10 -12 229.474 31.0540  37
   1 -10  12 174.648 29.6500  23
  -1 -10 -12 163.938 40.3020  14
   1 -10  13 3156.30 154.331  25
  -1 -10 -13 3019.90 137.074  37
   1 -10  13 2950.49 139.659  23
  -1 -10 -13 2887.11 181.298  14
   1 -10  14 47.6119 18.4284  23
   1 -10  14 61.2200 25.0883  25
   1 -10  15 3555.28 163.130  23
   1 -10  15 3813.60 177.556  25
   1  10  15 3792.53 148.156  31
   1 -10  16 267.175 34.6825  23
   1 -10  16 214.826 35.6715  25
   1  10  16 229.754 25.6503  31
   1 -10  17 577.592 55.1630  25
   1  10  17 612.236 40.1908   6
   1 -10  17 562.228 49.8572  23
   1  10  17 612.256 41.6983  31
   1 -10  18 247.979 34.6259  25
   1  10  18 241.868 23.4687   6
   1 -10  18 227.081 31.3227  23
   1  10  18 222.767 24.2069  31
   1 -10  19 97.8085 21.9403  25
   1 -10  19 105.727 21.7205  23
   1  10  19 132.108 16.9075   6
   1  10  19 146.608 18.4892  31
   1 -10  20 16.2823 13.3205  23
   1  10  20 12.2448 7.51664   6
   1  10  20 3.40516 7.71678  31
   1 -10  21 1289.79 65.6473  23
   1  10  21 1230.33 56.0871  31
  -1  11  22 68.1833 10.2709  31
  -1 -11  21 792.899 53.5948  23
  -1  11  21 790.478 41.7009  31
  -1 -11  20 22.7685 15.0732  23
  -1  11  20 29.7058 10.3410  31
  -1 -11  19 216.075 32.5836  23
  -1  11  19 217.872 23.0474  31
  -1 -11  18 841.404 63.4718  23
  -1  11  18 809.879 48.6948  31
   1 -11 -17 734.453 53.9287  37
  -1 -11  17 597.212 56.0213  23
   1 -11 -16 316.097 36.4680  37
  -1 -11  16 285.861 39.0593  23
   1 -11 -15 811.975 61.3072  37
  -1 -11  15 869.868 73.0152  25
  -1 -11  15 802.957 65.0256  23
   1 -11 -14 111.710 24.3664  37
  -1 -11  14 104.381 32.1381  25
  -1 -11  14 125.127 27.2595  23
   1 -11 -13 1365.18 83.1282  37
  -1 -11  13 1404.59 94.2065  25
  -1 -11  13 1439.76 87.8884  23
  -1 -11  12 821.245 62.9690  23
   1 -11 -12 819.345 61.5552  37
  -1 -11  12 889.625 72.0605  25
   1 -11 -12 799.732 86.9362  14
  -1 -11  11 462.444 51.7766  25
  -1 -11  11 491.861 46.9340  23
  -1 -11  11 570.554 71.4772  19
   1 -11 -11 476.802 66.6287  14
  -1 -11  11 624.456 50.2581   5
   1 -11 -11 509.267 47.0616  37
   1 -11 -10 1661.04 93.2761  37
  -1 -11  10 1970.53 136.258  19
  -1 -11  10 1942.22 106.915  25
  -1 -11  10 1842.28 95.0873   5
   1 -11 -10 1900.18 132.799  14
   1 -11  -9 59.5466 19.0580  37
  -1 -11   9 34.4589 15.3310   8
  -1 -11   9 31.6275 21.1695  19
  -1 -11   9 57.4800 20.1989  25
  -1 -11   9 46.8604 14.5242   5
   1 -11  -9 54.6579 23.3636  14
   1 -11  -8 15.9011 14.4073  37
  -1 -11   8 3.36661 11.0180   8
  -1 -11   8 7.60736 16.0681  19
  -1 -11   8 3.78414 13.3754  25
  -1 -11   8 11.7897 11.1383   5
   1 -11  -8 30.1475 18.8351  14
  -1 -11   7 1072.92 64.0142  27
   1 -11  -7 1163.78 68.3488  37
  -1 -11   7 1121.13 68.7711   8
  -1 -11   7 1008.79 92.3346  19
  -1 -11   7 1119.03 70.7021  25
   1 -11  -7 1102.31 94.9613  14
  -1 -11   7 1144.77 65.3462   5
  -1 -11   6 912.287 56.7136   5
  -1 -11   6 1016.52 62.3409   8
   1 -11  -6 1029.28 101.471  38
   1 -11  -6 823.330 57.3124  37
  -1 -11   6 917.280 85.4944  19
  -1 -11   6 878.992 56.8205  27
   1 -11  -6 1056.11 89.0497  14
  -1 -11   5 492.198 38.7877   5
  -1 -11   5 486.342 40.7845   8
   1 -11  -5 543.965 75.1624  38
   1 -11  -5 558.425 43.5352  37
  -1 -11   5 598.497 66.3077  19
  -1 -11   5 452.538 39.1454  27
   1 -11  -5 484.460 60.4794  14
  -1 -11   4-2.44353 10.0598   5
   1 -11  -4 30.1542 25.1163  38
  -1 -11   4-2.69168 10.1690   8
  -1 -11   4-7.00498 13.2319  19
  -1 -11   4 5.48751 12.4279  27
   1 -11  -4-6.80817 14.3781  14
   1 -11  -3 174.570 35.6086  14
   1 -11  -3 209.392 48.2405  38
  -1 -11   3 188.759 39.6594   2
  -1 -11   3 165.503 22.0011   8
  -1 -11   3 117.342 18.0557   5
  -1 -11   3 153.588 22.6631  27
   1 -11  -2 1057.85 88.7345  14
   1 -11  -2 1306.98 117.934  38
  -1 -11   2 1141.31 96.0998   2
  -1 -11   2 1212.51 64.3668   8
  -1 -11   2 1143.74 61.7542   5
  -1 -11   2 1157.86 65.3275  27
  -1 -11   1 505.314 62.4344   2
  -1 -11   1 490.622 36.9467   8
   1 -11  -1 434.616 65.6651  38
  -1 -11   1 404.415 35.4504  27
   1 -11   0 1179.41 107.606  38
  -1 -11   0 1246.85 67.2488  27
  -1 -11   0 1345.26 105.218   2
  -1 -11  -1 487.778 61.1087   2
  -1 -11  -1 505.658 37.7612  27
   1 -11   1 554.130 70.1141  38
   1  11   1 398.989 33.6056  11
  -1 -11  -2 1549.26 112.719   2
   1  11   2 1509.90 72.9111  11
  -1 -11  -2 1304.50 74.9752  37
   1 -11   2 1448.63 113.964  38
  -1 -11  -3 4995.74 239.839   2
  -1 -11  -3 5025.86 226.043  14
   1  11   3 5026.88 184.949  11
  -1 -11  -3 4675.56 190.236  37
  -1 -11  -4 323.939 51.0362   2
  -1 -11  -4 428.773 52.7637  14
   1  11   4 377.388 33.0926  11
  -1 -11  -4 330.809 36.3739  37
  -1 -11  -5 6403.61 296.876   2
  -1 -11  -5 6403.58 284.495  14
   1  11   5 6607.49 238.331  11
  -1 -11  -5 6758.16 249.421  37
  -1 -11  -6 3992.06 213.858   2
  -1 -11  -6 4112.97 209.367  14
   1  11   6 4261.59 163.835  11
  -1 -11  -6 4188.82 173.083  37
  -1 -11  -7 1917.82 132.925   2
   1  11   7 1762.83 86.1766  11
  -1 -11  -7 1767.13 94.6958  37
  -1 -11  -7 1973.26 130.826  14
   1  11   8 1489.23 75.6173  11
  -1 -11  -8 1648.38 120.029  14
  -1 -11  -8 1317.29 81.8458  37
   1 -11   9 449.535 43.3199  23
   1  11   9 485.489 38.4905  11
  -1 -11  -9 465.260 45.1015  37
  -1 -11  -9 498.723 64.3937  14
   1 -11  10 323.003 37.6990  23
   1 -11  10 314.159 41.4084  25
  -1 -11 -10 299.503 36.9467  37
  -1 -11 -10 262.147 49.4725  14
   1 -11  11 2635.49 124.462  23
   1 -11  11 2401.12 129.489  25
  -1 -11 -11 2433.24 118.879  37
  -1 -11 -11 2235.82 155.568  14
   1 -11  12 1835.46 101.076  23
   1 -11  12 1863.64 111.332  25
  -1 -11 -12 1832.99 97.7998  37
  -1 -11 -12 1606.43 130.942  14
  -1 -11 -13 326.165 37.8552  37
   1 -11  13 352.244 47.2174  25
   1 -11  13 345.564 41.6255  23
  -1 -11 -14 14.1080 14.9017  37
   1 -11  14 26.4050 24.4372  25
   1 -11  14 4.17693 15.7841  23
   1 -11  15-5.15993 18.2350  25
   1 -11  15 12.3242 14.5181  23
   1 -11  16 14.6406 20.0960  25
   1 -11  16 15.8133 17.1165  23
   1  11  17 769.269 46.8998  31
   1 -11  17 852.086 66.8598  25
   1 -11  17 845.853 61.1247  23
   1  11  18 108.256 16.6028  31
   1 -11  18 101.882 24.2396  25
   1 -11  18 142.426 26.0583  23
   1  11  19 99.0291 14.9060  31
   1 -11  19 85.6430 21.0827  25
   1 -11  19 105.279 21.2802  23
   1  11  20 39.0567 9.63806  31
   1 -11  20 38.5186 14.9982  23
   1  11  21 9.23702 6.09734  31
   1  11  21 30.9846 7.65412  34
   1 -11  21 20.7552 10.7512  23
  -1 -12  21 129.734 21.0352  23
  -1  12  21 123.896 13.8484  31
  -1 -12  20 1679.60 85.0147  23
  -1  12  20 1445.07 64.9122  31
  -1 -12  19 179.561 28.5114  23
  -1  12  19 214.507 21.0864  31
  -1 -12  18 113.250 26.5343  23
  -1  12  18 104.966 16.2199  31
   1 -12 -18 98.2214 19.8853  37
  -1 -12  17 506.524 50.5494  23
  -1  12  17 536.225 37.4630  31
   1 -12 -17 509.590 43.4861  37
   1 -12 -16 1083.31 69.1550  37
  -1 -12  16 1154.55 78.1423  23
   1 -12 -15 111.031 23.9807  37
  -1 -12  15 142.669 30.3089  23
   1 -12 -14 196.592 29.7100  37
  -1 -12  14 262.499 37.2834  23
  -1 -12  14 235.234 39.3998  25
  -1 -12  13 196.062 34.3224  23
   1 -12 -13 282.189 36.3762  37
  -1  12  13 257.281 28.2037  10
  -1 -12  13 290.910 43.6706  25
   1 -12 -12 577.860 50.6179  37
  -1 -12  12 641.954 54.8231  23
   1 -12 -11 202.556 44.3752  14
   1 -12 -11 166.408 30.1713  37
  -1 -12  11 220.791 47.9250  19
  -1 -12  11 175.803 34.9757  25
  -1 -12  10 32.1299 19.8953  25
   1 -12 -10 68.5494 19.6045  37
  -1 -12  10 46.3798 16.8826   5
   1 -12 -10 8.61623 14.1367  14
  -1 -12  10 45.0269 22.5287  19
  -1 -12   9 222.383 34.2860  25
  -1 -12   9 222.328 26.9261  36
   1 -12  -9 171.539 28.5500  37
  -1 -12   9 295.592 35.5134   8
  -1 -12   9 305.711 34.2299   5
  -1 -12   9 184.754 42.9526  19
   1 -12  -9 218.123 44.6767  14
   1 -12  -8 277.032 49.1021  14
  -1 -12   8 233.747 33.4711  25
  -1 -12   8 145.836 37.6932  19
  -1 -12   8 203.605 29.6555   8
   1 -12  -8 200.021 29.8861  37
  -1 -12   8 244.653 28.1737  36
  -1 -12   8 211.106 28.5270   5
  -1 -12   8 194.696 26.9882  27
  -1 -12   7 646.347 76.3936  19
  -1 -12   7 690.672 52.9818   8
   1 -12  -7 569.832 68.7456  14
   1 -12  -7 663.832 51.6756  37
  -1 -12   7 613.458 48.1060   5
  -1 -12   7 563.822 46.5499  27
  -1 -12   6 1305.46 109.838  19
  -1 -12   6 1417.68 78.9344   8
   1 -12  -6 1318.27 106.872  14
   1 -12  -6 1377.66 78.8143  37
  -1 -12   6 1376.51 75.7305   5
  -1 -12   6 1347.12 76.9008  27
  -1 -12   5 196.215 41.0451  19
  -1 -12   5 120.760 21.8433   8
   1 -12  -5 68.0617 26.0477  14
   1 -12  -5 115.552 22.4166  37
  -1 -12   5 135.265 21.9264   5
  -1 -12   5 169.852 25.5090  27
  -1 -12   4 1618.61 117.463  19
  -1 -12   4 1485.94 75.0739   8
   1 -12  -4 1739.51 116.744  14
   1 -12  -4 1686.88 139.593  38
  -1 -12   4 1591.06 78.7545  27
  -1 -12   3 930.623 92.3675  19
  -1 -12   3 892.483 58.9401  27
  -1 -12   3 842.743 55.7483   8
   1 -12  -3 873.444 85.3694  14
   1 -12  -3 1023.65 110.158  38
  -1 -12   3 988.383 57.8956   5
  -1 -12   2 1269.54 63.8210   8
   1 -12  -2 1106.70 114.925  38
  -1 -12   2 1252.30 102.250   2
  -1 -12   2 1291.07 67.4619  27
   1 -12  -1 73.8034 33.0537  38
  -1 -12   1 36.0363 14.2402   8
  -1 -12   1 15.7275 18.2428   2
  -1 -12   1 79.7683 19.0739  27
   1 -12   0 2519.34 174.025  38
  -1 -12   0 2471.57 109.312   8
  -1 -12   0 2548.57 113.004  27
  -1 -12   0 2713.63 162.295   2
  -1 -12  -1 975.204 90.5006   2
  -1 -12  -1 836.449 54.2482  27
   1  12   1 863.486 52.2169  11
   1  12   2 4609.13 176.106  11
  -1 -12  -2 4628.98 235.231   2
  -1 -12  -3 8.16231 13.3552   2
   1  12   3 2.54628 9.91948  11
  -1 -12  -3 23.0661 13.5683  37
  -1 -12  -4 787.112 83.0907   2
  -1 -12  -4 751.376 56.9307  37
   1  12   4 740.874 50.0873  11
  -1 -12  -5 433.318 57.7622  14
  -1 -12  -5 495.113 65.7166   2
  -1 -12  -5 396.480 40.9550  37
   1  12   5 429.148 36.7654  11
  -1 -12  -6 312.435 50.1118  14
  -1 -12  -6 279.706 51.3806   2
  -1 -12  -6 311.461 37.1479  37
   1  12   6 260.308 29.3888  11
  -1 -12  -7 116.419 23.1995  37
   1 -12   7 201.301 28.6057  27
  -1 -12  -7 128.097 34.0913  14
  -1 -12  -7 179.375 42.1413   2
   1  12   7 123.471 20.8591  11
   1 -12   8 1766.38 98.9973  25
  -1 -12  -8 1806.38 98.5176  37
  -1 -12  -8 1694.46 128.501  14
   1  12   8 1818.78 88.5580  11
  -1 -12  -9-8.62427 16.2917  14
  -1 -12  -9-11.1748 16.1228  37
   1 -12   9 4.29100 15.6971  25
  -1 -12 -10 1424.55 86.1688  37
   1 -12  10 1555.11 89.8123  23
  -1 -12 -10 1509.80 123.037  14
   1 -12  10 1529.47 95.0039  25
   1 -12  11 370.888 42.2125  23
  -1 -12 -11 438.688 43.6902  37
   1 -12  12 1046.32 78.0231  25
   1 -12  12 875.686 66.8445  23
  -1 -12 -12 824.052 62.4098  37
   1 -12  13 610.897 62.1672  25
   1 -12  13 728.148 60.7972  23
  -1 -12 -13 718.266 55.4991  37
   1 -12  14 1540.10 100.980  25
  -1 -12 -14 1404.43 83.2817  37
   1 -12  14 1661.04 95.5500  23
  -1 -12 -15 13.0060 13.7333  37
   1 -12  15-4.16177 15.7223  23
   1 -12  15-10.2625 22.2081  25
   1 -12  16 185.714 30.3182  23
   1 -12  16 154.461 32.9814  25
   1 -12  17 51.2107 18.3399  23
   1 -12  17 43.7493 20.2957  25
   1 -12  18 32.8853 15.5567  23
   1 -12  18 26.5849 16.8492  25
   1 -12  19 280.683 31.8012  23
   1 -12  20 480.169 37.9528  23
  -1  13  20 23.4767 7.40184  31
  -1 -13  20 46.7081 16.4332  23
  -1  13  19 58.7276 10.5718  31
  -1 -13  19 85.0125 22.9843  23
  -1  13  18 940.415 49.5171  31
  -1 -13  18 1129.03 71.2459  23
   1 -13 -18 1018.84 58.3775  37
  -1  13  17 249.014 23.6149  31
  -1 -13  17 233.130 35.4662  23
   1 -13 -17 283.601 31.4653  37
  -1  13  16 12.1121 9.72269  31
  -1 -13  16-4.24073 16.0213  23
   1 -13 -16-3.13912 14.5250  37
  -1 -13  15 17.4640 17.0242  23
   1 -13 -15 40.8379 17.9169  37
  -1 -13  14 1619.83 98.0644  23
   1 -13 -14 1552.37 89.6689  37
  -1  13  14 1702.26 80.8163  10
   1 -13 -13 178.110 30.3819  37
  -1  13  13 219.172 25.7733  10
  -1 -13  12 1930.21 114.578  25
   1 -13 -12 1997.57 104.387  37
  -1  13  12 1894.61 91.9819  10
  -1 -13  11 24.4207 22.1339  25
   1 -13 -11 22.5371 18.7855  37
  -1 -13  10 46.2849 21.0021  25
   1 -13 -10 37.0892 17.5596  37
  -1 -13   9 630.698 57.1017  25
   1 -13  -9 563.465 49.8132  37
   1 -13  -9 592.828 74.5770  14
  -1 -13   9 571.206 45.9736  36
  -1 -13   8 68.0931 18.3195  36
   1 -13  -8 17.3107 20.0819  14
   1 -13  -8 63.9008 19.6101  37
  -1 -13   8 61.2085 19.8484   8
  -1 -13   8 38.3755 17.5019  27
  -1 -13   8 49.2003 15.6430   5
   1 -13  -7 626.762 73.5165  14
   1 -13  -7 485.168 46.0158  37
  -1 -13   7 563.359 48.2372   8
  -1 -13   7 483.062 45.3873  27
  -1 -13   7 661.432 50.6632   5
   1 -13  -6 6738.80 306.935  14
   1 -13  -6 6713.44 252.529  37
  -1 -13   6 6618.58 250.219   5
  -1 -13   6 6787.28 254.155  27
  -1 -13   6 6532.73 252.357   8
   1 -13  -5 1026.85 95.0831  14
  -1 -13   5 1100.51 66.0433   5
  -1 -13   5 990.502 66.3452  27
  -1 -13   5 964.720 64.1036   8
   1 -13  -4 201.127 42.8303  14
  -1 -13   4 188.383 27.0890   5
  -1 -13   4 211.106 27.9238   8
  -1 -13   4 283.885 34.2301  27
  -1 -13   3-2.97675 12.2609   5
  -1 -13   3 27.1904 12.7666   8
  -1 -13   3 16.6534 15.0911  27
  -1 -13   2 81.5395 17.6189   8
   1 -13  -2 106.759 40.4904  38
  -1 -13   2 86.3037 30.6264   2
  -1 -13   2 103.270 21.7332  27
  -1 -13   1 22.5254 11.9315   8
  -1 -13   1 43.6516 15.3317  27
   1 -13  -1 23.3504 24.6750  38
  -1 -13   1 42.8614 22.9194   2
  -1 -13   0 3999.35 165.347  27
   1 -13   0 3999.74 242.527  38
  -1 -13   0 4446.11 227.755   2
  -1 -13  -1 259.656 48.2694   2
  -1 -13  -1 252.741 30.1444  27
   1  13   1 239.136 27.5656  11
   1  13   2 121.624 20.3009  11
  -1 -13  -2 105.272 33.3375   2
   1  13   3 13.5154 11.1374  11
  -1 -13  -3 17.7881 14.5564   2
  -1 -13  -3 14.2476 16.1398  37
  -1 -13  -4 1214.79 107.570   2
   1  13   4 1025.65 61.4211  11
  -1 -13  -4 997.885 69.0546  37
  -1 -13  -5 63.4835 27.1624   2
  -1 -13  -5 48.3740 20.5934  37
   1  13   5 81.1767 18.0461  11
  -1 -13  -6 2905.88 135.113  37
   1 -13   6 2893.29 133.090  27
  -1 -13  -6 2579.32 166.523  14
  -1 -13  -6 2819.47 179.777   2
   1  13   6 2830.20 123.394  11
  -1 -13  -7 102.529 25.1836  37
   1 -13   7 69.9932 20.6790  27
  -1 -13  -7 67.7699 27.7862  14
  -1 -13  -7 36.3599 24.3632   2
   1  13   7 57.0003 16.2720  11
   1 -13   8-3.99580 14.6165  25
  -1 -13  -8 7.63052 14.4138  37
  -1 -13  -8 8.76903 16.5642  14
  -1 -13  -9 7.63890 16.1341  37
   1 -13   9 8.54454 14.5503  25
  -1 -13 -10 338.549 38.9866  37
   1 -13  10 353.849 43.5172  25
  -1 -13 -11 45.0645 18.1954  37
   1 -13  11 70.0530 21.0536  23
   1 -13  11 105.090 28.6031  25
  -1 -13 -12 2161.63 109.116  37
   1 -13  12 1969.15 110.559  23
   1 -13  12 2198.10 121.657  25
  -1 -13 -13 296.400 36.0871  37
   1 -13  13 397.017 43.9840  23
   1 -13  13 379.753 48.9978  25
  -1 -13 -14 3.32417 13.6906  37
   1 -13  14 29.5041 19.0950  23
   1 -13  14 15.1455 21.3271  25
  -1 -13 -15 103.762 21.4144  37
   1 -13  15 88.0625 27.1267  25
   1 -13  15 113.787 25.9392  23
   1 -13  16 151.230 31.6899  25
   1 -13  16 87.8884 23.0736  23
   1 -13  17 4.12785 14.5870  25
   1 -13  17-3.50008 15.8533  23
   1 -13  18 755.763 54.7799  23
   1 -13  19 1253.27 68.9479  23
  -1 -14  19 124.324 22.0152  23
  -1 -14  18 459.841 42.2727  23
   1 -14 -18 351.870 30.1116  37
  -1 -14  17 61.7130 20.9781  23
   1 -14 -17 83.2098 18.6301  37
  -1 -14  16 2091.79 107.536  23
   1 -14 -16 1900.34 94.0351  37
   1 -14 -15 1171.46 69.9647  37
  -1  14  14 2684.87 111.626  10
   1 -14 -14 2538.47 121.316  37
  -1  14  13 5.06728 9.87156  10
   1 -14 -13 31.8723 19.2162  37
  -1  14  12 21.3013 12.0872  10
   1 -14 -12 40.1915 20.4311  37
   1 -14 -11 396.467 42.4983  37
  -1  14  11 491.423 40.1016  10
   1 -14 -10 552.506 49.2305  37
   1 -14  -9 430.060 42.9203  37
  -1 -14   9 354.809 37.2127  36
  -1 -14   9 391.545 41.1778  27
   1 -14  -8 1336.85 80.7104  37
  -1 -14   8 1298.57 80.9575  27
  -1 -14   8 1393.69 78.8924  36
  -1 -14   7 68.6051 20.7759  27
   1 -14  -7 123.978 34.5426  14
   1 -14  -7 39.1971 17.9212  37
  -1 -14   7 63.8513 20.4766   8
  -1 -14   7 75.5368 19.5600  36
   1 -14  -6 52.2843 24.7964  14
  -1 -14   6 83.8156 23.7062  27
   1 -14  -6 87.6830 21.8424  37
  -1 -14   6 71.9919 19.0671   8
  -1 -14   5 1492.05 84.2159   8
  -1 -14   5 1508.63 87.9024  27
  -1 -14   4 6326.58 242.084   8
  -1 -14   4 6495.53 248.301  27
  -1 -14   3 1508.34 83.1468   8
  -1 -14   3 1559.55 87.4504  27
  -1 -14   2 4175.63 166.987   8
  -1 -14   2 4142.59 170.625  27
   1 -14  -2 3847.56 163.518  27
  -1 -14   1 18.1500 11.4581   8
  -1 -14   1 46.7668 17.0101  27
  -1 -14   0 312.515 35.4569  27
  -1 -14   0 359.056 59.1783   2
  -1 -14  -1 143.018 24.6478  27
  -1 -14  -1 167.200 40.4652   2
   1  14   2 538.122 42.1676  11
  -1 -14  -2 527.110 71.3633   2
   1 -14   3 1116.03 72.3953  27
  -1 -14  -3 1191.75 76.1149  37
   1  14   3 1220.99 68.0023  11
  -1 -14  -3 1142.64 108.730   2
   1 -14   4 400.265 42.2774  27
  -1 -14  -4 422.202 65.7879   2
  -1 -14  -4 377.104 41.2980  37
   1  14   4 366.615 35.1368  11
  -1 -14  -5 86.5262 31.5910   2
   1 -14   5 67.9343 21.8802  27
  -1 -14  -5 130.532 27.0506  37
   1  14   5 103.355 20.5027  11
  -1 -14  -6 38.2886 25.5808   2
   1 -14   6 23.0710 17.0496  27
  -1 -14  -6 19.2749 15.8873  37
  -1 -14  -7 897.593 64.5353  37
   1 -14   7 819.287 62.6133  27
  -1 -14  -8 659.784 54.7889  37
   1 -14   8 644.190 54.0122  27
  -1 -14  -9 129.268 26.8656  37
   1 -14   9 215.357 32.6472  25
   1 -14  10 376.840 44.3371  25
  -1 -14 -10 351.896 39.5280  37
  -1 -14 -11 29.2112 15.8173  37
   1 -14  11 13.4905 16.4622  25
  -1 -14 -12 1141.23 72.3170  37
   1 -14  12 1167.13 81.7821  25
   1 -14  13 135.791 27.2106  23
   1 -14  13 111.660 27.7092  25
  -1 -14 -13 126.282 24.0061  37
   1 -14  14 3513.05 151.575  23
   1 -14  14 3354.33 157.181  25
  -1 -14 -14 2992.91 137.029  37
   1 -14  15 745.107 58.0299  23
  -1 -14 -15 635.337 47.3961  37
   1 -14  15 722.712 61.9180  25
   1 -14  16 17.5827 15.2220  23
   1 -14  16 20.6714 17.8952  25
  -1 -14 -16 2.39354 10.8447  37
   1 -14  17 19.1704 16.8115  23
   1 -14  18 198.429 26.5742  23
   1 -15 -18 771.280 42.9184  37
   1 -15 -17 586.078 39.1032  37
   1 -15 -16 2.39646 10.8548  37
   1 -15 -15 614.001 45.2930  37
  -1  15  14 42.8577 12.2303  10
   1 -15 -14 57.2901 18.0698  37
  -1  15  13 863.070 54.2773  10
   1 -15 -13 1252.69 69.9446  37
  -1  15  12 1443.49 73.9308  10
   1 -15 -12 1419.51 81.3770  37
  -1  15  11 1642.08 81.1504  10
   1 -15 -11 1520.78 87.5556  37
  -1  15  10 1606.77 80.2107  10
  -1 -15  10 1519.42 83.2981  36
   1 -15 -10 1418.95 84.8201  37
  -1 -15   9 20.5726 12.5516  36
   1 -15  -9 10.7582 13.5564  37
  -1 -15   8 17.8258 13.9049  36
  -1 -15   8 23.4355 18.0889  27
   1 -15  -8 42.8355 19.6736  37
  -1 -15   7 1780.97 96.4083  36
  -1 -15   7 1817.12 100.068  27
   1 -15  -7 1818.71 96.3812  37
  -1 -15   6 4547.13 192.003  27
  -1 -15   6 4573.55 188.582  36
  -1 -15   5 2971.16 134.691   8
  -1 -15   5 2891.49 138.159  27
  -1 -15   4 13.6894 15.8512   8
  -1 -15   4 38.3472 19.5168  27
  -1 -15   3 1308.35 76.4175   8
  -1 -15   3 1293.68 79.6411  27
  -1 -15   2 553.249 46.0776   8
   1 -15  -2 576.838 46.1037  27
  -1 -15   2 555.825 48.5440  27
  -1 -15   1 272.083 31.2504   8
   1 -15  -1 269.591 32.8974  27
  -1 -15   1 247.526 33.4292  27
   1 -15   0 1514.12 83.2853  27
  -1 -15   0 1402.81 81.7764  27
   1 -15   1 185.755 28.5243  27
  -1 -15  -1 184.910 28.8180  27
   1 -15   2 400.278 40.5903  27
   1  15   2 315.400 32.0800  11
   1 -15   3 182.364 28.7498  27
   1 -15   4 45.0077 19.1317  27
  -1 -15  -4 49.7100 18.4726  37
   1 -15   5 188.210 32.3850  27
  -1 -15  -5 198.769 32.8349  37
   1 -15   6 3020.59 142.645  27
  -1 -15  -6 3184.23 143.363  37
   1 -15   7 1420.41 84.9152  27
  -1 -15  -7 1309.75 82.0370  37
   1 -15   8 685.256 55.9914  27
  -1 -15  -8 715.017 56.6649  37
  -1 -15  -9 113.233 24.6415  37
   1 -15  10 664.149 56.0437  25
  -1 -15 -10 678.673 53.6949  37
   1 -15  11 358.541 41.6044  25
  -1 -15 -11 345.183 37.5350  37
   1 -15  12 3437.31 155.836  25
  -1 -15 -12 3372.22 146.243  37
   1 -15  13 326.503 40.2922  25
  -1 -15 -13 345.545 35.2630  37
   1 -15  14 47.7835 19.2457  25
  -1 -15 -14 57.0667 16.7130  37
   1 -15  15-22.6594 16.4683  23
  -1 -15 -15-7.14410 12.1179  37
   1 -15  16 539.162 44.6880  23
  -1 -15 -16 501.855 35.9668  37
   1 -15  17 136.356 22.2679  23
   1 -16 -17 223.242 20.6284  37
   1 -16 -16 36.6828 11.4432  37
  -1  16  15 1290.96 58.9463  10
   1 -16 -15 1243.20 65.4801  37
  -1  16  14 250.519 23.5244  10
   1 -16 -14 216.112 26.7204  37
   1 -16 -13 203.782 26.8302  37
  -1  16  13 242.854 24.3235  10
   1 -16 -12 6.07810 12.8360  37
  -1  16  12-2.28753 8.36738  10
   1 -16 -11 28.7076 16.7754  37
  -1  16  11 2.44183 9.78834  10
  -1 -16  10 41.5415 17.0871  36
  -1  16  10 12.7685 10.2573  10
   1 -16 -10 32.9070 16.7516  37
  -1 -16   9 1112.92 68.4588  36
  -1  16   9 1117.88 62.5224  10
  -1 -16   8 938.869 65.3159  36
   1 -16  -8 1014.95 65.8042  37
  -1 -16   7 7.87798 17.4518  27
  -1 -16   7 11.1830 14.5189  36
  -1 -16   6 351.502 40.9556  27
  -1 -16   6 280.413 35.0882  36
  -1 -16   5 770.533 60.6268  27
  -1 -16   5 809.019 60.7686  36
  -1 -16   4 1941.19 102.662  27
  -1 -16   4 1839.80 100.572  36
  -1 -16   3 5616.74 223.292  27
  -1 -16   2 1070.76 70.1830  27
   1 -16  -2 982.591 63.6123  27
  -1 -16   1-3.19285 11.6789   8
   1 -16  -1 13.1110 15.1656  27
  -1 -16   1-3.51376 16.2576  27
  -1 -16   0 855.590 60.2512  27
   1 -16   0 862.114 59.7721  27
  -1 -16  -1 337.306 37.5390  27
   1 -16   1 400.602 40.3399  27
   1 -16   2 371.497 40.1991  27
   1 -16   3 1532.29 87.5784  27
   1 -16   4 373.763 41.3315  27
  -1 -16  -5 1383.74 83.3345  37
   1 -16   5 1562.85 88.2846  27
  -1 -16  -6 140.345 26.8766  37
   1 -16   6 133.092 27.2036  27
  -1 -16  -7 10.6157 14.5741  37
   1 -16   7 18.9659 15.6218  27
  -1 -16  -8 1923.86 102.079  37
   1 -16   8 2220.99 109.477  27
  -1 -16  -9 1326.52 77.8161  37
  -1 -16 -10 1300.25 75.6122  37
  -1 -16 -11 21.4062 15.2968  37
  -1 -16 -12 306.703 32.8793  37
   1 -16  12 331.044 37.0624  25
   1  16  13 1030.18 53.1239  10
  -1 -16 -13 993.037 59.2092  37
  -1 -16 -14 2201.80 96.9042  37
  -1 -16 -15 1865.43 82.1870  37
  -1 -16 -16 89.7944 13.6051  37
  -1  17  15 194.520 16.9121  10
   1 -17 -15 197.969 21.2722  37
  -1  17  14 52.8271 10.4796  10
   1 -17 -14 39.1253 12.6879  37
  -1  17  13 87.6916 14.2449  10
   1 -17 -13 60.6103 15.4287  37
  -1  17  12 300.373 26.4326  10
   1 -17 -12 250.625 28.3234  37
  -1  17  11 548.542 37.8919  10
   1 -17 -11 495.643 41.5478  37
  -1  17  10 468.132 36.1930  10
  -1 -17  10 478.947 41.1370  36
   1 -17 -10 478.650 40.8876  37
  -1 -17   9 6.52280 14.4475  36
   1 -17  -9 2.94777 11.8116  37
  -1  17   9-2.37851 9.26208  10
  -1 -17   8 10.3917 13.8854  36
  -1  17   8 14.7100 11.3505  10
  -1  17   7 1640.59 82.3003  10
  -1 -17   7 1833.77 95.4493  36
  -1  17   6 588.029 42.7703  10
  -1 -17   6 648.398 53.3223  36
  -1  17   5 1216.41 65.2366  10
  -1 -17   5 1102.47 72.7570  36
  -1 -17   4 146.444 27.0406  27
  -1 -17   4 101.844 23.3428  36
  -1 -17   3 652.623 52.9791  27
  -1 -17   3 555.545 48.7552  36
  -1 -17   2 227.211 30.9547  27
   1 -17  -2 310.732 33.7515  27
  -1 -17   2 325.105 36.3828  36
   1 -17  -1 2228.42 108.633  27
  -1 -17   1 2386.73 113.326  27
  -1 -17   1 2268.36 110.559  36
   1 -17   0 714.711 53.0134  27
  -1 -17   0 670.345 52.2247  27
   1 -17   1 23.3466 15.1237  27
   1 -17   2 20.3872 17.2930  27
   1 -17   3 490.414 45.2486  27
   1 -17   4 3.49935 14.7806  27
   1 -17   5 2827.75 131.026  27
   1 -17   6 668.089 52.5336  27
  -1 -17  -6 563.314 47.5001  37
   1 -17   7 1389.37 81.5414  27
  -1 -17  -7 1528.58 81.0222  37
   1 -17   7 1329.90 79.0864  36
   1 -17   8 47.6396 19.3651  27
  -1 -17  -8 67.1129 18.3089  37
  -1 -17  -9 64.4699 19.2774  37
  -1 -17 -10 77.8253 18.7161  37
  -1 -17 -11 3090.47 129.085  37
   1  17  12 589.457 36.0638  10
  -1 -17 -12 504.925 39.1804  37
   1  17  13 1264.77 58.5811  10
  -1 -17 -13 1311.09 64.8042  37
  -1 -17 -14 7.12020 8.23891  37
  -1 -17 -15 175.342 17.6893  37
   1 -18 -14 211.545 19.7203  37
  -1  18  13 12.2637 6.43882  10
   1 -18 -13 1.76245 8.15783  37
  -1  18  12 15.7580 7.89770  10
   1 -18 -12 25.9820 10.6944  37
  -1  18  11 1.75654 7.03939  10
   1 -18 -11 8.74827 9.90686  37
  -1  18  10 314.788 26.5603  10
   1 -18 -10 270.205 27.9978  37
  -1 -18  10 295.493 30.9908  36
  -1 -18   9 1296.75 73.1813  36
  -1  18   9 1354.61 65.8400  10
  -1 -18   8 906.429 59.2140  36
  -1  18   8 833.562 49.5449  10
  -1 -18   7 155.548 25.3604  36
  -1  18   7 166.706 21.4101  10
  -1  18   6 515.098 37.4979  10
  -1 -18   6 566.543 46.7945  36
  -1  18   5 818.219 49.4748  10
  -1 -18   5 822.701 58.2137  36
  -1 -18   4 237.822 31.8920  36
  -1 -18   3 3403.20 146.373  36
  -1 -18   2 346.565 36.6694  36
  -1 -18   1 225.075 28.7467  36
   1 -18  -1 199.675 27.1045  27
  -1 -18   0 26.2774 13.2592  36
   1 -18   0 36.1794 13.6894  27
  -1 -18  -1 562.544 43.8985  36
   1 -18   1 593.065 47.1928  27
   1 -18   2 9.33972 14.1041  27
   1 -18   3 992.471 63.2861  27
   1 -18   4 154.469 25.0082  27
   1 -18   5 88.1600 20.1319  27
   1 -18   6 93.8197 19.9102  36
   1 -18   6 43.6573 16.2500  27
   1 -18   7 9.01668 12.3892  36
  -1 -18  -7 36.8173 14.4961  37
   1 -18   7 27.4818 14.9984  27
  -1 -18  -8 103.839 19.3853  37
   1 -18   8 96.8335 21.3324  27
  -1 -18  -9 2807.26 117.690  37
   1  18  10 14.0582 9.10280  10
  -1 -18 -10 18.0043 12.0332  37
   1  18  11 1.58318 7.17089  10
  -1 -18 -11-2.05086 8.66223  37
   1  18  12 85.2305 12.3678  10
  -1 -18 -12 76.5373 14.4131  37
  -1 -18 -13 815.654 42.9386  37
   1  18  13 771.790 37.9402  10
  -1  19  12 11.4983 6.05668  10
  -1  19  11 641.333 34.9443  10
  -1  19  10 56.6128 10.9475  10
  -1 -19   9 28.1714 12.5468  36
  -1  19   9 6.48670 6.32381  10
  -1 -19   8 66.5027 16.3027  36
  -1  19   8 53.5570 11.5599  10
  -1  19   7 1211.58 59.3937  10
  -1 -19   7 1224.87 67.9123  36
  -1  19   6 367.118 28.6510  10
  -1 -19   6 314.007 32.4985  36
  -1 -19   5 2309.71 106.038  36
  -1 -19   4-5.60242 12.1249  36
  -1 -19   3 201.605 26.0395  36
  -1 -19   2 404.261 35.9904  36
   1 -19  -1 519.527 40.6378  27
  -1 -19   1 592.307 43.3038  36
   1 -19   0 298.068 30.7748  27
  -1 -19   0 298.562 30.1627  36
   1 -19   1 281.964 30.8255  27
   1 -19   2 484.623 39.9476  27
   1 -19   3 43.3289 14.3026  27
   1 -19   4 102.205 18.9938  27
   1 -19   4 61.9543 16.0711  36
   1 -19   5 37.1277 14.6599  27
   1 -19   5 45.3621 14.3127  36
   1 -19   6 72.5124 18.1120  27
   1 -19   6 72.7315 17.1432  36
   1 -19   7 653.824 45.1051  36
  -1 -19  -8 510.428 35.7902  37
   1  19   8 529.604 33.4830  10
  -1 -19  -9 9.06656 7.85120  37
   1  19   9 6.05635 6.39896  10
  -1 -19 -10 77.9672 13.2962  37
   1  19  10 68.0006 11.7026  10
  -1 -19 -11 627.366 36.1611  37
   1  19  11 670.320 34.1913  10
  -1  20   9 518.280 29.1652  10
  -1 -20   8 105.070 16.2049  36
  -1  20   8 86.9353 12.0540  10
  -1 -20   7 16.2410 9.97285  36
  -1  20   7 13.5953 7.27716  10
  -1 -20   6 23.4155 11.2168  36
  -1 -20   5 277.117 27.2739  36
  -1 -20   4 1647.26 77.9849  36
  -1 -20   3 998.603 55.4954  36
  -1 -20   2 158.994 21.1709  36
   1 -20  -2 134.835 18.3505  36
  -1 -20   1 139.898 19.1767  36
   1 -20  -1 105.603 17.2372  36
   1 -20   0 29.1880 12.1576  36
  -1 -20   0 18.0521 9.86763  36
   1 -20   1 23.3135 10.4258  36
   1 -20   2 34.1981 11.9888  36
   1 -20   3 1040.30 56.4255  36
   1 -20   4 10.5543 9.97331  36
   1  20   5 215.599 19.9249  10
   1 -20   5 203.468 23.0617  36
   1  20   6 326.380 24.3842  10
   1 -20   6 373.764 29.7993  36
   1  20   7 141.608 15.2631  10
   1 -20   7 133.105 17.5112  36
   1  20   8 75.7925 11.0190  10
  -1 -21   5 4.52195 7.11927  36
  -1 -21   4 149.087 16.9658  36
  -1 -21   3 528.518 33.3440  36
  -1 -21   2 340.311 25.4978  36
   1 -21  -2 320.244 24.1489  36
   1 -21  -1 234.643 20.7412  36
  -1 -21   1 272.211 22.2424  36
   1 -21   0 756.554 41.4390  36
   1 -21   1 326.589 25.3124  36
   1 -21   2 37.7451 10.2491  36
   1 -21   3 280.587 22.9403  36
   1 -21   4 226.893 20.1458  36
  -2   0  25 1.47260 6.37359  26
  -2   0  24 1918.18 82.4178  33
  -2   0  24 1779.89 79.1920  26
  -2   0  23 6.83843 8.87645  33
  -2   0  23-4.21117 9.11300  26
  -2   0  22 38.0709 13.2240  33
  -2   0  22 69.0495 14.3418  30
  -2   0  22 49.2093 13.7338  26
  -2   0  21-19.0002 13.3219  33
  -2   0  21 5.02187 10.0631  26
  -2   0  21-2.50447 10.0372  30
  -2   0  20 379.959 34.1206  26
  -2   0  20 360.356 33.6846  30
  -2   0  20 435.639 37.5399  33
  -2   0  19-2.80201 12.6918  33
  -2   0  19-7.86438 12.1294  26
  -2   0  19 5.25561 9.92766  30
  -2   0  18 4543.18 173.872  26
  -2   0  18 4565.21 173.652  30
  -2   0  18 4484.39 237.410  20
  -2   0  18 4355.72 174.579  33
  -2   0  17-8.45478 13.8306  20
  -2   0  17-2.64653 10.6046  33
  -2   0  17 2.50498 10.8416  26
  -2   0  17 4.93527 8.40297  30
  -2   0  16 4867.22 189.166  33
  -2   0  16 5286.18 252.990  20
  -2   0  16 5161.51 189.114  26
  -2   0  16 5048.15 187.863  30
  -2   0  16 5045.95 263.301  18
  -2   0  15 17.7257 18.7171  18
  -2   0  15-7.51133 17.3769  20
  -2   0  15 7.05764 9.68496  33
  -2   0  15 6.73094 9.71060  26
  -2   0  15-2.17437 7.11396  30
  -2   0  14 320.001 29.2734  33
  -2   0  14 266.131 46.2804  20
  -2   0  14 261.958 48.5498  18
  -2   0  14 303.718 27.0476  30
  -2   0  14 302.198 27.5918  26
  -2   0  13-4.02726 7.36748  39
  -2   0  13-6.49635 10.6283  20
  -2   0  13-7.46345 17.2669  18
  -2   0  12 4439.84 219.162  18
  -2   0  12 4689.91 214.432  20
  -2   0  11 6.03418 15.0792  18
  -2   0  10 26.7963 18.9565  18
  -2   0   9 2.92063 9.55587  19
  -2   0   9 4.74167 13.4352  18
  -2   0   8 6871.76 239.036  19
  -2   0   8 6098.39 254.959  18
  -2   0   7 6.30808 6.88039  19
  -2   0   7 6.61725 10.3646  21
  -2   0   7-3.32761 9.93899  17
  -2   0   6 9031.41 316.948  21
  -2   0   6 8769.80 301.595  19
  -2   0   6 9282.17 318.131  17
  -2   0   5-1.43919 5.76708  19
  -2   0   5 9.53482 8.11735  21
  -2   0   5 4.35629 7.96753  16
  -2   0   5 2.38661 9.29381  17
  -2   0   4 7742.98 274.878  21
  -2   0   4 8031.92 263.246  19
  -2   0   4 8288.89 275.477  17
  -2   0   4 7879.28 273.262  16
  -2   0   3 1.74879 7.38707  21
  -2   0   3 1.88414 5.03418  19
  -2   0   3 20.6925 9.26756  17
  -2   0   3-3.42012 7.74625  16
  -2   0   2 429.658 26.1013  17
  -2   0   2 361.374 26.5545   3
   2   0  -2 361.908 24.1560   1
   2   0  -1 12.2448 6.80498   1
  -2   0   1 6.03000 6.53037   3
  -2   0   0 6659.01 224.659   3
   2   0   0 6500.84 224.346   1
   2   0   1 1.69574 6.98122   1
  -2   0  -1-1.48425 6.26933   3
   2   0   1 4.29577 4.58657  38
  -2   0  -2 42119.6 1300.25   3
  -2   0  -2 41047.2 1300.04   4
   2   0   2 41171.8 1306.42  41
   2   0   3 9.01893 8.78054  41
   2   0   3-4.74935 10.5199  32
  -2   0  -3 3.17251 6.35670   3
  -2   0  -3 11.1583 6.89961   4
  -2   0  -4 1138.34 55.4397   4
  -2   0  -4 1127.37 55.4599   3
   2   0   4 1198.09 66.3217  41
   2   0   4 1196.57 65.7948  32
   2   0   5-3.14200 9.84262  41
   2   0   5 12.4960 11.0402  32
   2   0   6 12799.1 446.594  41
   2   0   6 12799.4 444.853  32
   2   0   7 4.30737 12.2043  41
   2   0   7-4.11984 11.6729  32
   2   0   8 3805.00 176.133  41
   2   0   8 3593.04 170.467  32
   2   0   9 5.77891 14.4426  41
   2   0   9 14.0564 19.9150  22
   2   0  10 8431.68 358.356  22
   2   0  11-8.26453 17.4553  22
   2   0  12 2174.40 93.6135  26
   2   0  12 2079.63 94.7490  15
   2   0  12 2129.36 90.7141  29
   2   0  12 2097.59 90.8222  30
   2   0  12 2161.82 90.3236  31
   2   0  12 2076.00 148.064  22
   2   0  13 6.50587 8.44490  29
   2   0  13-9.57593 20.2230  22
   2   0  13 4.13883 7.81798  34
   2   0  13-2.17255 7.67751  30
   2   0  13 2.08309 7.09365  31
   2   0  13 2.59687 8.84315  15
   2   0  13 9.40479 9.15584  26
   2   0  14 3021.28 125.998  29
   2   0  14 3230.75 201.129  22
   2   0  14 2975.80 126.330  30
   2   0  14 3083.63 125.266  31
   2   0  14 3046.73 130.260  15
   2   0  14 3209.60 129.764  26
   2   0  15-5.68685 10.0487  33
   2   0  15-2.65179 11.2009  29
   2   0  15 2.54116 9.29573  31
   2   0  15-2.61327 9.23536  30
   2   0  15-10.7404 17.5697  22
   2   0  15-2.73800 10.6624  26
   2   0  16 71.6114 17.8795  31
   2   0  16 33.4720 14.7236  30
   2   0  16 78.1169 33.3539  22
   2   0  16 43.0821 14.6639  29
   2   0  16 26.9514 12.3946  33
   2   0  17 6.09043 11.8583  29
   2   0  17 5.84968 12.3537  31
   2   0  17-3.07814 12.6720  33
   2   0  18 7348.68 272.828  33
   2   0  18 7617.59 275.280  29
   2   0  19 6.00129 11.3359  33
   2   0  19-3.12592 12.1726  29
   2   0  20 637.700 46.4391  33
   2   0  20 575.847 46.5590  29
   2   0  21 7.54266 10.0745  33
   2   0  21-2.71452 11.1752  29
   2   0  22 836.335 48.3866  33
   2   0  22 706.875 47.2400  29
   2   0  23-1.76128 7.25093  33
   2   0  24 1402.23 60.8368  33
  -2   1  25 1.45118 6.98888  26
  -2  -1  25 2.92959 7.18881  26
  -2   1  24 1.67467 8.06664  30
  -2   1  24 5.78091 7.72318  33
  -2  -1  24-3.93406 8.71533  33
  -2   1  24 12.4977 8.76348  26
  -2  -1  24 19.9432 9.38021  26
  -2   1  23 234.124 23.9460  30
  -2  -1  23 348.540 30.6579  33
  -2   1  23 280.282 27.4613  33
  -2   1  23 303.007 27.3732  26
  -2  -1  23 290.407 27.2447  26
  -2   1  22 367.417 31.5686  30
  -2  -1  22 404.658 35.1276  33
  -2   1  22 352.423 32.9678  33
  -2  -1  22 367.359 32.2626  26
  -2   1  22 392.358 32.8561  26
  -2   1  21 12.2676 8.67806  30
  -2   1  21 9.88414 10.4434  26
  -2  -1  21 17.8498 12.2856  26
  -2  -1  21 19.2266 11.8932  33
  -2   1  21 2.67409 11.0147  33
  -2  -1  20 3698.46 151.393  33
  -2   1  20 3778.31 151.331  33
  -2   1  20 3708.50 147.471  30
  -2  -1  20 3653.43 148.419  26
  -2   1  20 3607.98 146.475  26
  -2   1  19 929.803 58.5175  33
  -2  -1  19 949.288 59.6207  33
  -2   1  19 964.361 57.0147  30
  -2   1  19 896.171 55.7187  26
  -2  -1  19 1002.41 58.8114  26
  -2   1  18 1609.61 78.5800  30
  -2  -1  18 1495.22 77.9115  26
  -2   1  18 1573.39 78.1832  26
  -2  -1  18 1588.88 81.5551  33
  -2   1  18 1602.40 80.4372  33
  -2   1  18 1409.68 119.708  20
  -2  -1  18 1599.41 128.261  20
  -2   1  17 66.3259 26.1765  20
  -2  -1  17 156.445 40.3475  20
  -2   1  17 115.968 18.6871  30
  -2  -1  17 115.395 40.9823  18
  -2   1  17 96.2692 16.5293   6
  -2   1  17 125.258 19.5459  26
  -2  -1  17 115.847 19.4242  26
  -2   1  17 88.4517 18.0194  33
  -2  -1  17 113.592 19.7283  33
  -2   1  16 502.118 63.6687  20
  -2  -1  16 387.736 59.5754  20
  -2   1  16 528.232 38.2456  26
  -2  -1  16 449.735 36.5558  26
  -2   1  16 505.082 38.3668  33
  -2  -1  16 449.332 37.1566  33
  -2   1  16 482.089 36.3767  30
  -2  -1  16 498.948 72.6176  18
  -2   1  16 437.951 34.3529   6
  -2  -1  15 1067.46 104.946  18
  -2   1  15 1066.90 99.7191  18
  -2   1  15 1212.80 99.0539  20
  -2  -1  15 1201.29 100.849  20
  -2   1  15 1207.35 61.7300  30
  -2   1  15 1049.70 58.5255   6
  -2  -1  15 1305.79 65.9822  33
  -2   1  15 1181.97 62.9952  33
  -2   1  15 1183.34 62.2861  26
  -2  -1  15 1289.38 65.0491  26
  -2  -1  14 5875.55 302.157  18
  -2   1  14 6668.59 289.104  20
  -2   1  14 6818.57 302.493  18
  -2  -1  14 6875.48 295.864  20
  -2   1  14 6661.12 231.610  30
  -2  -1  14 6825.07 236.014  33
  -2   1  14 7099.33 235.887  33
  -2   1  14 6215.21 228.386   6
  -2   1  14 6698.35 232.782  26
  -2  -1  14 6183.15 232.190  26
  -2   1  13 21.9459 9.82671  33
  -2   1  13 19.6881 9.69827  39
  -2  -1  13 29.1487 10.4389  39
  -2   1  13 63.4530 22.4387  20
  -2  -1  13 73.9506 23.7718  20
  -2  -1  13 22.9141 19.1041  18
  -2   1  13 21.5143 16.6117  18
  -2  -1  12 446.306 56.4135  20
  -2   1  12 405.706 54.3201  18
  -2  -1  12 478.103 50.3807  19
  -2  -1  12 557.613 63.8587  18
  -2   1  12 437.943 52.4924  20
  -2  -1  11 1526.18 88.8816  19
  -2   1  11 1432.85 100.161  18
  -2  -1  11 1438.55 102.434  18
  -2  -1  10 10089.3 372.626  18
  -2   1  10 9587.17 369.657  18
  -2  -1  10 9504.63 346.923  19
  -2  -1   9 2244.34 110.952  19
  -2   1   9 2614.59 132.966  18
  -2  -1   9 2578.07 130.434  18
  -2   1   9 2667.67 135.163  17
  -2  -1   8 6358.37 233.508  19
  -2  -1   8 6306.41 249.485  18
  -2   1   8 6500.39 256.023  17
  -2  -1   7 57.8500 14.3944  19
  -2   1   7 71.4991 17.2818  21
  -2  -1   7 106.662 21.7077  21
  -2   1   7 130.327 25.2127  17
  -2  -1   7 101.143 20.2003  18
  -2  -1   6 1124.67 57.9331  19
  -2  -1   6 1263.21 68.9946  21
  -2   1   6 1170.44 66.1118  21
  -2  -1   6 1024.19 52.7421   3
  -2   1   6 1212.98 71.5170  17
   2  -1  -6 1111.58 55.9882  14
  -2  -1   5 5737.00 207.390  19
  -2   1   5 5760.78 215.669  21
  -2  -1   5 5868.86 218.094  21
   2  -1  -5 5866.05 207.237  14
  -2  -1   5 6267.01 207.506   3
  -2   1   5 6372.98 226.044  17
  -2  -1   5 5932.82 218.202  16
  -2   1   4 10657.7 362.692  21
  -2  -1   4 10767.6 363.180  21
  -2  -1   4 10899.0 355.428  19
  -2  -1   4 11110.3 356.713   3
   2  -1  -4 10734.3 356.251  14
  -2   1   4 10921.8 357.090  16
  -2   1   4 11197.6 371.239  17
  -2  -1   4 10229.1 363.605  16
  -2  -1   3 17539.3 574.563  21
  -2   1   3 18702.9 576.209  21
  -2  -1   3 18543.9 579.618  16
  -2   1   3 16692.3 569.071  16
  -2  -1   3 17590.3 571.943   3
   2   1  -3 18153.2 563.468   1
  -2  -1   2 19968.1 649.565  16
  -2  -1   2 19860.4 643.814   3
   2   1  -2 20534.8 638.376   1
  -2  -1   1 48.6632 10.3739   3
   2  -1  -1 52.7764 11.7395   1
   2  -1   0 5235.92 184.093   1
  -2  -1   0 5257.91 183.193   4
  -2  -1   0 5181.59 182.686   3
  -2  -1  -1 1490.93 65.9756   4
  -2   1  -1 1528.02 65.1592   3
  -2  -1  -1 1416.66 64.7840   3
   2  -1   1 1455.83 67.5760   1
   2  -1   1 1432.83 58.8492  41
   2  -1   1 1551.21 62.6985  38
   2  -1   2 4243.58 160.221   1
  -2  -1  -2 4291.52 156.849   4
  -2   1  -2 4247.01 154.337   3
  -2  -1  -2 4307.13 156.909   3
   2  -1   2 4595.80 155.012  41
  -2  -1  -3 13.8884 7.88062   4
  -2   1  -3 22.6389 7.69386   3
   2   1   3 26.9782 14.7198  41
   2  -1   3 18.3129 8.48913  41
   2  -1   3 19.2153 10.8918  32
   2   1   3 7.08803 8.65802  32
  -2   1  -4 34198.2 1070.22   3
  -2   1  -4 33374.7 1070.21   4
  -2  -1  -4 35495.0 1075.72   4
   2   1   4 33496.6 1085.77  32
   2  -1   4 34140.7 1087.25  32
   2  -1   4 33702.3 1080.91  41
   2   1   4 33078.4 1094.92  41
  -2  -1  -5 328.217 27.6958   4
   2   1   5 288.871 32.6559  32
   2  -1   5 380.525 36.7326  32
   2  -1   5 316.121 32.1769  41
   2   1   5 349.568 39.3169  41
   2   1   6 4927.58 204.147  32
   2  -1   6 5228.33 207.348  32
   2   1   6 5384.70 215.743  41
   2  -1   6 5052.42 202.494  41
   2   1   7 9441.17 359.477  32
   2  -1   7 9967.53 361.426  32
   2  -1   7 9669.35 357.002  41
   2   1   7 10398.8 373.129  41
   2  -1   8 9223.38 353.919  32
   2   1   8 9871.64 356.289  32
   2   1   8 8954.76 362.272  41
   2  -1   8 9669.01 379.765  22
   2   1   9 448.577 55.2985  41
   2  -1   9 452.085 62.1392  22
  -2  -1  -9 494.309 46.7585  13
   2   1  10 2867.78 168.703  41
   2   1  10 3284.16 175.891  22
   2  -1  10 2833.72 173.401  22
   2   1  11 2962.04 181.796  41
   2   1  11 3226.75 185.014  22
   2   1  12 262.626 26.1095  26
   2  -1  12 233.222 24.5902  26
   2   1  12 231.075 23.8271  30
   2  -1  12 215.315 21.8535  30
   2  -1  12 195.803 20.4144  31
   2   1  12 201.004 22.0349  31
   2   1  12 212.059 45.1317  22
   2  -1  12 292.006 53.8192  22
   2   1  12 240.762 25.4321  15
   2  -1  12 208.592 24.7257  15
   2  -1  12 237.484 22.9305  29
   2   1  13 9.32605 8.82213  26
   2  -1  13 23.5022 10.6568  26
   2   1  13 8.73066 8.99937  31
   2  -1  13 14.0707 9.31378  31
   2  -1  13 14.5262 8.77911  30
   2   1  13 24.8079 11.8697  30
   2  -1  13 21.1069 11.6983  15
   2   1  13 15.4360 10.3207  15
   2  -1  13 16.7925 10.3132  29
   2   1  13 27.2758 22.7242  22
   2  -1  13 70.8300 33.1083  22
   2   1  14 1056.89 105.632  22
   2  -1  14 916.106 103.780  22
   2   1  14 884.126 58.2409  15
   2  -1  14 946.521 59.9857  15
   2   1  14 1076.64 60.2563  26
   2  -1  14 987.398 58.7986  26
   2  -1  14 985.601 56.1598  29
   2  -1  14 993.517 55.5079  31
   2   1  14 1003.05 58.3159  29
   2   1  14 1046.53 58.9284  30
   2  -1  14 969.259 55.9830  30
   2   1  14 1003.26 57.4464  31
   2   1  15 10.2210 21.5885  22
   2  -1  15 11.3451 18.5625  22
   2   1  15 27.4950 12.4593  29
   2  -1  15 5.10465 9.64947  29
   2  -1  15 14.4009 10.8872  33
   2   1  15 28.1437 11.5922  33
   2   1  15 13.3909 11.5973  26
   2  -1  15 13.8575 12.0009  26
   2   1  15 10.6458 9.74236  34
   2  -1  15 14.5590 9.99638  31
   2   1  15-2.66025 9.73798  31
   2   1  15 13.4083 11.6123  30
   2  -1  15 17.5587 10.3332  30
   2   1  16 796.683 54.7476  33
   2  -1  16 844.744 56.2245  33
   2   1  16 824.439 54.6317  30
   2   1  16 870.630 55.8237  31
   2  -1  16 883.374 104.428  22
   2   1  16 862.282 98.1376  22
   2  -1  16 780.034 52.7662  29
   2   1  16 784.942 54.6819  29
   2   1  16 806.438 51.0281   6
   2  -1  17 320.770 33.5959  29
   2   1  17 264.769 31.6738  29
   2   1  17 318.536 33.8349  31
   2   1  17 328.160 31.0023   6
   2  -1  17 285.720 32.1276  33
   2   1  17 288.965 32.4253  33
   2   1  18 356.079 37.2049  29
   2  -1  18 427.417 38.9884  29
   2   1  18 341.985 35.9900  31
   2   1  18 365.584 32.4708   6
   2  -1  18 409.024 38.0838  33
   2   1  18 422.513 38.0840  33
   2   1  19 518.085 42.8250  33
   2  -1  19 493.990 41.8699  33
   2  -1  19 459.924 41.3258  29
   2   1  19 472.288 41.7355  29
   2  -1  20 3006.57 128.662  33
   2   1  20 3055.64 128.851  33
   2   1  20 2963.28 130.216  29
   2  -1  20 2980.81 130.200  29
   2   1  21 941.610 55.8870  33
   2  -1  21 885.451 54.4256  33
   2  -1  21 913.563 57.1227  29
   2   1  21 912.219 56.6691  29
   2  -1  22 941.192 52.8739  33
   2   1  22 911.499 52.3108  33
   2   1  22 941.105 53.9704  29
   2  -1  23 50.6357 12.1819  33
   2   1  23 32.9548 10.4348  33
   2  -1  24 693.190 36.8010  33
   2   1  24 666.104 36.2210  33
  -2   2  25 316.346 22.9295  30
  -2  -2  24 864.966 47.1491  33
  -2   2  24 916.288 47.1127  33
  -2   2  24 842.297 44.0420  30
  -2  -2  24 796.442 44.2111  26
  -2  -2  23 585.221 40.3353  33
  -2   2  23 579.466 39.3553  33
  -2   2  23 524.303 36.1592  30
  -2   2  23 460.230 34.8629  26
  -2  -2  23 550.443 38.0381  26
  -2  -2  22 10.2795 12.3766  33
  -2   2  22 4.87963 11.5222  33
  -2   2  22 2.23323 8.69741  30
  -2   2  22 2.25226 9.27304  26
  -2  -2  22 7.18395 10.6088  26
  -2  -2  21 945.144 60.1560  33
  -2   2  21 1087.28 61.3270  33
  -2   2  21 959.736 57.2255  30
  -2   2  21 1076.00 59.0818  26
  -2  -2  21 1042.69 60.0317  26
  -2   2  20 902.990 56.7350  33
  -2  -2  20 1029.34 60.8326  33
  -2   2  20 903.360 54.5437  26
  -2  -2  20 824.844 54.7586  26
  -2   2  20 899.675 54.4912  30
  -2   2  19 1850.06 86.7567  26
  -2  -2  19 1772.34 87.9625  26
  -2   2  19 1792.45 88.3988  33
  -2  -2  19 1852.42 91.0788  33
  -2   2  19 1752.87 85.3921  30
  -2  -2  18 1377.70 75.9320  33
  -2   2  18 1526.95 76.5388  33
  -2   2  18 1491.99 72.6453   6
  -2  -2  18 1367.38 130.774  18
  -2   2  18 1450.87 73.3387  26
  -2  -2  18 1450.84 75.6291  26
  -2   2  18 1269.22 111.132  20
  -2  -2  18 1335.61 117.953  20
  -2   2  18 1364.83 71.9393  30
  -2  -2  17 1486.09 74.9479  33
  -2   2  17 1375.64 68.5218   6
  -2  -2  17 1379.76 128.646  18
  -2   2  17 1464.67 71.0056  26
  -2  -2  17 1404.90 72.8332  26
  -2   2  17 1617.97 119.032  20
  -2  -2  17 1450.87 119.436  20
  -2   2  17 1418.16 69.7743  30
  -2  -2  16 276.757 29.2870  33
  -2   2  16 183.835 22.6188   6
  -2   2  16 293.750 48.3521  20
  -2  -2  16 257.102 48.3619  20
  -2   2  16 202.357 23.8637  26
  -2  -2  16 257.485 27.7593  26
  -2   2  16 314.181 27.8400  30
  -2  -2  16 249.089 53.2194  18
  -2   2  15 43.4635 22.7166  20
  -2  -2  15 40.3471 22.8891  20
  -2   2  15 33.8957 11.1926  30
  -2  -2  15 38.2359 23.9103  18
  -2  -2  15 36.1503 13.1203  26
  -2   2  15 36.7725 12.3054  26
  -2  -2  15 54.4933 15.1995  33
  -2   2  15 9.11654 12.0337  33
  -2   2  15 43.2960 11.5706   6
  -2   2  14 59.6520 12.6771   6
  -2  -2  14 79.1755 15.5832  26
  -2   2  14 80.8492 15.0919  26
  -2   2  14 87.6996 26.3738  20
  -2  -2  14 52.8376 23.7594  20
  -2  -2  14 97.0696 26.9769  19
  -2   2  14 65.4963 15.6065  40
  -2   2  14 74.1252 14.3359  33
  -2  -2  14 73.5716 15.2248  33
  -2   2  14 94.3667 15.0373  30
  -2  -2  14 138.055 36.5191  18
  -2   2  13 1079.75 56.5234   6
  -2  -2  13 1076.98 97.3943  18
  -2   2  13 1195.51 60.8479  40
  -2  -2  13 1283.37 63.0953  33
  -2   2  13 1299.90 61.6560  33
  -2   2  13 1243.01 59.4729  30
  -2   2  13 1081.40 88.3427  20
  -2  -2  13 1151.71 95.3880  20
  -2   2  13 976.951 88.0989  18
  -2  -2  13 1172.62 86.4476  19
  -2  -2  13 1215.15 62.3011  39
  -2   2  13 1273.52 61.2665  39
  -2   2  12 1646.18 107.248  20
  -2  -2  12 1667.94 113.785  20
  -2  -2  12 1496.22 97.7999  19
  -2  -2  12 1707.42 117.113  18
  -2   2  12 1805.64 114.713  18
  -2  -2  11 275.202 37.0035  19
  -2  -2  11 237.607 39.6091  18
  -2   2  11 227.394 37.9712  18
  -2  -2  10 1485.20 85.0711  19
  -2  -2  10 1491.69 96.1996  18
  -2   2  10 1323.16 92.7593  18
  -2   2  10 1482.41 104.609  17
  -2  -2   9 1988.90 101.674  19
  -2  -2   9 2184.17 116.164  18
  -2   2   9 2065.77 123.544  17
  -2  -2   8 5969.43 242.179  18
  -2  -2   8 6323.85 233.308  19
  -2   2   8 6454.77 259.393  17
   2  -2  -7 6151.69 232.231  14
  -2  -2   7 7049.36 247.140  18
  -2  -2   7 6187.78 232.654  19
  -2   2   7 6502.57 241.402  21
  -2   2   7 6245.00 255.653  17
   2  -2  -6 19676.5 633.679  14
  -2  -2   6 18844.6 640.002  18
  -2   2   6 20083.8 640.913  21
  -2  -2   6 19461.5 645.043  21
  -2  -2   6 19449.8 633.131  19
  -2   2   6 18974.1 655.174  17
   2  -2  -5 47.0176 11.8217  14
  -2  -2   5 29.0086 8.95788   4
  -2  -2   5 41.4480 10.1607   3
  -2  -2   5 41.0869 11.3677  19
  -2   2   5 38.1188 12.5770  21
  -2  -2   5 39.1984 13.1068  21
  -2  -2   5 36.3416 12.4334  16
  -2   2   5 25.2478 15.2746  17
  -2  -2   5 27.0877 11.4476  18
   2  -2  -4 2360.73 95.7543  14
  -2  -2   4 2210.54 100.738  16
  -2  -2   4 2109.36 95.7936  21
  -2   2   4 2256.45 95.4461  21
  -2  -2   4 2287.67 90.9224   4
  -2  -2   4 2273.19 90.9061   3
  -2   2   3 5865.14 208.650  21
  -2  -2   3 6037.29 210.211  21
   2  -2  -3 6025.13 210.141  14
  -2   2   3 6160.04 200.973  16
  -2  -2   3 5402.25 214.406  16
  -2  -2   3 6006.60 207.761   3
  -2  -2   3 6092.44 207.758   4
  -2  -2   2 1892.39 89.4916  16
  -2  -2   2 1929.25 82.1929   4
  -2  -2   2 2094.18 83.3713   3
  -2  -2   1 4277.89 156.175   3
  -2  -2   1 4362.64 156.717   4
  -2  -2   0 11033.6 370.523   3
  -2  -2   0 11391.4 370.957   4
   2  -2   1 5536.48 197.625  38
   2  -2   1 5704.49 200.248   1
  -2  -2  -1 5574.01 197.698   4
   2  -2   2 1275.92 63.3369  38
  -2  -2  -2 1482.08 66.4879   4
   2  -2   2 1354.42 66.8096   1
  -2   2  -3 123.114 15.0791   3
  -2  -2  -3 114.871 16.5625   4
   2  -2   3 121.378 18.0933   1
   2   2   3 87.3841 16.4506  32
   2  -2   3 113.090 18.8931  32
   2   2   4 207.942 25.8969  32
   2  -2   4 254.056 29.2237  32
   2   2   4 287.642 35.5824  41
  -2  -2  -4 323.697 27.7121   4
   2  -2   4 327.516 29.9959   1
  -2  -2  -5 379.279 32.2559   4
   2   2   5 410.805 45.1238  41
   2  -2   5 411.552 38.6017  32
   2   2   5 392.833 37.7204  32
   2   2   6 19027.5 671.408  41
   2  -2   6 19817.8 659.736  32
   2   2   6 19996.9 658.188  32
   2  -2   7 6.00886 16.0516  22
   2   2   7 5.27905 14.9575  41
   2   2   7-4.10612 10.2605  32
   2  -2   7 12.9464 13.5179  32
   2   2   8 83.3983 25.4080  41
  -2  -2  -8 138.817 24.0315  13
   2  -2   8 120.846 34.9089  22
   2   2   8 117.371 26.0953  32
   2  -2   8 113.625 26.2176  32
  -2  -2  -9 12231.8 428.538  13
   2   2   9 11240.3 452.502  41
   2  -2   9 12183.6 469.747  22
   2   2  10 255.433 47.0343  41
   2  -2  10 197.714 42.4610  22
   2   2  11 3191.52 194.484  41
   2  -2  11 3463.27 202.765  22
   2  -2  12 5708.50 205.299  29
   2  -2  12 5637.41 212.228  15
   2   2  12 5848.45 211.472  15
   2   2  12 5251.50 268.288  22
   2  -2  12 5896.86 296.395  22
   2   2  12 6191.22 211.276  26
   2  -2  12 5955.95 209.502  26
   2   2  12 6030.70 292.285  41
   2  -2  12 5618.67 203.881  31
   2   2  12 5776.41 208.757  30
   2  -2  12 5718.30 204.598  30
   2   2  12 6066.51 209.199  31
   2   2  13 403.711 33.6004  26
   2  -2  13 346.015 31.9200  26
   2  -2  13 365.156 33.7918  15
   2   2  13 355.677 32.7417  15
   2  -2  13 392.778 30.5160  31
   2   2  13 410.035 33.3937  30
   2  -2  13 378.875 30.4693  30
   2   2  13 420.464 34.3417  31
   2   2  13 462.181 64.9097  22
   2  -2  13 437.537 70.1268  22
   2  -2  13 406.761 31.8277  29
   2  -2  14 393.526 35.7752  33
   2   2  14 237.516 38.0006  33
   2  -2  14 383.418 34.2740  26
   2   2  14 425.457 34.9464  26
   2   2  14 396.749 34.3454  30
   2   2  14 393.982 34.2724  31
   2   2  14 279.032 52.4892  22
   2  -2  14 456.114 73.1478  22
   2  -2  14 372.771 31.6398  29
   2  -2  15 581.123 43.9489  33
   2  -2  15 670.023 46.1702  26
   2   2  15 624.523 43.6192  26
   2   2  15 572.317 42.8985  30
   2   2  15 579.459 43.5531  31
   2   2  15 580.144 44.0848  29
   2   2  15 470.565 72.4152  22
   2  -2  15 517.438 82.0363  22
   2  -2  15 569.626 41.0131  29
   2   2  16 312.769 31.1403   6
   2  -2  16 319.154 34.4453  33
   2   2  16 394.406 35.7335  33
   2   2  16 398.408 37.1369  34
   2  -2  16 327.300 33.0501  29
   2  -2  16 349.156 71.5043  22
   2   2  16 341.140 35.1198  29
   2   2  16 399.138 36.8704  30
   2   2  16 382.871 36.8935  31
   2  -2  17 1870.06 93.1146  29
   2   2  17 1908.90 96.1668  29
   2   2  17 1890.65 90.5276   6
   2   2  17 1927.38 94.8335  30
   2   2  17 1990.16 97.1077  31
   2   2  17 1910.23 94.5755  33
   2  -2  17 2017.02 97.7384  33
   2  -2  18 1015.55 64.3509  29
   2   2  18 1145.10 68.9306  29
   2   2  18 1208.12 64.4894   6
   2   2  18 1035.92 65.7888  31
   2  -2  18 1280.85 71.2236  33
   2   2  18 1070.86 65.6563  33
   2  -2  19 1154.59 68.9493  29
   2   2  19 1237.48 71.4747  29
   2   2  19 1256.93 65.7442   6
   2   2  19 1170.47 69.8706  31
   2  -2  19 1256.11 71.6759  33
   2   2  19 1233.23 70.1945  33
   2  -2  20 189.715 26.0109  29
   2   2  20 191.541 26.2959  29
   2   2  20 205.676 23.2223   6
   2   2  20 214.182 26.5838  33
   2  -2  20 163.623 25.2799  33
   2   2  21 155.138 22.4971  29
   2   2  21 113.282 16.7950   6
   2  -2  21 113.543 18.9233  33
   2   2  21 148.516 20.4953  33
   2   2  22 196.181 22.9932  29
   2  -2  22 224.655 23.4711  33
   2   2  22 223.454 23.3661  33
   2   2  23 473.577 32.5297  29
   2   2  23 487.008 32.1637  33
   2  -2  23 480.088 32.0841  33
   2  -2  24 405.538 26.4860  33
   2   2  24 462.802 27.6915  33
  -2   3  25 139.500 15.1894  30
  -2   3  24 6.57412 7.44754  30
  -2   3  24 6.50274 7.98114  26
  -2  -3  24 8.83938 8.35130  26
  -2   3  23 71.9686 14.4883  30
  -2  -3  23 67.8785 13.7358  26
  -2   3  23 48.0909 12.4853  26
  -2  -3  23 81.1799 17.2880  33
  -2   3  23 68.6699 15.3557  33
  -2   3  22 388.265 31.8931  30
  -2  -3  22 367.400 32.1647  26
  -2   3  22 372.374 31.1985  26
  -2  -3  22 383.595 33.7961  33
  -2   3  22 361.727 31.9192  33
  -2   3  21 109.029 18.6352  30
  -2   3  21 124.044 18.8031  26
  -2  -3  21 147.930 21.8714  26
  -2   3  21 81.4740 17.9937  33
  -2  -3  21 100.338 20.1617  33
  -2   3  20 373.452 32.3004  30
  -2   3  20 293.148 29.7018  26
  -2  -3  20 325.685 32.7271  26
  -2  -3  20 373.105 35.6356  33
  -2   3  20 357.263 33.6873  33
  -2  -3  19 1096.96 64.7268  26
  -2   3  19 1083.28 61.0927  26
  -2   3  19 1060.86 60.4382  30
  -2  -3  19 1217.01 68.0523  33
  -2   3  19 1041.55 62.3176  33
  -2  -3  18 354.564 34.7214  33
  -2   3  18 307.252 30.4728  33
  -2   3  18 240.322 26.7583   6
  -2   3  18 278.839 28.5680  26
  -2  -3  18 325.604 32.4372  26
  -2  -3  18 261.311 57.8929  18
  -2   3  18 280.340 28.3285  30
  -2  -3  17 2258.27 102.418  33
  -2   3  17 2299.42 99.5696  33
  -2   3  17 2094.63 94.2084   6
  -2   3  17 1868.96 137.057  20
  -2  -3  17 1811.30 144.262  20
  -2   3  17 2221.36 96.2658  26
  -2  -3  17 2112.20 99.4184  26
  -2   3  17 2122.12 95.3031  30
  -2  -3  17 1812.19 156.812  18
  -2  -3  16 318.658 59.9615  18
  -2   3  16 284.593 26.6690   6
  -2   3  16 293.551 27.5649  30
  -2   3  16 305.319 50.1557  20
  -2  -3  16 330.915 55.4049  20
  -2  -3  16 285.240 33.5062  23
  -2  -3  16 337.721 31.8259  26
  -2   3  16 256.354 26.3210  26
  -2  -3  16 346.152 32.8275  33
  -2  -3  15 461.193 36.2898  33
  -2   3  15 177.780 34.4418  33
  -2  -3  15 406.401 38.2150  23
  -2   3  15 412.554 31.1686   6
  -2  -3  15 473.422 68.7192  18
  -2   3  15 479.092 59.6942  20
  -2  -3  15 429.548 61.7477  20
  -2  -3  15 266.527 56.6957  19
  -2   3  15 369.320 30.7648  30
  -2   3  15 452.542 33.4402  26
  -2  -3  15 427.694 35.5849  26
  -2   3  14 99.4552 15.9800   6
  -2  -3  14 115.837 18.9756  26
  -2   3  14 97.7882 16.8723  26
  -2   3  14 100.405 16.7272  40
  -2   3  14 112.584 16.6011  30
  -2  -3  14 155.943 39.3820  18
  -2   3  14 106.414 27.5824  20
  -2  -3  14 86.5905 27.0125  20
  -2  -3  14 138.544 31.0842  19
  -2  -3  14 117.402 18.1875  33
  -2   3  14 108.862 17.1056  33
  -2  -3  14 110.805 19.6872  23
  -2   3  13 916.495 49.3073   6
  -2  -3  13 945.742 56.0659  23
  -2   3  13 890.972 49.1260  30
  -2  -3  13 1059.49 92.9698  18
  -2   3  13 913.140 79.2231  20
  -2  -3  13 990.430 88.6963  20
  -2  -3  13 1049.91 80.7593  19
  -2   3  13 954.333 51.6409  40
  -2   3  13 943.330 50.8530  33
  -2  -3  13 822.613 50.6609  33
  -2   3  12 39.8831 17.0459  20
  -2  -3  12 61.2470 23.1951  20
  -2  -3  12 10.1484 12.7187  19
  -2  -3  12 47.1596 20.1459  18
  -2   3  12 25.2708 19.5129  17
  -2   3  12 47.0363 18.4441  18
  -2   3  11 6651.85 271.387  18
  -2  -3  11 6757.27 262.963  19
  -2  -3  11 6363.74 279.888  20
  -2   3  11 6723.92 270.859  20
  -2   3  11 5777.85 286.678  17
  -2  -3  11 6682.39 278.666  18
  -2  -3  10 2740.74 133.160  19
  -2  -3  10 3013.86 147.500  18
  -2   3  10 2499.88 153.878  17
  -2  -3   9 12800.0 431.752  18
  -2  -3   9 11829.3 417.884  19
   2  -3  -8 5402.70 202.324  14
  -2  -3   8 4746.10 202.238  18
  -2  -3   8 5161.48 198.378  19
   2  -3  -7 80.1281 17.9760  14
  -2  -3   7 44.6427 13.2757  19
  -2  -3   7 37.1507 14.3496  18
  -2   3   7 53.7371 20.6923  17
   2  -3  -6 23.3473 11.4096  14
  -2  -3   6 35.0078 12.7569  19
  -2   3   6 50.9032 14.6640  21
  -2  -3   6 20.3164 12.4271  21
  -2  -3   6 43.7251 13.5253  18
   2  -3  -5 4798.47 189.166  14
  -2  -3   5 5100.92 189.131  19
  -2  -3   5 4971.23 188.719  18
  -2  -3   5 5315.72 195.510  21
  -2   3   5 5014.68 187.584  21
  -2  -3   5 4947.22 196.549  16
  -2  -3   4 1407.77 67.4375   4
  -2  -3   4 1721.22 77.5322  21
  -2  -3   4 1497.85 71.8677  18
  -2   3   4 1546.49 71.9408  21
   2  -3  -4 1559.76 76.4209  14
  -2  -3   4 1428.64 78.9677  16
   2  -3  -3 443.518 34.2090  14
  -2  -3   3 462.913 31.7144   4
  -2  -3   3 500.042 32.1402  18
  -2   3   3 409.917 30.4384  21
  -2  -3   3 468.207 33.1030  21
  -2  -3   3 440.420 37.6184  16
  -2  -3   2 1693.81 74.6637   4
  -2  -3   2 1550.22 80.5484  16
  -2  -3   2 1683.45 69.3117  18
   2  -3  -2 1606.52 76.3400  14
  -2  -3   1 2151.75 81.6228  18
  -2  -3   1 2168.77 91.7600   4
   2  -3   0 58.9848 15.2083  38
  -2  -3   0 35.7959 10.2005   4
   2  -3   1 8457.36 289.126  38
  -2  -3  -1 8154.57 285.403   4
   2  -3   2 2028.72 93.7939  38
   2   3   2 2159.53 92.0839  32
   2  -3   2 2179.82 93.6797  32
  -2  -3  -2 2085.58 92.7381   4
   2  -3   2 2079.25 93.4494   1
   2  -3   3 17028.4 556.790  19
  -2  -3  -3 17064.2 562.284   4
   2  -3   3 17276.4 563.888   1
   2   3   3 17122.8 563.236  32
   2  -3   3 17260.5 565.731  32
  -2  -3  -4 219.302 25.1770   4
   2   3   4 245.378 26.7853  32
   2  -3   4 150.560 23.3762  32
   2  -3   4 234.487 26.1337   1
   2   3   5 1063.01 75.0176  41
   2  -3   5 1095.93 75.7571  22
   2  -3   5 1013.04 61.0351   1
  -2  -3  -5 1044.95 60.9691   4
   2   3   5 972.578 62.8437  32
   2  -3   5 1001.47 65.4248  32
   2  -3   6 158.070 31.0827  22
  -2  -3  -6 110.419 20.9435  13
   2   3   6 101.308 20.3051  32
   2  -3   6 181.183 28.3559  32
   2   3   6 128.589 29.0582  41
   2  -3   7 1400.33 97.5804  22
  -2  -3  -7 1600.49 86.1783  13
   2   3   7 1364.62 84.7321  32
   2  -3   7 1271.56 85.2284  32
   2   3   7 1317.49 93.9334  41
   2  -3   8 4233.18 210.336  22
   2   3   8 4421.48 208.210  41
  -2  -3  -8 4374.84 187.433  13
   2  -3   9 3363.73 190.878  22
   2   3   9 3476.60 188.212  41
  -2  -3  -9 3911.43 173.111  13
   2  -3  10 1028.12 96.8870  22
  -2  -3 -10 1073.04 80.4038  13
   2   3  10 925.008 88.8607  41
   2   3  11 979.298 51.0662  30
   2   3  11 868.570 49.2481  31
   2   3  11 754.555 83.9778  41
   2   3  11 1013.17 89.1428  22
   2  -3  11 863.301 94.9040  22
   2   3  12 45.6247 13.2439  31
   2   3  12 51.5982 12.4629  30
   2   3  12 58.5426 13.2040  26
   2  -3  12 52.9262 13.2852  26
   2   3  12 55.3547 24.8263  22
   2  -3  12 51.1080 32.0612  22
   2   3  12 36.8106 24.6394  41
   2  -3  12 59.5068 13.4789  29
   2  -3  12 64.1073 15.4075  15
   2   3  12 37.2751 12.1661  15
   2  -3  12 75.5237 13.5784   7
   2  -3  13 238.365 24.4000  29
   2  -3  13 270.297 27.1279  26
   2   3  13 244.851 25.4747  26
   2   3  13 312.829 52.2767  22
   2  -3  13 278.341 59.0122  22
   2   3  13 220.226 48.7724  41
   2  -3  13 193.330 25.2199  15
   2   3  13 256.567 26.6855  30
   2   3  13 221.941 26.0337  31
   2   3  13 247.111 27.7966  15
   2   3  14 353.933 32.3328  26
   2  -3  14 373.371 33.2079  26
   2   3  14 414.789 34.1795  30
   2   3  14 396.951 34.5169  31
   2  -3  14 385.867 35.5791  33
   2  -3  14 311.598 63.9416  22
   2  -3  14 390.618 31.9016  29
   2   3  15 24.3615 11.7195  30
   2   3  15 25.7201 12.6636  31
   2  -3  15 9.02345 12.3865  33
   2   3  15-2.75279 11.6313  33
   2  -3  15 12.6808 23.9547  22
   2  -3  15 7.19829 9.88296  29
   2   3  16 180.367 23.9795   6
   2  -3  16 249.809 59.8247  22
   2   3  16 187.350 26.6192  31
   2   3  16 211.504 26.3111  30
   2  -3  16 137.550 23.9380  33
   2   3  16 223.888 27.1674  33
   2  -3  16 166.829 23.5695  29
   2   3  16 197.110 27.0144  29
   2   3  17 636.714 50.1715  34
   2   3  17 684.768 50.7918  29
   2  -3  17 652.432 47.2672  29
   2   3  17 787.851 50.3563   6
   2   3  17 670.240 48.4832  30
   2   3  17 753.273 53.3656  31
   2  -3  17 710.417 52.1875  33
   2   3  17 710.370 50.1311  33
   2   3  18 303.135 33.1737  29
   2  -3  18 282.708 30.5935  29
   2   3  18 256.338 28.0279   6
   2   3  18 273.523 31.7340  31
   2  -3  18 259.658 31.0934  33
   2   3  18 347.645 34.0862  33
   2   3  19 432.688 39.0586  29
   2  -3  19 456.395 39.1090  29
   2   3  19 460.515 35.9390   6
   2   3  19 391.105 37.4511  31
   2  -3  19 390.680 37.3092  33
   2   3  19 410.962 37.1577  33
   2   3  20 575.558 43.3822  29
   2   3  20 533.523 38.4787   6
   2   3  20 570.845 42.4208  33
   2  -3  20 620.196 45.0210  33
   2   3  21 1182.74 62.9703  29
   2   3  21 1026.50 56.0293   6
   2  -3  21 1173.36 63.0689  33
   2   3  21 1170.88 61.2584  33
   2   3  22 2.02481 8.96986  29
   2   3  22 1.63178 6.16489   6
   2  -3  22-6.06372 9.54502  33
   2   3  22-5.76792 8.51728  33
   2  -3  23 757.014 41.4258  33
   2   3  23 760.356 41.2645  33
   2   3  23 724.016 41.1396  29
   2   3  24 5.74164 6.03923  33
   2  -3  24 1.18541 5.37012  33
  -2   4  25 333.382 23.0749  29
  -2   4  25 363.947 24.1439  30
  -2  -4  24 377.873 28.4184  26
  -2   4  24 370.091 27.0934  30
  -2   4  24 383.443 27.8726  29
  -2   4  23 870.280 49.2446  30
  -2  -4  23 940.785 52.4286  26
  -2   4  23 967.798 50.0385  26
  -2   4  23 990.800 51.9887  33
  -2  -4  23 937.118 53.3224  33
  -2   4  22 2.14577 7.58292  30
  -2   4  22-6.10848 11.0472  26
  -2  -4  22-4.84675 12.3254  26
  -2   4  22-2.22076 9.38000  33
  -2  -4  22 7.54457 10.8844  33
  -2   4  21 2520.17 107.452  30
  -2  -4  21 2494.70 111.123  26
  -2   4  21 2420.37 105.192  26
  -2   4  21 2618.00 109.751  33
  -2  -4  21 2558.81 112.686  33
  -2   4  20 407.443 35.4157  31
  -2   4  20 376.153 33.4938  30
  -2  -4  20 465.838 39.6954  33
  -2   4  20 460.834 37.5261  33
  -2  -4  20 420.796 37.4219  26
  -2   4  20 462.190 35.7671  26
  -2   4  19 1826.90 84.9895  26
  -2  -4  19 1778.60 89.5322  26
  -2  -4  19 1871.00 91.6258  33
  -2   4  19 1912.22 88.3575  33
  -2   4  19 1776.58 86.7954  31
  -2   4  19 1640.41 83.3321  30
  -2   4  18 102.913 17.4841   6
  -2  -4  18 74.3455 18.2423  33
  -2   4  18 110.600 18.9082  33
  -2   4  18 114.209 18.5106  26
  -2  -4  18 78.7732 18.9371  26
  -2  -4  18 99.8071 24.8754  23
  -2   4  18 115.315 18.7884  30
  -2   4  17 892.263 53.3855  30
  -2  -4  17 865.451 103.262  18
  -2   4  17 914.127 53.6287   6
  -2  -4  17 843.997 61.8476  23
  -2  -4  17 986.336 59.5811  33
  -2   4  17 895.148 55.0714  33
  -2   4  17 1020.85 55.5907  26
  -2  -4  17 902.913 57.6587  26
  -2  -4  16 16.5125 12.4923  26
  -2   4  16 44.5269 12.4666  26
  -2   4  16 2.36802 10.9872  33
  -2  -4  16 32.9717 13.7560  33
  -2  -4  16 9.27537 12.4159  20
  -2  -4  16 64.0714 30.2672  18
  -2  -4  16 43.6609 18.2400  23
  -2   4  16 45.4559 12.3583  30
  -2   4  16 29.0566 11.2003   6
  -2   4  15 988.472 56.9452  30
  -2  -4  15 1136.39 63.7829  26
  -2   4  15 1042.68 61.2701  40
  -2  -4  15 1051.83 66.1799  23
  -2  -4  15 1206.34 64.3371  33
  -2  -4  15 1266.63 108.894  20
  -2  -4  15 977.371 103.007  18
  -2   4  15 1075.41 58.3981   6
  -2  -4  14 22.0164 11.0887  26
  -2   4  14 23.2276 9.98098  40
  -2   4  14 14.0119 7.80688  30
  -2   4  14 6.56901 12.4158  20
  -2  -4  14 8.15844 18.8789  20
  -2  -4  14-6.64522 12.5597  19
  -2  -4  14 8.64532 16.3359  18
  -2   4  14 19.8637 9.20090   6
  -2  -4  14 17.3517 14.7149  23
  -2  -4  13 1771.66 87.5059  23
  -2   4  13 1786.86 79.8318  30
  -2   4  13 1738.43 78.6295   6
  -2   4  13 1829.02 81.5687  40
  -2   4  13 1882.16 140.341  17
  -2  -4  13 1968.11 132.198  18
  -2   4  13 1825.97 116.840  20
  -2  -4  13 1842.29 127.346  20
  -2  -4  13 2193.43 124.575  19
  -2   4  12 295.692 24.8538  40
  -2  -4  12 246.470 38.8929  19
  -2   4  12 213.397 36.5176  20
  -2  -4  12 259.642 46.1750  20
  -2  -4  12 249.956 42.6398  18
  -2   4  12 314.719 53.3172  17
  -2   4  11 5169.03 225.847  20
  -2  -4  11 4978.66 237.686  20
  -2  -4  11 5648.03 228.901  19
  -2   4  11 4971.79 250.009  17
  -2  -4  11 5411.83 237.745  18
  -2  -4  10 839.906 67.0084  19
  -2   4  10 1066.69 89.4147  17
  -2  -4  10 917.935 74.1959  18
  -2  -4   9 2520.94 124.233  19
   2  -4  -9 2390.67 124.584  14
  -2   4   9 2416.83 142.072  17
  -2  -4   9 2418.75 127.354  18
  -2  -4   8 784.493 57.4429  19
   2  -4  -8 617.287 54.4283  14
  -2  -4   8 736.202 58.1175  18
  -2   4   8 655.041 64.0018  17
  -2  -4   7 6825.16 255.174  18
  -2  -4   7 6599.52 251.246  19
   2  -4  -7 6588.76 255.738  14
  -2   4   7 6669.67 273.751  17
  -2   4   6 2601.24 114.357  21
  -2  -4   6 2545.62 117.013  19
  -2  -4   6 2566.71 116.516  18
  -2  -4   6 2394.12 120.228  21
   2  -4  -6 2515.03 120.099  14
  -2  -4   5 441.216 36.5876  18
  -2  -4   5 427.783 37.5728  19
  -2  -4   5 401.264 38.2291  21
  -2   4   5 422.359 35.0507  21
  -2  -4   5 523.680 45.9080  16
   2  -4  -5 378.937 37.6125  14
  -2  -4   4 88.2876 14.5463   4
  -2  -4   4 70.6487 18.8076  16
   2  -4  -4 123.717 20.1296  14
  -2  -4   4 96.8567 18.1198  21
  -2   4   4 109.345 16.4558  21
   2  -4  -3 23847.6 781.173  14
  -2  -4   3 23604.2 787.444  16
  -2  -4   3 24425.7 769.293  18
  -2  -4   3 24898.9 774.731  21
  -2   4   3 23328.8 767.562  21
  -2  -4   3 24250.5 772.834   4
  -2  -4   2 1607.81 84.4291  16
  -2  -4   2 1613.33 75.8483   4
   2  -4  -2 1519.10 77.4249  14
  -2  -4   1 7448.26 262.509  16
  -2  -4   1 7084.88 248.221   4
   2  -4  -1 6633.93 247.565  14
  -2  -4   0 5466.41 199.115   4
   2  -4   0 5291.98 204.390  38
  -2  -4  -1 3099.89 127.860   4
   2  -4   1 3045.49 131.348  38
  -2  -4  -2 744.076 48.9364   4
   2  -4   2 715.279 48.5548   1
   2   4   2 741.217 45.3484  32
   2  -4   2 817.634 48.7896  32
   2  -4   2 770.647 52.4559  38
  -2  -4  -3 923.945 58.0345  13
   2  -4   3 1018.36 62.7019  38
   2  -4   3 933.219 57.8415   1
   2  -4   3 957.454 58.2620  32
   2   4   3 1065.54 57.7030  32
   2  -4   3 1043.36 62.8579  22
  -2  -4  -3 971.960 58.9550   4
  -2  -4  -4 140.115 21.9461  13
   2  -4   4 142.715 21.7195   1
   2   4   4 102.029 18.6083  32
   2  -4   4 119.114 21.6716  32
   2  -4   4 109.286 21.8979  22
   2  -4   5 7487.85 286.033  22
   2  -4   5 7551.08 269.642  19
  -2  -4  -5 7449.10 275.461  13
   2  -4   5 7489.67 271.583   1
   2   4   5 7295.86 272.172  32
   2  -4   5 7040.68 276.408  32
   2   4   5 8085.93 296.043  41
   2  -4   6 4.84192 12.0994  22
   2  -4   6 3.28000 9.29414  19
   2  -4   6-3.23719 8.64834   1
  -2  -4  -6 3.68651 8.52925  13
   2   4   6 20.2807 16.5884  41
   2   4   6 3.66545 10.3862  32
   2  -4   6 12.5750 14.8130  32
  -2  -4  -7 5860.62 233.160  13
   2  -4   7 5847.82 250.082  22
   2   4   7 5361.68 230.018  32
   2  -4   7 5526.49 237.371  32
   2  -4   8 727.495 73.1514  22
  -2  -4  -8 884.348 68.6088  13
  -2  -4  -9 8459.56 333.500  13
   2  -4   9 8212.25 354.150  22
   2   4   9 8926.62 353.011  41
  -2  -4 -10 504.111 55.1114  13
   2   4  10 471.535 60.2894  41
   2  -4  10 348.838 58.7211  22
   2  -4  11 2757.39 111.058  29
   2  -4  11 2910.03 183.298  22
   2   4  11 2883.10 174.565  41
   2  -4  11 2823.26 116.333  23
   2   4  11 2908.50 115.778  30
   2   4  11 2940.04 116.503  31
   2  -4  11 2997.64 113.004   7
  -2  -4 -11 2710.65 157.023  13
   2  -4  12 1681.35 76.9632  29
   2  -4  12 1589.84 136.911  22
   2   4  12 1770.33 80.9366  30
   2   4  12 1753.74 82.1290  31
   2   4  12 1933.87 141.267  41
   2  -4  13 28.5865 11.9731  26
   2  -4  13 45.6980 26.4489  22
   2   4  13 32.6199 11.6537  31
   2   4  13 49.7019 13.6342  30
   2   4  13 48.6337 26.0027  41
   2  -4  13 26.3775 14.4186  15
   2  -4  13 24.5497 10.9766  29
   2  -4  14 930.807 58.9331  33
   2  -4  14 839.953 50.9358  29
   2   4  14 978.308 56.7360  30
   2   4  14 917.494 57.5700  31
   2   4  14 872.995 98.2796  41
   2  -4  14 1114.32 119.145  22
   2  -4  15 1349.26 74.2152  33
   2  -4  15 1359.44 67.8950  29
   2   4  15 1461.18 72.9762  30
   2   4  15 1512.10 75.7488  31
   2  -4  15 1488.01 142.724  22
   2  -4  16 354.425 36.4060  33
   2   4  16 391.468 35.7468  33
   2   4  16 416.201 35.6183   6
   2  -4  16 365.979 33.0236  29
   2   4  16 347.596 34.1453  30
   2   4  16 402.654 37.6515  31
   2  -4  16 315.254 68.2548  22
   2  -4  17 2581.46 116.158  29
   2   4  17 2610.74 116.768   6
   2   4  17 2896.95 124.405  29
   2   4  17 2965.14 122.240  30
   2   4  17 2696.72 122.572  31
   2  -4  17 2791.27 124.680  33
   2   4  17 2640.41 118.938  33
   2  -4  18 260.712 30.7081  33
   2   4  18 244.778 28.7256  33
   2   4  18 233.975 26.1181   6
   2   4  18 211.510 27.6705  29
   2   4  18 185.626 26.6690  34
   2   4  18 187.521 26.8804  31
   2   4  19 694.553 45.9907   6
   2  -4  19 710.985 50.3967  33
   2   4  19 712.765 48.3555  33
   2   4  19 716.240 49.9619  29
   2   4  19 705.405 50.2105  31
   2   4  20 513.041 36.8864   6
   2  -4  20 495.063 39.9852  33
   2   4  20 487.932 37.7815  33
   2   4  20 516.113 39.8798  29
   2   4  20 459.425 38.7580  31
   2   4  21 267.149 26.7837  29
   2  -4  21 286.502 28.2922  33
   2   4  21 297.385 26.8567  33
   2   4  21 272.053 25.1475   6
   2   4  22 18.7959 9.72416  29
   2   4  22-1.74821 8.25680  33
   2  -4  22 7.65791 9.22086  33
   2   4  22 3.23557 6.48409   6
   2   4  23 574.914 32.7023   6
   2   4  23 591.076 34.8388  29
   2  -4  23 634.377 35.9076  33
  -2   5  25 155.473 14.7551  30
  -2   5  25 134.163 14.0538  29
  -2   5  24 364.854 26.2606  30
  -2   5  24 386.566 27.3211  29
  -2   5  23 2008.09 85.2404  30
  -2   5  22 6.23067 8.98949  30
  -2   5  22 2.02583 7.65398  31
  -2   5  21 3731.90 143.889  30
  -2   5  21 3584.82 143.057  31
  -2   5  20 371.787 32.5145  31
  -2   5  20 331.178 30.3738  30
  -2  -5  20 315.488 39.3523  23
  -2   5  19 59.0024 15.7445  31
  -2  -5  19 87.7977 24.0649  23
  -2   5  18 235.939 26.1662   6
  -2  -5  18 227.175 32.9318  23
  -2   5  18 217.780 25.3295  30
  -2   5  17 1597.05 77.2746   6
  -2  -5  17 1415.20 134.507  18
  -2   5  17 1648.54 78.4559  30
  -2  -5  17 1541.24 88.7511  23
  -2  -5  16 111.635 24.6902  23
  -2   5  16 109.030 17.7846   6
  -2  -5  16 106.101 34.8930  18
  -2   5  16 133.023 19.5759  30
  -2  -5  16 100.526 30.8464  19
  -2  -5  15 470.593 80.1292  19
  -2  -5  15 700.144 51.2992  23
  -2   5  15 604.508 42.0466  40
  -2  -5  15 548.787 75.2360  18
  -2   5  15 630.548 41.2472  30
  -2   5  15 642.954 41.9993   6
  -2   5  14 14.2211 8.99968   6
  -2  -5  14-3.04123 13.7750  23
  -2   5  14-6.34748 7.20498  40
  -2   5  14-2.03752 7.20023  30
  -2  -5  14 25.9132 19.9827  18
  -2  -5  14 7.09484 14.9833  19
  -2  -5  13 312.338 31.8434  23
  -2  -5  13 300.411 50.0216  18
  -2   5  13 343.960 58.5607  17
  -2  -5  13 318.929 47.1331  19
  -2   5  13 270.140 24.6974  30
  -2   5  13 210.175 23.0701  40
  -2   5  13 271.626 24.4672   6
  -2  -5  12 641.992 45.5485  23
  -2   5  12 664.366 39.7966  40
  -2   5  12 643.386 75.8231  17
  -2  -5  12 575.220 64.8057  18
  -2  -5  12 774.352 69.6837  19
  -2   5  12 640.367 38.6780   6
  -2  -5  12 603.628 46.2523  25
  -2  -5  11 830.180 71.3900  19
  -2   5  11 609.002 71.3710  17
  -2  -5  11 724.118 70.1361  18
  -2  -5  10 6268.26 258.558  19
  -2   5  10 6692.29 283.158  17
  -2  -5  10 6040.12 261.198  18
  -2  -5   9 6856.18 282.062  19
   2  -5  -9 7441.75 287.998  14
  -2   5   9 7375.80 303.251  17
  -2  -5   9 7194.50 286.537  18
  -2  -5   8 1278.73 82.2591  19
   2  -5  -8 1333.93 86.5195  14
  -2  -5   8 1262.24 82.7321  18
  -2   5   8 1412.30 96.8404  17
  -2  -5   7 961.162 66.5695  19
   2  -5  -7 993.420 71.4308  14
  -2  -5   7 880.976 63.9562  18
  -2  -5   6 960.261 65.6579  19
  -2  -5   6 912.600 61.8117  18
   2  -5  -6 1065.08 70.9761  14
  -2  -5   5 8540.13 301.806  18
  -2  -5   5 8242.65 317.461  16
   2  -5  -5 8628.59 314.303  14
  -2  -5   4 35.4677 15.3810  16
  -2  -5   4 29.1407 10.3093  18
   2  -5  -4 42.2865 15.2867  14
  -2  -5   3 2343.72 113.171  16
  -2  -5   3 2059.97 96.7868   4
   2  -5  -3 2177.78 105.736  14
  -2  -5   2 185.072 27.9265  16
  -2  -5   2 177.029 23.4127   4
   2  -5  -2 116.468 20.8773  14
  -2  -5   1 12363.7 413.048   4
  -2  -5   1 12082.2 403.900  13
  -2  -5   1 12116.2 425.506  16
   2  -5  -1 11813.5 411.568  14
   2  -5   0 10.4856 12.3520  38
  -2  -5   0 3.89634 12.2055  16
  -2  -5   0 2.36488 7.40879  13
   2  -5   1 1397.40 80.8687  38
  -2  -5  -1 1421.59 74.3957  13
   2  -5   2 2287.75 114.282  38
  -2  -5  -2 2433.33 109.292  13
   2  -5   3 517.714 46.6455  38
  -2  -5  -3 565.870 45.8390  13
   2  -5   3 645.864 47.3075   1
  -2  -5  -4 5300.49 209.426  13
   2  -5   4 5241.88 205.025   1
  -2  -5  -5 5608.73 224.379  13
   2  -5   5 5601.54 217.357   1
  -2  -5  -6 34.0320 13.9793  13
   2  -5   6 37.4915 16.6127  22
   2  -5   6 38.3134 14.7696   1
   2   5   7 8335.16 323.305  41
  -2  -5  -7 7815.98 306.814  13
   2  -5   7 7648.13 314.040  22
   2   5   8 2568.92 140.891  41
   2  -5   8 2192.51 122.147  19
   2  -5   8 2138.91 132.246  22
  -2  -5  -8 2195.54 125.849  13
   2   5   9 7166.95 304.373  41
   2  -5   9 7078.73 305.889  22
  -2  -5  -9 6757.42 287.786  13
   2   5  10 808.434 80.8886  41
   2  -5  10 840.614 85.4930  22
  -2  -5 -10 842.974 76.2925  13
  -2  -5 -11 821.733 81.2295  13
   2   5  11 913.800 50.8397  30
   2   5  11 967.284 53.3949  31
   2  -5  11 876.834 57.1977  24
   2  -5  11 984.020 55.0946  23
   2   5  11 835.436 85.8065  41
   2  -5  11 784.822 89.5234  22
  -2  -5 -12 535.294 66.5289  13
   2   5  12 660.986 79.9065  41
   2  -5  12 518.328 75.6674  22
   2  -5  12 592.295 42.9349  23
   2  -5  12 602.930 46.2155  24
   2   5  12 663.342 42.1628  30
   2   5  12 636.722 43.2065  31
   2   5  13 4269.97 243.506  41
   2  -5  13 4708.71 265.730  22
   2  -5  13 4600.61 177.497  23
   2   5  13 4569.02 173.644  30
   2   5  13 4685.04 177.422  31
   2   5  14 356.126 33.8041  31
   2   5  14 335.074 31.9335  30
   2  -5  14 350.725 68.8081  22
   2  -5  14 357.132 34.3402  23
   2   5  14 363.509 61.2701  41
   2   5  15 3836.02 153.769  30
   2   5  15 3865.33 156.762  31
   2  -5  15 3856.35 251.640  22
   2   5  16 2.66579 8.72224   6
   2   5  16 5.97596 10.9301  31
   2   5  16 2.67314 10.4099  30
   2   5  17 1542.92 78.5424   6
   2   5  17 1450.03 77.6185  30
   2   5  17 1578.15 81.9112  29
   2   5  17 1612.02 82.9949  31
   2   5  18 60.9325 16.8403  31
   2   5  18 84.9572 18.2975  29
   2   5  18 89.0290 17.1555   6
   2   5  19 495.086 41.3227  31
   2   5  19 597.973 44.1690  34
   2   5  19 583.134 43.0066  29
   2   5  19 585.331 40.8063   6
   2   5  20 76.4865 16.5694  29
   2   5  20 49.0263 14.6114  31
   2   5  20 83.8653 15.6106   6
   2   5  21 1249.39 59.9843   6
   2   5  21 1148.26 61.0817  29
   2   5  22 250.034 21.3836   6
   2   5  22 227.384 22.2183  29
   2   5  23 380.488 26.1698  29
   2   5  23 408.319 25.5374   6
  -2   6  24 495.891 30.7354  30
  -2   6  24 538.877 32.5150  29
  -2   6  23 1934.31 82.1779  30
  -2   6  23 1991.73 82.3001  31
  -2   6  22 86.1222 15.0423  31
  -2   6  22 92.5493 15.1301  30
  -2  -6  21 697.242 54.5185  23
  -2   6  21 694.030 44.0622  30
  -2   6  21 721.622 45.4127  31
  -2  -6  20 2231.01 115.824  23
  -2   6  20 2379.76 102.228  31
  -2   6  20 2273.55 100.118  30
  -2  -6  19 1454.53 89.0912  23
  -2   6  19 1564.69 76.2655  30
  -2  -6  18 1217.81 79.8468  23
  -2   6  18 1419.02 70.5951  30
  -2  -6  17 64.4644 20.4207  23
  -2   6  17 102.316 17.4506   6
  -2   6  17 78.7789 15.6678  30
  -2  -6  16 1267.60 110.455  19
  -2  -6  16 1278.79 120.550  18
  -2  -6  16 1323.83 78.6249  23
  -2   6  16 1209.57 64.3843  30
  -2   6  16 1258.47 65.4909   6
  -2  -6  15 563.047 47.8747  23
  -2  -6  15 579.010 70.6490  19
  -2  -6  15 439.990 68.0443  18
  -2   6  15 562.508 40.1181  40
  -2   6  15 594.335 39.9107  30
  -2   6  15 581.001 39.7952   6
  -2  -6  14 54.6707 17.7410  25
  -2  -6  14 7.59277 14.4226  19
  -2  -6  14 58.0307 17.8194  23
  -2   6  14 77.1270 15.2181  40
  -2   6  14 80.9390 14.4838  30
  -2  -6  14 60.6358 24.5903  18
  -2   6  14 37.7853 21.9062  17
  -2   6  14 35.3261 11.5445   6
  -2   6  13 489.242 34.2268   6
  -2  -6  13 414.399 40.6494  25
  -2  -6  13 432.767 40.4669  23
  -2   6  13 448.321 33.2657  40
  -2   6  13 479.735 33.7288  30
  -2  -6  13 428.690 56.0988  19
  -2  -6  13 406.537 58.4133  18
  -2   6  13 487.800 67.9397  17
  -2  -6  12 41.9208 15.8508  23
  -2   6  12 42.7994 11.2730  40
  -2   6  12 19.9974 8.61058   6
  -2  -6  12 3.15126 12.6445  25
  -2  -6  12 6.49469 10.6451  19
  -2  -6  12 42.2447 21.0386  18
  -2   6  12 24.6245 17.3472  17
  -2  -6  11 2472.88 109.470  23
  -2   6  11 2474.67 100.035  40
  -2  -6  11 2499.35 114.302  25
  -2   6  11 2512.42 99.5664   6
  -2   6  11 2682.79 157.999  17
  -2  -6  11 2440.14 142.825  18
  -2  -6  11 2516.78 143.072  19
  -2  -6  10 3852.56 183.870  19
   2  -6 -10 4079.95 187.075  14
  -2   6  10 3948.31 198.299  17
  -2  -6  10 3344.94 177.340  18
  -2  -6   9 5.12323 10.8196  19
   2  -6  -9-5.38686 13.4606  14
  -2  -6   9 5.12435 10.8219  18
  -2   6   9 6.27829 14.5244  17
  -2  -6   8 184.849 31.5108  19
   2  -6  -8 174.702 31.5696  14
  -2  -6   8 183.453 31.1320  18
  -2  -6   7 10790.8 389.874  19
   2  -6  -7 10930.4 396.665  14
  -2  -6   7 10366.4 383.803  18
  -2  -6   6 2479.71 123.198  19
  -2  -6   6 2413.11 117.175  18
   2  -6  -6 2441.23 128.787  14
  -2  -6   5 3029.67 152.197  16
   2  -6  -5 3136.62 148.160  14
  -2  -6   4 603.572 55.3970  16
   2  -6  -4 560.688 50.9551  14
  -2  -6   3 2041.35 110.621  16
   2  -6  -3 1870.09 101.678  14
  -2  -6   2 8825.02 322.728  16
   2  -6  -2 8230.26 309.839  14
  -2  -6   1 1142.16 81.0893  16
   2  -6  -1 1295.45 73.5384  14
   2  -6  -1 1143.98 80.3710  38
   2  -6   0 36.4489 14.0961  14
  -2  -6   0 44.4574 19.7243  16
  -2  -6   0 34.8964 14.3130  13
   2  -6   0 29.6072 15.5098  38
  -2  -6  -1 1261.33 72.8612  13
   2  -6   1 1159.44 77.3508  38
  -2  -6  -2 4266.81 170.691  13
   2  -6   2 3748.09 173.454  38
  -2  -6  -3 3713.45 160.598  13
   2  -6   3 3652.69 155.264   1
   2  -6   3 3386.71 160.128  38
  -2  -6  -4 107.855 22.1386  13
   2  -6   4 138.888 23.1226   1
  -2  -6  -5 2040.63 115.482  13
   2  -6   5 2177.74 108.803   1
  -2  -6  -6 4.90452 12.2606  13
   2   6   6 27.8384 18.9628  41
   2   6   7 2599.96 145.725  41
  -2  -6  -7 2716.29 142.663  13
  -2  -6  -8 87.2352 24.7326  13
   2   6   8 101.793 27.6859  41
   2   6   9 4274.62 204.872  41
  -2  -6  -9 3793.59 193.250  13
   2  -6   9 3727.33 198.480  22
   2   6  10 3327.35 178.419  41
   2  -6  10 3120.55 179.737  22
   2  -6  10 2945.77 123.786  23
   2  -6  10 2998.02 131.353  24
  -2  -6 -10 2881.10 165.587  13
  -2  -6 -11 6524.43 289.857  13
   2   6  11 6217.88 290.802  41
   2  -6  11 6426.84 303.404  22
   2  -6  11 6208.49 236.740  24
   2  -6  11 6122.97 228.381  23
   2   6  11 6374.17 225.486  31
   2   6  12 920.713 92.1188  41
   2  -6  12 835.466 95.9685  22
   2  -6  12 808.093 52.8863  23
   2  -6  12 652.121 52.5462  24
   2   6  12 876.148 51.9137  31
   2   6  13 75.0899 29.5627  41
   2  -6  13 105.027 20.2952  23
   2  -6  13 101.752 38.6224  22
   2  -6  13 105.823 22.5486  24
   2   6  13 101.771 18.8609  31
   2   6  14 39.7169 24.9397  41
   2  -6  14 85.6892 19.3386  23
   2  -6  14 123.549 43.7329  22
   2   6  14 91.1355 18.9780  31
   2   6  14 85.6311 16.5339  30
   2   6  15 548.190 41.9110   6
   2   6  15 672.612 85.7674  41
   2   6  15 521.285 40.2367  30
   2   6  15 582.001 44.3523  31
   2  -6  15 531.755 44.5651  23
   2   6  16 2024.14 96.3821  30
   2   6  16 2187.34 102.802  31
   2  -6  16 2283.48 105.778  23
   2   6  16 2103.66 98.1138   6
   2   6  17 1152.53 64.4948   6
   2   6  17 1189.07 67.3512  29
   2   6  17 1144.13 67.0894  31
   2   6  18 686.391 49.0006  29
   2   6  18 846.925 51.1109   6
   2   6  18 820.747 53.3214  31
   2   6  19 34.4897 12.3240   6
   2   6  19 24.6244 11.6702  29
   2   6  19 40.8500 13.8870  31
   2   6  19 30.9066 14.0084  34
   2   6  20 500.078 35.8126   6
   2   6  20 510.118 37.0321  29
   2   6  20 467.120 36.5440  31
   2   6  20 486.375 36.4042  34
   2   6  21 1069.92 53.5020   6
   2   6  21 1006.57 53.5807  29
   2   6  22 493.340 30.8083   6
   2   6  22 482.802 31.5548  29
   2   6  23 1245.73 53.1030   6
   2   6  23 1252.27 53.9902  29
  -2   7  24 38.6866 8.46093  31
  -2   7  24 26.9985 7.67800  30
  -2   7  24 45.3128 10.1283  29
  -2   7  23 114.057 15.2538  31
  -2   7  23 138.458 16.1843  30
  -2   7  22 2485.50 98.3665  30
  -2   7  22 2297.16 97.4799  31
  -2  -7  21 717.668 56.6448  23
  -2   7  21 786.971 48.0706  31
  -2  -7  20 632.695 53.3024  23
  -2   7  20 646.026 43.2863  31
  -2   7  20 617.650 41.6464  30
  -2  -7  19 3.91239 15.2464  23
  -2   7  19 27.9314 11.6472  30
  -2  -7  18 67.4743 21.6986  23
  -2   7  18 99.6746 17.9892  30
  -2  -7  17 640.129 54.4073  23
  -2   7  17 729.461 46.2236  30
  -2   7  16 1266.89 66.0767   6
  -2  -7  16 1311.96 80.1086  23
  -2   7  16 1344.66 67.2424  30
  -2  -7  16 1435.78 119.061  19
  -2  -7  15 596.253 50.2385  23
  -2  -7  15 706.535 82.6083  18
  -2   7  15 604.997 40.5994   6
  -2  -7  15 610.850 74.3981  19
  -2   7  15 599.639 40.0924  30
  -2   7  15 493.982 39.9983  40
  -2  -7  14 768.565 81.2133  19
  -2  -7  14 680.801 56.8254  25
  -2  -7  14 753.681 56.2591  23
  -2  -7  14 621.328 76.9444  18
  -2   7  14 878.654 92.8940  17
  -2   7  14 836.938 47.7700   6
  -2   7  14 760.667 45.3439  30
  -2   7  14 677.723 44.9361  40
  -2  -7  13 11.0012 15.4934  25
  -2  -7  13 7.56116 14.2874  19
  -2   7  13 2.05071 7.25704  40
  -2   7  13 17.7638 8.75192  30
  -2   7  13 25.9013 10.1407   6
  -2  -7  13 9.72346 12.9929  23
  -2  -7  13 16.0061 15.1218  18
  -2   7  13 26.4650 20.4118  17
  -2  -7  12 2188.48 102.933  23
  -2   7  12 1998.05 89.2326  40
  -2  -7  12 2086.85 106.767  25
  -2  -7  12 2117.72 134.966  19
  -2   7  12 2249.54 90.8603   6
  -2   7  12 2152.20 145.093  17
  -2  -7  12 2002.62 133.919  18
   2  -7 -11 653.246 68.2384  14
  -2   7  11 773.442 42.9162  40
  -2  -7  11 683.601 69.7908  19
  -2   7  11 804.803 81.2172  17
  -2  -7  11 792.651 74.9812  18
  -2  -7  11 676.328 53.0399  25
  -2  -7  11 629.732 47.2844  23
  -2  -7  10 2501.81 122.595  25
  -2  -7  10 2844.99 153.558  19
  -2   7  10 3060.88 165.623  17
  -2  -7  10 2836.13 152.763  18
   2  -7 -10 2774.94 153.087  14
  -2  -7  10 2834.47 119.611  23
   2  -7  -9 2457.37 140.876  14
  -2   7   9 2639.31 150.883  17
  -2  -7   9 2586.15 139.453  18
  -2  -7   9 2467.03 139.273  19
   2  -7  -8 7409.58 295.496  14
  -2  -7   8 6928.87 282.113  18
  -2  -7   8 6954.21 286.812  19
   2  -7  -7 2459.84 134.706  14
  -2  -7   7 2320.68 128.735  19
   2  -7  -6 31.7058 16.6068  14
  -2  -7   6 60.2645 19.6259  19
  -2  -7   5 3480.21 176.228  16
   2  -7  -5 3614.52 170.874  14
  -2  -7   4 5184.55 219.573   2
  -2  -7   4 5335.64 230.165  16
   2  -7  -4 5041.86 219.862  14
  -2  -7   3 9026.76 348.692   2
   2  -7  -3 9273.01 350.720  14
  -2  -7   3 9896.16 363.209  16
   2  -7  -2 711.596 57.3117  14
  -2  -7   2 528.129 56.2879  16
   2  -7  -1 96.1224 20.3934  14
  -2  -7   1 115.087 26.8660  16
   2  -7  -1 54.5698 22.6228  38
  -2  -7   0 69.2523 17.4070  13
   2  -7   0 35.4406 17.9905  38
  -2  -7   0 59.8571 20.0758  16
   2  -7   0 81.5573 19.0383  14
  -2  -7  -1 728.741 56.5271  13
   2  -7   1 725.541 62.6746  38
  -2  -7  -2 867.061 65.2216  13
   2  -7   2 999.389 74.6512  38
  -2  -7  -3 14381.9 500.707  13
   2  -7   3 13904.5 504.197  38
   2  -7   4 27.8289 14.0496   1
  -2  -7  -4-4.80893 11.1260  13
  -2  -7  -5 82.9226 23.1000  13
  -2  -7  -6 55.7134 21.1007  13
   2   7   6 42.4234 19.8844  41
  -2  -7  -7 41.8745 21.8890  13
   2   7   7 6.38192 15.9574  41
   2   7   8 6791.01 298.831  41
  -2  -7  -8 7178.83 300.109  13
  -2  -7  -9 1428.52 105.489  13
   2  -7   9 1261.70 74.3656  24
   2   7   9 1360.96 105.924  41
   2  -7  10 2411.29 107.128  23
   2  -7  10 2295.09 112.839  24
   2   7  10 2404.95 152.737  41
   2  -7  11 2088.65 97.3825  23
   2  -7  11 1868.54 101.205  24
   2   7  11 2108.27 143.693  41
   2   7  12 299.665 29.3401  31
   2  -7  12 307.555 35.4648  24
   2  -7  12 253.257 30.6157  23
  -2  -7 -13 80.2681 30.5765  14
   2   7  13 101.784 18.6203  31
   2  -7  13 138.945 23.9360  23
   2   7  14 2546.00 112.581   6
   2   7  14 2657.25 115.728  31
   2  -7  14 2695.39 121.835  23
   2   7  14 2496.20 174.033  41
   2   7  15 2036.23 95.6251   6
   2   7  15 2214.76 99.7899  31
   2  -7  15 1980.32 101.686  23
   2   7  16 281.114 29.2226   6
   2   7  16 369.698 34.6260  31
   2  -7  16 268.078 32.9859  23
   2   7  17 368.368 33.4420   6
   2   7  17 456.458 37.1388  29
   2   7  17 407.218 36.4231  31
   2  -7  17 351.237 36.9870  23
   2   7  18 212.034 24.5562   6
   2   7  18 256.648 27.2288  29
   2   7  18 209.526 25.4739  31
   2  -7  18 206.290 28.2049  23
   2   7  19 34.8816 10.9438   6
   2   7  19 38.3849 12.8365  29
   2   7  19 28.4301 11.0102  31
   2   7  20 1219.57 60.8236   6
   2   7  20 1207.02 61.9636  34
   2   7  20 1292.32 63.9261  31
   2   7  20 1251.10 61.7945  29
   2   7  21 955.838 49.0295  29
   2   7  21 910.169 47.6858   6
   2   7  22 268.523 21.3071  29
   2   7  22 272.851 21.1587   6
  -2   8  24 1394.32 58.4189  29
  -2   8  23 554.310 31.7128  30
  -2   8  23 529.177 32.3647  31
  -2   8  22 247.634 22.0174  30
  -2   8  22 298.576 25.0134  31
  -2  -8  21 33.5816 16.7996  23
  -2   8  21 32.6549 10.9301  31
  -2   8  21 16.8095 8.85223  30
  -2  -8  20 1775.67 97.4048  23
  -2   8  20 1854.58 83.5350  31
  -2   8  20 1724.07 80.0084  30
  -2  -8  19 441.287 45.4144  23
  -2   8  19 431.404 33.5502  30
  -2  -8  18 1217.20 79.6446  23
  -2   8  18 1239.47 64.3312  30
  -2  -8  17 77.3993 22.5930  23
  -2   8  17 91.8339 16.3021  30
  -2  -8  16 24.0427 19.6862  23
  -2   8  16 31.7142 11.7540  30
  -2   8  15 456.861 68.3426  17
  -2  -8  15 465.568 46.0849  23
  -2  -8  15 448.286 64.4003  19
  -2   8  15 468.256 35.5668   6
  -2  -8  14 701.455 56.2537  23
  -2  -8  14 759.210 82.8208  19
  -2   8  14 764.923 47.3047  40
  -2  -8  14 837.692 89.8776  18
  -2   8  14 742.638 86.2250  17
  -2  -8  14 653.193 57.9663  25
  -2   8  14 706.002 44.5920   6
  -2  -8  13 1894.10 98.6207  23
  -2  -8  13 1997.88 135.820  19
  -2   8  13 1812.71 84.3356  40
  -2  -8  13 1925.75 135.615  18
  -2   8  13 1879.01 138.583  17
  -2   8  13 1911.41 83.4820   6
  -2  -8  13 1708.47 100.820  25
  -2  -8  12 1125.40 68.8964  23
  -2  -8  12 1007.53 70.9550  25
  -2   8  12 1177.85 103.937  17
  -2  -8  12 955.032 91.1999  18
  -2  -8  12 1092.97 95.6433  19
  -2   8  11 1149.62 60.3255  10
  -2   8  11 1111.09 98.4126  17
  -2  -8  11 1167.37 95.7190  18
  -2  -8  11 1248.87 76.9997  25
   2  -8 -11 1185.47 96.4255  14
  -2  -8  11 1081.48 67.8370  23
  -2  -8  11 1192.68 97.9378  19
  -2  -8  10 869.636 52.1557   5
  -2   8  10 780.252 46.9254  10
  -2   8  10 998.645 88.0365  17
  -2  -8  10 996.781 82.1441  18
  -2  -8  10 781.878 75.9133  19
  -2  -8  10 719.397 57.2583  25
   2  -8 -10 842.368 78.5730  14
  -2  -8  10 746.734 52.9368  23
   2  -8  -9 103.868 26.9227  14
  -2   8   9 133.359 33.3047  17
  -2  -8   9 125.599 23.9984  25
  -2  -8   9 112.321 29.0550  19
  -2  -8   9 89.7468 19.4952  23
  -2  -8   9 100.133 16.8277   5
   2  -8  -8 5610.31 249.337  14
  -2  -8   8 5506.77 244.435  19
   2  -8  -7 930.984 79.3899  14
  -2  -8   7 1002.36 79.3575  19
   2  -8  -6 13027.8 479.591  14
  -2  -8   6 12762.9 469.157  19
   2  -8  -5 923.637 76.9242  14
  -2  -8   4 398.703 53.2363  16
   2  -8  -4 408.317 49.6296  14
  -2  -8   3 10.5432 14.9366   2
   2  -8  -3 5.23263 11.0508  14
  -2  -8   3-6.02846 13.9466  16
  -2  -8   2 5620.55 240.479   2
   2  -8  -2 5488.71 234.352  14
   2  -8  -2 5678.60 259.995  38
  -2  -8   1 5.23764 12.1170   2
   2  -8  -1 4.50356 9.51107  14
   2  -8  -1-6.52391 17.4274  38
  -2  -8   0 6225.68 261.413   2
   2  -8   0 5941.73 244.295  14
   2  -8   0 6615.58 272.924  38
  -2  -8  -1 1478.73 97.2936   2
   2  -8   1 1219.33 92.8000  38
   2  -8   2 1266.07 92.1366  38
  -2  -8  -2 1320.78 85.6763  13
  -2  -8  -3 20.0952 14.2494  13
   2  -8   3 22.6724 14.1786  38
  -2  -8  -4 2554.38 136.558  13
  -2  -8  -4 2339.38 138.066   2
  -2  -8  -5 4219.77 202.305  13
  -2  -8  -5 4411.95 208.384   2
  -2  -8  -6 5008.11 232.086  13
  -2  -8  -6 5163.01 234.173   2
  -2  -8  -7 2609.76 121.823  37
  -2  -8  -7 2964.72 161.282   2
   2  -8   7 2955.09 126.191  24
   2   8   7 3244.46 169.610  41
  -2  -8  -8 658.142 49.7540  37
   2  -8   8 704.028 47.1410  35
   2   8   8 698.720 72.9948  41
   2  -8   8 732.884 52.5519  24
   2  -8   9 24.2401 15.3410  24
   2  -8   9 2.87128 10.5041  23
   2   8   9 7.62437 19.0524  41
  -2  -8  -9-3.01563 12.7383  37
   2  -8  10 3304.46 154.277  24
   2  -8  10 3632.18 149.255  23
   2  -8  11 57.0085 16.6999  23
   2   8  11 25.8353 18.2285  41
   2  -8  11 35.3505 16.2169  24
  -2  -8 -12 2153.65 149.644  14
   2   8  12 1826.42 142.374  41
   2  -8  12 2172.98 105.142  23
   2   8  13 96.0212 32.8145  41
   2   8  13 92.8302 18.4334  31
   2   8  13 115.422 18.7600   6
   2  -8  13 78.5981 19.8259  23
  -2  -8 -13 45.6826 27.4271  14
   2   8  14 209.586 24.7177   6
   2  -8  14 244.755 31.6520  23
   2   8  14 191.740 25.1100  31
   2   8  15 160.290 21.8400   6
   2   8  15 132.087 21.3330  31
   2  -8  15 154.840 25.5043  23
   2   8  16 210.364 24.7106   6
   2  -8  16 158.861 30.3701  25
   2   8  16 213.235 25.9703  31
   2  -8  16 166.715 26.8898  23
   2   8  17 7.20109 9.07087   6
   2  -8  17 3.95898 14.4830  25
   2   8  17 10.2713 10.8481  31
   2  -8  17 6.69715 13.4195  23
   2   8  18 1202.44 65.5292  31
   2  -8  18 1327.59 74.1048  23
   2   8  18 1256.10 64.6284   6
   2   8  19 4.34638 10.0625  31
   2  -8  19 17.0913 13.1855  23
   2   8  19 18.1926 9.92763   6
   2   8  20 11.3767 9.30540  31
   2   8  20-3.52907 8.49779   6
   2   8  20 5.73207 8.07041  34
   2   8  21 89.8319 13.6596  34
   2   8  21 105.070 13.8077   6
   2   8  22 954.900 43.9528   6
  -2   9  23 29.8343 8.53724  31
  -2   9  22 930.231 47.8022  31
  -2  -9  21 64.8577 19.9295  23
  -2   9  21 55.2888 13.2305  31
  -2  -9  20 434.818 45.6649  23
  -2   9  20 479.271 35.4158  31
  -2  -9  19 771.206 62.1032  23
  -2  -9  18 128.148 27.0551  23
  -2  -9  17 426.211 46.0199  23
   2  -9 -17 372.169 40.3413  37
  -2  -9  16 1294.05 84.3846  23
   2  -9 -16 1416.88 82.4115  37
  -2  -9  15 823.211 65.0126  23
   2  -9 -15 931.531 64.5396  37
  -2   9  14 861.390 94.1474  17
  -2  -9  14 784.479 61.5086  23
  -2  -9  14 791.969 86.7923  19
  -2   9  13 433.079 65.0911  17
  -2  -9  13 459.196 63.8883  19
  -2  -9  13 380.092 45.8403  25
  -2  -9  13 363.880 41.1266  23
  -2   9  12 18.7433 9.90355  10
  -2   9  12 17.5434 18.5287  17
  -2  -9  12 30.6810 19.4200  25
  -2  -9  12 8.11992 13.2886  19
   2  -9 -12 15.6826 16.5644  14
  -2  -9  12-3.63872 14.1748  23
   2  -9 -11 787.753 78.9042  14
  -2   9  11 611.127 42.0512  10
  -2  -9  11 642.858 48.1994   5
  -2  -9  11 620.047 50.8918  23
  -2  -9  11 707.947 75.3231  19
  -2   9  11 673.959 78.3245  17
  -2  -9  11 616.807 56.0360  25
  -2  -9  10 7230.79 275.264  25
  -2  -9  10 7123.41 264.800  23
   2  -9 -10 7829.51 319.887  14
  -2  -9  10 6829.30 257.171   5
  -2  -9  10 7144.75 313.324  19
  -2   9  10 7556.39 323.850  17
  -2  -9   9 217.578 23.8197  36
   2  -9  -9 205.431 41.2298  14
  -2  -9   9 256.890 27.6099   5
  -2  -9   9 175.407 28.9635  25
  -2  -9   9 164.413 36.0497  19
  -2   9   9 290.387 49.9192  17
  -2  -9   8 1730.68 83.0281   5
  -2  -9   8 1848.97 96.0156  25
   2  -9  -8 1960.94 124.958  14
  -2  -9   8 1941.81 122.105  19
  -2  -9   8 1764.59 80.3092  36
  -2  -9   8 1597.78 86.6192   8
   2  -9  -7 274.924 44.6652  14
  -2  -9   7 297.703 33.4058  25
  -2  -9   7 309.478 28.3526   5
  -2  -9   7 227.052 23.9184  36
  -2  -9   7 289.989 44.0168  19
  -2  -9   6 3217.93 166.313  19
   2  -9  -6 3051.96 168.843  14
  -2  -9   5 5.75674 14.3931  19
   2  -9  -5 32.0013 18.1407  14
   2  -9  -4 11037.8 424.556  14
   2  -9  -3 298.728 54.7011  38
   2  -9  -3 371.316 48.0390  14
  -2  -9   3 302.607 44.6674   2
   2  -9  -2 1815.03 133.876  38
   2  -9  -2 1896.47 115.960  14
  -2  -9   2 1893.09 119.628   2
   2  -9  -1 2320.41 149.712  38
   2  -9  -1 2337.95 129.376  14
  -2  -9   1 2423.66 137.968   2
   2  -9   0-7.16532 15.1322  38
   2  -9   0 4.81148 11.1312  14
  -2  -9   0 6.11790 12.9203   2
   2  -9   1 1446.09 108.887  38
  -2  -9  -1 1654.89 109.958   2
   2  -9   2 4074.40 204.357  38
  -2  -9  -2 4360.64 208.519   2
   2  -9   3 136.882 33.9979  38
  -2  -9  -3 145.467 33.3297   2
  -2  -9  -4 10124.7 401.991   2
  -2  -9  -5 11.0321 12.4923  37
  -2  -9  -5-6.92788 14.6307   2
  -2  -9  -6 128.099 22.4645  37
   2  -9   6 102.342 18.9138  35
   2   9   6 122.354 18.9803  11
   2  -9   6 114.085 20.3419  24
  -2  -9  -6 148.769 36.2136   2
   2   9   7 66.6858 15.8165  11
  -2  -9  -7 48.8414 17.6006  37
   2  -9   7 48.2119 15.0405  35
   2   9   7 83.9060 27.9415  41
   2  -9   7 40.0362 15.7350  24
  -2  -9  -7 21.7793 18.2023   2
   2  -9   8 6605.14 251.503  35
  -2  -9  -8 7014.78 258.905  37
   2   9   8 7278.06 314.550  41
   2  -9   8 6370.32 256.836  24
   2   9   8 7487.58 250.165  11
   2  -9   9 9.62508 11.7406  23
  -2  -9  -9 8.00244 13.0951  14
   2   9   9 32.7103 20.4368  41
   2  -9   9 14.8062 13.9878  24
  -2  -9  -9 3.28103 13.8623  37
  -2  -9 -10 1689.18 126.781  14
   2   9  10 1603.83 124.658  41
   2  -9  10 1482.29 84.1880  23
   2  -9  10 1543.95 91.1815  24
  -2  -9 -10 1648.33 87.7549  37
  -2  -9 -11 1854.55 138.530  14
   2   9  11 2065.27 146.331  41
   2  -9  11 1962.63 101.045  23
  -2  -9 -12 216.568 47.1377  14
   2  -9  12 209.626 30.8522  23
   2   9  12 217.236 46.8134  41
  -2  -9 -13 9.25990 15.1482  14
   2  -9  13-3.69255 13.9503  23
   2   9  13-9.80810 16.0449  41
   2   9  14 786.373 50.3900   6
   2  -9  14 926.774 63.6324  23
   2  -9  15 703.399 62.5237  25
   2   9  15 730.438 48.0194  31
   2   9  15 635.717 44.2487   6
   2  -9  15 641.154 53.4150  23
   2  -9  16 27.0989 20.0226  25
   2   9  16 22.5171 11.3590  31
   2   9  16 25.8454 11.9755   6
   2  -9  16 28.5809 15.1098  23
   2  -9  17 16.3975 16.8831  25
   2   9  17 9.50420 9.79362  31
   2   9  17 22.2761 10.7386   6
   2  -9  17 16.9149 13.5641  23
   2  -9  18 28.7592 15.9704  25
   2  -9  18 43.5997 17.4425  23
   2   9  18 37.2311 12.8074  31
   2   9  18 45.0367 12.4384   6
   2  -9  19 316.544 32.3958  23
   2   9  19 302.921 26.7757  31
   2   9  19 293.548 25.2041   6
   2   9  20 897.356 46.6097  34
   2  -9  20 835.222 51.3958  23
   2   9  20 894.893 44.7255   6
   2   9  21 285.722 22.5089  34
   2   9  21 330.227 22.8841   6
  -2  10  23 281.988 20.0569  31
  -2  10  22 300.592 23.1364  31
  -2  10  21 82.8557 14.0667  31
  -2  10  20 335.588 28.1764  31
  -2 -10  20 249.226 35.2174  23
  -2  10  19 806.330 48.8238  31
  -2 -10  19 831.850 62.6608  23
   2 -10 -18 767.153 55.6678  37
  -2 -10  18 749.982 61.9335  23
   2 -10 -17 623.909 51.5551  37
  -2 -10  17 548.169 53.9549  23
   2 -10 -16 178.846 29.8154  37
  -2 -10  16 198.274 32.7472  23
   2 -10 -15 96.9504 25.0558  37
  -2 -10  15 83.2873 24.2986  23
   2 -10 -14 2107.37 106.147  37
  -2 -10  14 1839.09 106.477  23
  -2  10  13 241.058 27.3412  10
   2 -10 -13 365.085 39.7798  37
  -2  10  13 286.138 56.2298  17
  -2 -10  13 327.366 40.1241  23
  -2 -10  13 267.756 50.6476  19
  -2 -10  12 3046.92 137.120   5
  -2  10  12 2906.88 124.554  10
  -2 -10  12 3198.51 144.255  23
  -2 -10  12 3077.19 151.688  25
  -2  10  12 3423.14 196.709  17
   2 -10 -12 2812.82 176.471  14
  -2 -10  12 2928.56 180.918  19
  -2 -10  11 721.417 52.0424   5
  -2  10  11 650.644 44.3786  10
  -2  10  11 619.547 76.7096  17
  -2 -10  11 727.150 78.8674  19
   2 -10 -11 617.437 73.3457  14
  -2 -10  11 701.035 55.2384  23
  -2 -10  11 681.800 60.3875  25
   2 -10 -10 394.855 57.6791  14
  -2 -10  10 414.284 38.0480   5
  -2  10  10 307.278 53.1084  17
  -2 -10  10 427.813 46.2415  25
  -2 -10  10 489.664 62.3204  19
  -2 -10   9 43.5692 15.8871   8
  -2 -10   9 47.4104 15.8642   5
  -2 -10   9 24.2625 15.8075  25
  -2 -10   9 67.7886 26.6529  19
  -2 -10   9 40.9595 13.9108  36
  -2 -10   8 2764.65 161.227  19
  -2 -10   8 2605.01 123.935   8
  -2 -10   8 2659.50 116.632  27
   2 -10  -8 2840.52 165.092  14
  -2 -10   8 2812.30 132.201  25
  -2 -10   8 2798.82 119.456   5
  -2 -10   8 2928.95 117.466  36
  -2 -10   7 3489.42 185.813  19
  -2 -10   7 3591.46 149.339   8
  -2 -10   7 3380.01 140.801  27
   2 -10  -7 3872.11 196.204  14
  -2 -10   7 3540.19 153.402  25
  -2 -10   7 3544.39 141.675   5
  -2 -10   7 3459.78 138.309  36
  -2 -10   6 2176.97 137.300  19
  -2 -10   6 2167.19 104.237   8
  -2 -10   6 2063.96 98.7061  27
  -2 -10   6 2257.88 108.334  25
  -2 -10   6 2366.69 98.7509  36
  -2 -10   6 2370.15 100.809   5
   2 -10  -6 2337.81 145.209  14
  -2 -10   5 525.408 60.7432  19
  -2 -10   5 452.240 35.2032   5
   2 -10  -5 375.197 54.7221  14
  -2 -10   5 409.222 35.2004  27
   2 -10  -4 34.6803 19.7017  14
   2 -10  -4 91.2898 38.3446  38
  -2 -10   4 54.6996 15.8140  27
  -2 -10   4 39.2702 12.0952   5
  -2 -10   3 1634.56 115.655   2
   2 -10  -3 1676.11 115.592  14
   2 -10  -3 1618.64 135.453  38
  -2 -10   2 514.231 62.3002   2
   2 -10  -2 559.603 62.1888  14
   2 -10  -2 596.677 78.9677  38
  -2 -10   1 686.773 71.7287   2
   2 -10  -1 614.242 63.1878  14
   2 -10  -1 668.399 81.1652  38
   2 -10   0 1190.48 106.860  38
  -2 -10   0 1264.01 99.3080   2
   2 -10   1 279.569 49.0356  38
  -2 -10  -1 268.759 46.0822   2
   2 -10   2 92.0348 29.2383  38
  -2 -10  -2 188.537 38.3325   2
  -2 -10  -3 166.044 24.7083  37
  -2 -10  -3 141.118 33.9814   2
  -2 -10  -3 151.077 31.1074  14
  -2 -10  -4 2909.88 127.788  37
  -2 -10  -4 2996.58 171.867   2
   2 -10   4 2932.02 125.749  35
   2  10   4 2871.14 120.927  11
  -2 -10  -4 3066.24 164.188  14
  -2 -10  -5 952.798 61.0274  37
  -2 -10  -5 910.816 88.0923   2
   2 -10   5 824.183 55.1413  35
   2  10   5 878.080 53.7861  11
  -2 -10  -5 920.275 84.3712  14
  -2 -10  -6 9488.30 373.503  14
  -2 -10  -6 9080.25 319.979  37
  -2 -10  -6 9016.81 373.919   2
   2 -10   6 8363.82 311.221  35
   2  10   6 9009.15 308.959  11
   2 -10   6 8547.32 311.740  24
   2 -10   7 38.7533 17.0212  24
   2  10   7 51.9702 15.3697  11
  -2 -10  -7 50.2547 19.0203  37
  -2 -10  -7 15.9414 21.3235   2
   2  10   7 41.5072 22.2057  41
  -2 -10  -7 46.7175 20.8315  14
   2 -10   7 21.2664 14.1040  35
   2  10   8 315.932 30.8022  11
   2 -10   8 206.272 29.3480  35
   2  10   8 383.311 59.7131  41
  -2 -10  -8 268.816 34.3982  37
  -2 -10  -8 260.120 48.0678  14
   2 -10   8 285.540 33.7314  23
   2 -10   8 276.747 34.7121  24
   2 -10   9 35.3937 15.3547  23
   2 -10   9 33.3437 15.1396  35
  -2 -10  -9 17.6073 15.9850  37
  -2 -10  -9 33.7822 19.5665  14
   2  10   9 43.7880 23.4180  41
   2  10   9 44.6539 14.7144  11
  -2 -10 -10 3672.82 158.629  37
   2 -10  10 3736.60 159.587  23
   2  10  10 3451.41 204.823  41
  -2 -10 -10 3499.16 202.950  14
  -2 -10 -11 1095.33 71.0627  37
   2 -10  11 1210.05 74.8907  23
   2  10  11 997.094 102.731  41
  -2 -10 -11 1031.53 101.016  14
   2  10  12 184.636 45.3944  41
   2 -10  12 200.058 31.1833  23
  -2 -10 -12 229.166 47.0387  14
   2 -10  13 27.7214 17.1610  23
   2 -10  14 231.980 32.9537  23
   2 -10  14 235.664 38.9810  25
   2 -10  15 45.9241 17.7318  23
   2 -10  15 15.0658 17.7714  25
   2 -10  16 69.2946 18.6780  23
   2 -10  16 74.6139 25.7745  25
   2 -10  17 27.1057 16.6553  23
   2 -10  17 41.7575 20.1323  25
   2  10  17 29.9830 10.2115   6
   2 -10  18 1572.85 81.9178  23
   2 -10  18 1613.64 87.5278  25
   2  10  18 1422.79 68.7512  31
   2  10  18 1430.95 67.3699   6
   2  10  19 53.8540 10.7575   6
   2  10  19 32.4585 10.2820  31
   2 -10  19 34.8119 14.1377  23
   2 -10  20 40.6026 14.0184  23
   2  10  20 35.7034 9.68407  34
   2  10  20 38.4748 8.84811   6
   2  10  21 4.81228 6.01435  34
   2 -10  21 5.32235 8.54509  23
  -2  11  22 1136.78 50.3909  31
  -2  11  21 541.793 33.2599  31
  -2 -11  20 1503.91 84.3097  23
  -2  11  20 1463.47 67.3677  31
  -2 -11  19 38.4194 18.5393  23
  -2  11  19 38.1627 10.7953  31
   2 -11 -18 3.05256 12.2315  37
  -2 -11  18-4.18255 18.1021  23
   2 -11 -17 1135.55 70.6814  37
  -2 -11  17 1071.07 77.4436  23
   2 -11 -16 681.883 55.3432  37
  -2 -11  16 799.202 65.1047  23
   2 -11 -15 159.619 28.2379  37
  -2 -11  15 260.788 39.8130  23
   2 -11 -14 1884.47 102.302  37
  -2 -11  14 2011.54 111.565  23
  -2 -11  13 752.010 63.4014  23
  -2  11  13 756.945 49.8065  10
   2 -11 -13 701.778 57.8742  37
   2 -11 -12 289.698 53.6700  14
  -2 -11  12 381.356 60.5037  19
  -2  11  12 470.152 69.3654  17
  -2  11  12 373.672 33.7012  10
  -2 -11  12 397.211 40.4848   5
  -2 -11  12 386.786 46.5256  23
   2 -11 -12 341.828 38.8584  37
  -2 -11  11 1935.67 101.515   5
   2 -11 -11 2085.49 105.406  37
   2 -11 -11 1914.31 139.571  14
  -2 -11  11 2025.04 144.385  19
  -2  11  11 2150.95 152.231  17
  -2  11  11 2000.98 93.6420  10
  -2 -11  10 1662.30 91.8798   5
  -2 -11  10 1821.61 136.299  19
   2 -11 -10 1986.30 99.4168  37
   2 -11 -10 1874.45 135.293  14
  -2  11  10 1815.17 87.4435  10
  -2  11  10 1815.41 138.539  17
  -2 -11  10 1960.32 90.8135  36
  -2 -11   9 50.6469 16.0493  36
  -2 -11   9 55.1419 17.8176   8
   2 -11  -9 90.1582 20.7780  37
  -2 -11   9 70.6639 17.2843   5
   2 -11  -9 57.8297 24.7556  14
  -2 -11   9 91.4026 30.4608  19
   2 -11  -8 8.09250 13.2638  14
  -2 -11   8 23.6228 12.4224  36
  -2 -11   8 31.8806 15.7136   8
   2 -11  -8 28.6849 15.0735  37
  -2 -11   8 22.8019 13.2135  27
  -2 -11   8 41.0091 14.1307   5
  -2 -11   8 48.4341 20.1880  19
   2 -11  -7 87.4080 28.1224  14
  -2 -11   7 56.7886 14.7082  36
  -2 -11   7 46.8947 16.5102   8
   2 -11  -7 33.4507 15.0027  37
  -2 -11   7 34.3506 15.3707  27
  -2 -11   7 61.7306 15.3011   5
  -2 -11   7 63.0085 23.5730  19
   2 -11  -6 1631.99 120.377  14
  -2 -11   6 1504.62 77.3064  36
  -2 -11   6 1598.95 84.5066   8
   2 -11  -6 1588.23 82.9545  37
   2 -11  -6 1581.20 135.915  38
  -2 -11   6 1496.15 80.1602  27
  -2 -11   6 1590.52 80.2642   5
  -2 -11   6 1534.08 117.526  19
   2 -11  -5 2165.44 142.602  14
  -2 -11   5 2112.60 97.5361  36
  -2 -11   5 2025.75 101.031   8
  -2 -11   5 2320.60 147.380  19
  -2 -11   5 2263.73 100.454   5
  -2 -11   5 2116.81 101.516  27
   2 -11  -5 2551.87 176.638  38
   2 -11  -4 1458.37 112.104  14
  -2 -11   4 1429.35 73.3482   5
  -2 -11   4 1420.66 76.4686  27
   2 -11  -4 1510.73 135.222  38
   2 -11  -3 44.8109 22.3129  14
  -2 -11   3 14.1928 10.0077   5
  -2 -11   3 16.8715 13.2911  27
   2 -11  -3 22.5158 26.0506  38
  -2 -11   2 972.777 59.5791  27
  -2 -11   2 1033.11 91.5678   2
   2 -11  -2 931.270 85.1254  14
   2 -11  -2 876.544 102.544  38
  -2 -11   1 21.7763 12.0680  27
   2 -11  -1 10.4337 22.0397  38
  -2 -11   1 22.7360 17.5393   2
   2 -11  -1 6.83286 12.9157  14
  -2 -11   0 12.9826 12.2703  37
  -2 -11   0 29.3434 12.8550  27
  -2 -11   0 7.69360 14.5400   2
   2 -11   0-9.85400 26.3272  38
  -2 -11  -1 2471.84 152.897   2
   2  11   1 2278.13 100.878  11
  -2 -11  -1 2210.15 104.119  37
   2 -11   1 2286.47 158.720  38
  -2 -11  -2 1782.76 127.462   2
   2 -11   2 1648.91 129.033  38
  -2 -11  -2 1515.31 84.4845  37
   2  11   2 1704.58 81.5262  11
  -2 -11  -3 15.6019 13.1848  37
  -2 -11  -3-8.24467 23.3629   2
   2  11   3 22.7393 10.9414  11
  -2 -11  -4 1073.53 98.5104   2
  -2 -11  -4 1200.63 95.3910  14
   2  11   4 1133.34 63.4102  11
  -2 -11  -4 977.231 65.9597  37
  -2 -11  -5 517.995 68.3220   2
  -2 -11  -5 474.866 62.2808  14
   2  11   5 603.158 44.0623  11
  -2 -11  -5 563.973 48.2307  37
  -2 -11  -6 1983.18 101.224  37
  -2 -11  -6 1887.54 131.979  14
  -2 -11  -6 1664.62 130.842   2
   2  11   6 1906.24 139.107  41
   2  11   6 1956.24 93.1149  11
  -2 -11  -7 8541.78 314.082  37
  -2 -11  -7 8634.96 370.609  14
  -2 -11  -7 7875.17 367.120   2
   2  11   7 8873.63 378.255  41
   2  11   7 8694.33 304.082  11
  -2 -11  -8 1553.14 89.1954  37
   2  11   8 1558.23 80.9130  11
   2  11   8 1413.37 121.443  41
  -2 -11  -8 1695.34 127.398  14
   2 -11   8 1570.45 88.3853  23
   2 -11   9 64.8239 19.8592  23
  -2 -11  -9 85.5281 21.1976  37
   2  11   9 82.8263 31.4227  41
  -2 -11  -9 61.6625 27.6887  14
   2  11   9 77.8608 17.5721  11
   2 -11  10 270.870 36.0742  23
  -2 -11 -10 234.768 32.1619  37
   2  11  10 235.855 50.1690  41
   2  11  10 247.051 28.0283  11
  -2 -11 -10 207.069 45.6092  14
  -2 -11 -11 578.015 50.7047  37
   2 -11  11 579.568 52.3841  23
  -2 -11 -12 2913.07 133.888  37
   2 -11  12 2813.79 137.737  23
   2 -11  13 3340.34 161.723  25
   2 -11  13 2848.15 141.852  23
   2 -11  14 2165.49 121.960  25
   2 -11  14 1960.13 107.697  23
   2 -11  15 5.08937 17.3340  25
   2 -11  15 15.7084 14.8397  23
   2 -11  16 515.951 53.3928  25
   2 -11  16 566.231 49.2595  23
   2 -11  17 133.163 28.3848  25
   2 -11  17 140.929 25.1109  23
   2 -11  18 28.3109 16.0300  25
   2 -11  18-2.97590 12.2524  23
   2 -11  19 1446.95 76.9511  25
   2 -11  19 1341.10 71.8253  23
   2 -11  20 1373.32 67.0845  23
   2  11  20 1327.47 58.3901  34
  -2  12  21 13.5796 6.91040  31
  -2  12  20 61.9581 11.9229  31
   2 -12 -19 1410.57 71.7557  37
  -2 -12  19 1446.18 84.7285  23
  -2  12  19 1362.40 64.3011  31
   2 -12 -18 47.5191 15.2147  37
  -2  12  18 53.3990 12.5897  31
  -2 -12  17 26.1187 19.7228  23
   2 -12 -17 9.38772 15.0773  37
  -2 -12  16 268.046 38.9197  23
   2 -12 -16 241.373 32.2436  37
  -2 -12  15 55.5290 23.6050  23
   2 -12 -15 61.2354 19.3299  37
  -2  12  14 421.164 35.5886  10
  -2 -12  14 447.145 49.5216  23
   2 -12 -14 365.730 41.8217  37
   2 -12 -13 3541.21 159.514  37
  -2 -12  13 3668.66 161.781   5
  -2  12  13 3593.62 146.245  10
   2 -12 -12 507.105 48.8900  37
  -2 -12  12 602.548 51.5658   5
  -2  12  12 661.223 46.4174  10
  -2  12  11 523.264 40.6526  10
  -2 -12  11 452.902 44.9452   5
   2 -12 -11 504.550 69.1736  14
  -2  12  11 514.262 71.9587  17
   2 -12 -11 450.789 44.9269  37
  -2 -12  10 9.34448 15.2881  19
  -2  12  10 13.4216 11.6205  10
  -2 -12  10 23.9728 14.6169   8
   2 -12 -10 7.25367 13.7038  37
  -2 -12  10 3.48703 12.3250   5
   2 -12 -10 26.6970 22.2380  14
  -2  12  10 9.56888 20.2096  17
  -2 -12  10-2.93118 11.4170  36
  -2 -12   9 18.3611 17.3425  19
  -2 -12   9-3.93637 11.7584   8
   2 -12  -9 43.0836 26.9149  38
   2 -12  -9 3.50305 15.5195  37
  -2 -12   9 3.34427 11.8200   5
   2 -12  -9 8.76403 16.5558  14
  -2  12   9 28.5058 23.7442  17
  -2 -12   9 5.86791 11.0860  36
  -2 -12   8 642.844 48.8542  36
  -2 -12   8 729.225 57.2854   8
   2 -12  -8 838.672 57.6960  37
   2 -12  -8 814.870 96.6975  38
  -2 -12   8 706.876 52.5718   5
   2 -12  -8 707.285 80.0736  14
  -2 -12   8 822.463 89.0932  19
   2 -12  -7 3093.52 177.498  14
  -2 -12   7 2682.48 118.966  36
  -2 -12   7 2722.31 126.413   8
   2 -12  -7 2588.45 121.454  37
   2 -12  -7 2732.08 187.902  38
  -2 -12   7 2388.78 118.797  27
  -2 -12   7 2758.03 121.630   5
  -2 -12   7 2709.15 172.022  19
   2 -12  -6 244.310 47.6789  14
  -2 -12   6 210.615 27.7556  36
  -2 -12   6 235.513 30.4290   8
   2 -12  -6 252.371 57.8289  38
  -2 -12   6 253.193 30.9817  27
  -2 -12   6 271.648 30.3143   5
  -2 -12   6 319.900 54.9162  19
   2 -12  -5 50.1172 28.4537  14
  -2 -12   5 25.7794 13.2745  36
  -2 -12   5 28.6096 14.4181   8
   2 -12  -5 71.2738 31.7413  38
  -2 -12   5 29.1113 14.6703  27
  -2 -12   5-2.90866 13.4791   5
  -2 -12   5 35.6876 20.6539  19
  -2 -12   4 63.2030 29.5916  19
  -2 -12   4 75.6914 17.2458   8
   2 -12  -4 66.0732 25.9299  14
   2 -12  -4 109.868 39.9773  38
  -2 -12   4 99.3154 21.4667  27
  -2 -12   4 2.78893 16.1173   5
  -2 -12   3 151.343 22.6452   8
   2 -12  -3 179.538 38.7201  14
  -2 -12   3 208.200 28.2000  27
   2 -12  -3 111.085 40.5561  38
   2 -12  -2 732.156 96.8107  38
  -2 -12   2 790.123 51.1016   8
  -2 -12   2 652.447 75.9377   2
  -2 -12   2 642.886 49.6727  27
   2 -12  -1 47.3209 31.7386  38
  -2 -12   1 93.5248 17.8637   8
  -2 -12   1 108.022 33.4249   2
  -2 -12   1 114.643 21.3349  27
   2  12   0 7.69463 9.69233  11
   2 -12   0 11.3112 18.5047  38
  -2 -12   0-5.37058 9.14702   8
  -2 -12   0 41.1176 14.9393  27
  -2 -12   0 42.2264 23.9295   2
   2  12   1 21.0052 12.6527  11
  -2 -12  -1 12.4459 12.4759  37
   2 -12   1-10.7589 17.6057  38
  -2 -12  -1 34.5544 18.2492   2
   2  12   2 220.213 26.7763  11
  -2 -12  -2 217.226 28.9874  37
  -2 -12  -2 265.209 49.8775   2
   2  12   3 1510.49 76.5446  11
  -2 -12  -3 1299.32 79.8519  37
  -2 -12  -3 1316.08 115.016   2
   2  12   4 872.921 56.4595  11
  -2 -12  -4 981.035 65.6433  37
  -2 -12  -4 867.988 93.1522   2
   2  12   5 7045.13 258.241  11
  -2 -12  -5 7402.01 271.573  37
  -2 -12  -5 6773.37 325.252   2
  -2 -12  -5 6822.70 311.459  14
   2  12   6 1634.45 83.7155  11
  -2 -12  -6 1530.38 89.8073  37
   2  12   6 1471.95 126.208  41
  -2 -12  -6 1714.89 133.665   2
  -2 -12  -6 1832.31 130.837  14
   2  12   7 87.8897 18.6302  11
  -2 -12  -7 130.113 26.5060  37
   2  12   7 102.932 33.2217  41
  -2 -12  -7 92.0924 32.7004   2
  -2 -12  -7 129.370 34.7063  14
   2  12   8 395.737 63.9282  41
  -2 -12  -8 377.182 42.6451  37
   2  12   8 367.979 35.5090  11
  -2 -12  -8 320.391 56.2606  14
   2  12   9 1359.84 75.7060  11
  -2 -12  -9 1352.61 117.967  14
   2 -12   9 1462.37 86.9043  23
  -2 -12  -9 1507.06 87.2746  37
   2  12   9 1489.62 127.072  41
   2  12  10 50.1068 15.3593  11
   2 -12  10 24.8764 16.1728  23
  -2 -12 -10 15.2447 16.1251  37
  -2 -12 -11 2290.25 117.185  37
   2 -12  11 2395.05 130.156  25
   2 -12  11 2467.31 123.997  23
  -2 -12 -12 177.574 28.4178  37
   2 -12  12 192.329 35.5470  25
   2 -12  12 207.187 33.6341  23
  -2 -12 -13 534.691 46.7604  37
   2 -12  13 617.044 60.7078  25
   2 -12  13 522.124 50.8933  23
   2 -12  14 239.253 39.3252  25
   2 -12  14 224.185 33.7929  23
   2 -12  15 530.813 55.8486  25
   2 -12  15 527.395 49.3419  23
   2 -12  16 18.2415 19.2632  25
   2 -12  16 3.63482 12.8471  23
   2 -12  17 895.609 66.5331  25
   2 -12  17 970.411 63.3272  23
   2 -12  18 6.74877 12.7552  25
   2 -12  18 25.6604 14.7554  23
   2 -12  19 784.375 48.2779  23
   2  12  19 639.962 36.6878  34
  -2  13  20 2.42739 5.49784  31
   2 -13 -19 6.20507 11.5578  37
  -2  13  19 4.40249 6.79152  31
   2 -13 -18 439.596 36.7819  37
  -2  13  18 466.394 32.0010  31
  -2 -13  17 522.602 50.6504  23
   2 -13 -17 489.549 41.4484  37
  -2 -13  16 104.333 28.2873  23
   2 -13 -16 84.8116 19.8783  37
  -2 -13  15 437.876 49.4810  23
   2 -13 -15 563.603 47.6007  37
   2 -13 -14 89.5851 22.2039  37
  -2  13  14 131.534 20.5640  10
  -2  13  13 356.801 32.7953  10
   2 -13 -13 248.272 34.8680  37
  -2 -13  12 128.848 27.0333   5
   2 -13 -12 90.1711 23.4843  37
  -2  13  12 98.9049 19.1552  10
   2 -13 -11 2484.35 118.012  37
  -2 -13  11 2442.78 117.028   5
  -2  13  11 2102.07 102.391  10
  -2 -13  11 2151.02 115.768   8
  -2 -13  10 128.600 23.2815  36
  -2 -13  10 124.975 26.5589   8
  -2  13  10 192.620 25.0806  10
  -2 -13  10 161.576 28.1796   5
   2 -13 -10 214.373 31.4154  37
  -2  13   9 1528.91 128.008  17
  -2 -13   9 1423.53 78.8602  36
  -2 -13   9 1414.58 125.877  19
  -2 -13   9 1305.99 84.0739   8
   2 -13  -9 1442.07 83.8228  37
  -2 -13   9 1366.34 81.0436   5
   2 -13  -9 1379.36 118.752  14
  -2  13   9 1340.85 73.9571  10
  -2 -13   8 3.49626 13.2117   5
  -2 -13   8-10.0713 16.4777  19
  -2 -13   8 23.5975 15.3180   8
   2 -13  -8 34.2542 26.4164  38
   2 -13  -8 3.49569 15.1324  37
  -2 -13   8 12.8823 12.5448  36
   2 -13  -8 27.1186 19.0925  14
  -2 -13   7 580.386 47.9506   5
  -2 -13   7 574.480 77.1483  19
  -2 -13   7 620.334 51.9712   8
   2 -13  -7 536.815 82.2953  38
   2 -13  -7 578.476 49.2637  37
   2 -13  -7 537.647 72.6377  14
  -2 -13   7 649.864 49.3177  36
  -2 -13   6 1090.24 69.1047  36
  -2 -13   6 1314.28 118.798  19
  -2 -13   6 1219.65 74.4506   8
   2 -13  -6 1203.27 125.752  38
  -2 -13   6 1189.67 72.1161   5
  -2 -13   6 1282.96 77.2012  27
   2 -13  -6 1135.81 106.077  14
  -2 -13   5 6038.35 234.068  36
  -2 -13   5 6752.41 316.627  19
  -2 -13   5 6247.69 237.539   8
   2 -13  -5 6371.49 333.542  38
  -2 -13   5 6118.13 234.738   5
  -2 -13   5 6158.15 239.435  27
   2 -13  -5 6334.74 298.089  14
  -2 -13   4 1609.09 81.9886  36
   2 -13  -4 1829.97 156.093  38
  -2 -13   4 1697.82 83.4511   8
  -2 -13   4 1669.60 86.5586  27
  -2 -13   4 1474.16 128.772  19
   2 -13  -4 1448.77 117.487  14
  -2 -13   3 1125.36 63.5986   8
  -2 -13   3 1160.63 113.866  19
   2 -13  -3 895.371 110.799  38
  -2 -13   3 1175.15 68.6154  27
  -2 -13   2 9.18654 11.9259   8
   2 -13  -2-13.2300 24.9908  38
  -2 -13   2 8.90787 16.8272   2
  -2 -13   2 6.75795 12.7666  27
  -2 -13   1 314.055 32.8039   8
   2 -13  -1 365.240 71.3243  38
  -2 -13   1 295.843 51.5695   2
  -2 -13   1 246.104 31.7845  27
  -2 -13   0 154.897 40.7580   2
  -2 -13   0 180.839 25.7272   8
  -2 -13   0 200.272 27.6074  27
   2 -13   0 189.737 49.5807  38
   2  13   0 182.275 24.9786  11
  -2 -13  -1 1203.43 71.7803  37
   2  13   1 1057.19 63.9540  11
  -2 -13  -1 1127.29 106.818   2
   2  13   2 86.0253 18.3661  11
  -2 -13  -2 104.704 33.7445   2
  -2 -13  -2 82.5829 21.6159  37
  -2 -13  -3 2265.00 116.370  37
   2  13   3 2409.81 109.740  11
  -2 -13  -3 2536.10 169.264   2
   2  13   4 242.348 29.0996  11
  -2 -13  -4 254.039 51.8834   2
  -2 -13  -4 215.045 33.8203  37
  -2 -13  -5 492.109 48.3349  37
   2  13   5 579.721 44.9234  11
  -2 -13  -5 577.250 77.4758   2
   2  13   6 75.1870 17.5688  11
  -2 -13  -6 9.72368 18.4236   2
  -2 -13  -6 55.2404 20.4621  37
   2  13   7 3147.04 131.941  11
  -2 -13  -7 2756.16 178.603  14
  -2 -13  -7 2857.50 186.152   2
  -2 -13  -7 3010.62 141.885  37
  -2 -13  -8 43.2193 19.3560  37
   2  13   8 53.4172 16.1897  11
   2 -13   8 77.5119 24.4270  25
   2  13   9 538.107 42.9836  11
  -2 -13  -9 512.087 48.6929  37
   2 -13   9 480.597 49.4008  25
  -2 -13 -10 15.1958 16.0482  37
   2 -13  10-8.22099 15.5313  23
   2 -13  11 1689.03 98.3228  23
  -2 -13 -11 1756.92 95.7907  37
   2 -13  11 1668.34 102.008  25
  -2 -13 -12 252.960 34.3936  37
   2 -13  12 367.759 46.1557  25
   2 -13  12 361.631 42.6670  23
   2 -13  13 2614.92 128.927  23
  -2 -13 -13 2532.90 119.114  37
   2 -13  13 2550.88 135.722  25
  -2 -13 -14 102.254 21.0174  37
   2 -13  14 150.531 31.3306  25
   2 -13  14 133.586 26.2012  23
   2 -13  15 365.189 46.7287  25
   2 -13  15 410.839 43.5837  23
   2 -13  16 29.6675 19.2112  25
   2 -13  16 20.8854 15.4381  23
   2 -13  17 290.084 36.8904  25
   2 -13  17 325.039 35.3931  23
   2 -13  18 21.6189 15.1632  25
   2 -13  18 10.6518 11.8052  23
   2  13  19 544.550 30.1628  34
   2 -13  19 545.806 39.2995  23
  -2  14  19 269.395 20.0311  31
   2 -14 -19 310.956 24.9764  37
  -2  14  18 88.0086 12.3776  31
   2 -14 -18 102.197 17.4078  37
  -2  14  17 11.0939 7.92554  31
  -2 -14  17 21.6570 18.6740  23
   2 -14 -17 2.45923 10.3910  37
   2 -14 -16 251.682 29.6010  37
  -2  14  15 695.257 43.9264  10
   2 -14 -15 654.932 50.0526  37
  -2  14  14 21.5116 10.8633  10
   2 -14 -14 49.9202 17.8029  37
  -2  14  13 2742.78 118.701  10
   2 -14 -13 2859.86 130.373  37
  -2  14  12 471.791 38.7957  10
   2 -14 -12 383.354 41.4256  37
  -2 -14  11 1673.44 90.0793  36
   2 -14 -11 1788.04 96.4893  37
  -2  14  11 1841.39 88.5150  10
  -2  14  10-8.45980 10.3148  10
  -2 -14  10 4.17729 13.6667   8
  -2 -14  10-3.28966 12.0330  36
   2 -14 -10 3.65612 16.5601  37
  -2 -14  10 7.52321 13.7593   5
  -2 -14   9 37.0215 18.6434   8
  -2  14   9 11.3129 10.3662  10
  -2 -14   9 20.3961 15.0730  36
   2 -14  -9 50.4904 18.3543  37
  -2 -14   9 14.9107 14.0978   5
  -2 -14   8 827.736 63.0584   5
  -2 -14   8 1089.36 71.1780   8
  -2 -14   8 917.382 63.9937  36
   2 -14  -8 1090.30 68.9165  37
  -2  14   8 1010.21 60.9183  10
  -2 -14   7 7609.45 283.098  36
  -2 -14   7 7407.34 284.125   5
  -2  14   7 7921.08 275.884  10
  -2 -14   7 7502.36 286.379   8
  -2 -14   6 10.7389 12.2050   5
  -2 -14   6 11.2280 21.2173  19
  -2 -14   6 35.4609 16.0734  36
   2 -14  -6 36.6157 22.8818  14
  -2 -14   6 21.9288 15.4489   8
   2 -14  -5 89.0142 38.2975  38
  -2 -14   5 246.480 31.9320   8
  -2 -14   5 174.079 28.1421   5
  -2 -14   5 113.012 40.2395  19
  -2 -14   5 134.785 24.4264  36
  -2 -14   5 181.398 30.2416  27
   2 -14  -5 154.798 40.6375  14
  -2 -14   4 50.3588 15.8750   5
  -2 -14   4 20.4922 12.5197   8
  -2 -14   4 22.7537 24.0401  19
   2 -14  -4 26.4165 24.9625  38
  -2 -14   4 17.6156 13.7437  36
  -2 -14   4 26.5828 18.3064  27
  -2 -14   3 1302.90 74.8846   5
  -2 -14   3 1293.07 75.0306   8
  -2 -14   3 1120.64 119.784  19
   2 -14  -3 1266.24 137.407  38
  -2 -14   3 1216.33 77.1921  27
  -2 -14   3 1292.91 76.8344  36
  -2 -14   2-20.4246 14.7351  36
  -2 -14   2-3.60147 13.6079  27
  -2 -14   2 16.3093 14.1196   8
   2 -14  -2-13.8402 26.1440  38
  -2 -14   1 2317.53 115.020  27
  -2 -14   1 2598.74 115.285   8
   2 -14  -1 2396.87 192.739  38
  -2 -14   1 2127.70 158.714   2
  -2 -14   0 550.342 75.5230   2
  -2 -14   0 672.921 52.5840  27
   2  14   1 707.610 50.6856  11
  -2 -14  -1 857.827 94.4863   2
  -2 -14  -2 1558.43 134.757   2
   2  14   2 1710.79 86.5917  11
  -2 -14  -2 1666.91 94.1075  37
  -2 -14  -3 244.586 51.6945   2
  -2 -14  -3 330.366 39.3336  37
   2  14   3 276.463 31.1850  11
  -2 -14  -4 35.6268 18.3404  37
   2  14   4 45.3564 15.1416  11
  -2 -14  -4 10.2368 16.7729   2
   2  14   5 5079.68 202.445  11
  -2 -14  -5 5603.72 217.973  37
   2  14   6 1381.01 78.2332  11
  -2 -14  -6 1608.37 91.7114  37
   2 -14   7 4892.64 201.675  27
   2  14   7 4922.31 190.356  11
  -2 -14  -7 4770.56 200.474  37
  -2 -14  -8 268.243 36.3292  37
   2  14   8 353.331 34.4719  11
   2 -14   9 828.146 63.2705  25
  -2 -14  -9 821.096 61.4311  37
   2 -14  10 688.942 58.3823  25
  -2 -14 -10 629.357 52.7682  37
   2 -14  11 1123.34 76.6500  25
  -2 -14 -11 1070.23 69.3782  37
   2 -14  11 1049.54 71.9945  23
   2 -14  12 39.9071 20.9868  25
  -2 -14 -12 42.6883 17.8717  37
   2 -14  12 55.2814 19.7844  23
   2 -14  13 97.2976 26.1635  25
  -2 -14 -13 72.7675 18.6683  37
   2 -14  13 42.6729 18.7917  23
   2 -14  14 543.377 53.0295  25
   2 -14  14 599.289 51.7319  23
  -2 -14 -14 638.807 46.1147  37
   2 -14  15 81.7087 23.8824  25
   2 -14  15 62.6627 18.7231  23
   2 -14  16 22.3845 16.1477  25
   2 -14  16-3.16637 14.0277  23
   2 -14  17 401.533 37.4342  23
   2 -14  18 11.7341 11.9414  23
   2 -15 -18 72.9640 13.2021  37
   2 -15 -17 779.114 46.5774  37
   2 -15 -16 211.423 24.8241  37
  -2  15  15 64.8840 13.8524  10
   2 -15 -15 53.8312 17.1542  37
  -2  15  14 84.4287 15.2291  10
   2 -15 -14 74.1425 20.3506  37
  -2  15  13 532.691 39.6165  10
   2 -15 -13 541.860 45.6672  37
   2 -15 -12 160.740 26.3385  37
  -2  15  12 99.1206 18.6470  10
   2 -15 -11 296.534 35.4267  37
  -2  15  11 295.291 30.3941  10
  -2 -15  11 268.574 32.3038  36
   2 -15 -10 655.889 53.2852  37
  -2  15  10 786.270 51.2259  10
  -2 -15  10 645.504 52.0260  36
   2 -15  -9 1260.06 77.7877  37
  -2  15   9 1330.73 72.9104  10
  -2 -15   9 1478.67 81.7285  36
  -2  15   8 55.9503 14.2875  10
  -2 -15   8 58.1672 20.1018   8
  -2 -15   8 18.1709 15.0174  36
  -2 -15   7 700.333 55.5017   8
  -2  15   7 699.157 48.3812  10
  -2 -15   7 635.251 52.9245  36
  -2 -15   6 962.380 65.1657   8
  -2  15   6 868.104 55.8436  10
  -2 -15   6 939.359 65.8298  36
  -2 -15   5 2135.09 108.447   8
  -2  15   5 2169.08 100.488  10
  -2 -15   5 2253.82 112.135  36
  -2 -15   4 3757.88 162.665   8
  -2  15   4 3845.49 154.035  10
  -2 -15   4 3968.46 167.592  36
  -2 -15   3 602.012 49.1672   8
  -2 -15   3 554.038 48.9310  36
  -2 -15   2 882.255 60.2066   8
  -2 -15   2 872.196 61.8899  36
  -2 -15   1 9.91668 12.0952   8
  -2 -15   1 10.3676 13.8509  36
  -2 -15   0 1025.38 65.7061  36
   2  15   1 2498.80 113.551  11
   2  15   2 1172.56 69.3689  11
  -2 -15  -2 1245.23 77.7730  37
   2  15   3 523.973 43.2824  11
  -2 -15  -3 577.129 51.6650  37
   2  15   4 2211.99 106.124  11
  -2 -15  -4 2387.20 118.139  37
   2 -15   5 479.634 45.8596  27
   2  15   5 367.694 36.5502  11
  -2 -15  -5 410.109 44.3762  37
  -2 -15  -6 11.6121 17.5341  37
   2 -15   6 3.88443 14.2112  27
   2  15   6 11.6981 11.7216  11
  -2 -15  -7 1232.97 77.7673  37
   2 -15   7 1252.54 79.0772  27
  -2 -15  -8 302.663 36.7830  37
   2 -15   8 310.621 37.1742  27
  -2 -15  -9 423.758 42.2825  37
   2 -15  10 141.357 27.0164  25
  -2 -15 -10 105.410 23.2335  37
   2 -15  11 23.1116 15.4574  25
  -2 -15 -11 31.9221 16.2573  37
   2 -15  12 7.67671 14.9471  25
  -2 -15 -12-8.87482 12.1789  37
   2 -15  13 1337.28 80.5666  25
  -2 -15 -13 1259.14 69.6907  37
   2 -15  13 1243.09 74.9768  23
   2 -15  14 126.790 26.4017  25
  -2 -15 -14 126.685 19.6553  37
   2 -15  14 171.055 26.4266  23
   2 -15  15 695.274 53.0388  25
  -2 -15 -15 581.456 39.5470  37
   2 -15  15 708.877 50.5987  23
   2 -15  16 248.610 29.8070  23
   2 -16 -17 154.177 17.6759  37
   2 -16 -16 28.5088 11.3865  37
  -2  16  15 113.112 14.9666  10
   2 -16 -15 102.088 17.8529  37
  -2  16  14 486.119 33.3659  10
   2 -16 -14 449.130 37.4949  37
  -2  16  13 240.448 24.0258  10
   2 -16 -13 181.912 25.4186  37
  -2  16  12 1465.45 73.3928  10
   2 -16 -12 1583.75 82.2777  37
  -2 -16  11 640.282 48.5284  36
  -2  16  11 700.313 45.7072  10
   2 -16 -11 615.663 49.1225  37
  -2 -16  10 1041.69 66.9448  36
  -2  16  10 1133.90 62.5036  10
   2 -16 -10 1095.69 67.8036  37
  -2 -16   9 309.728 36.4062  36
  -2  16   9 363.746 33.1715  10
   2 -16  -9 317.340 35.2301  37
  -2 -16   8 611.430 51.7238  36
  -2  16   8 601.334 44.6769  10
  -2 -16   7 1434.37 85.1939  36
  -2 -16   7 1478.16 84.7030   8
  -2  16   7 1516.53 77.4374  10
  -2 -16   6 968.977 67.8645  36
  -2 -16   6 946.080 65.1316   8
  -2  16   6 994.021 58.9449  10
  -2 -16   5 1126.88 73.8881  36
  -2  16   5 1042.44 62.2791  10
  -2 -16   4 366.697 37.7658   8
  -2 -16   4 294.030 36.3234  36
  -2 -16   3 198.661 29.1009   8
  -2 -16   3 162.387 27.7800  36
   2 -16  -2 1369.28 77.2831  27
  -2 -16   2 1437.82 79.3561   8
  -2 -16   2 1178.94 76.2992  36
   2 -16  -1 468.719 42.3694  27
  -2 -16   1 461.364 41.4590   8
  -2 -16   1 379.285 39.5961  36
  -2 -16   0 42.8293 16.2398  36
   2 -16   0 57.7641 17.9327  27
   2  16   1 141.624 22.2033  11
   2 -16   1 96.8803 22.2271  27
   2  16   2 197.628 26.0605  11
   2 -16   2 186.556 28.8259  27
  -2 -16  -3 81.4899 21.7119  37
   2  16   3 68.7527 17.2961  11
   2 -16   3 107.348 23.7903  27
   2 -16   4 1990.27 101.395  27
  -2 -16  -4 1807.99 99.2371  37
   2 -16   5 327.040 38.2612  27
  -2 -16  -5 331.749 38.1363  37
   2 -16   6 1406.27 82.3585  27
  -2 -16  -6 1324.49 79.9589  37
   2 -16   7 296.458 36.0072  27
  -2 -16  -7 361.560 37.6421  37
   2 -16   8 1019.88 67.0258  27
  -2 -16  -8 988.008 65.8588  37
  -2 -16  -9 226.898 30.6852  37
  -2 -16 -10 684.017 50.8931  37
  -2 -16 -11 1781.84 88.4994  37
  -2 -16 -12 17.7738 12.2354  37
   2 -16  12 9.48125 13.3556  25
  -2 -16 -13 87.5398 16.6971  37
   2 -16  13 118.221 22.7445  25
  -2 -16 -14 227.713 23.2188  37
  -2 -16 -15 224.161 20.7185  37
   2 -17 -15 8.47517 8.17469  37
  -2  17  15 18.4853 6.99719  10
  -2  17  14 428.952 28.4035  10
   2 -17 -14 394.527 31.7979  37
  -2  17  13 301.933 24.7561  10
   2 -17 -13 248.496 26.6886  37
  -2  17  12 1341.06 64.9292  10
   2 -17 -12 1333.19 70.0062  37
  -2 -17  11 57.1542 15.5509  36
  -2  17  11 69.3625 14.8565  10
   2 -17 -11 67.9865 17.5761  37
  -2 -17  10 722.069 52.1676  36
  -2  17  10 758.050 46.8279  10
   2 -17 -10 707.784 49.6337  37
  -2 -17   9 215.541 30.5008  36
  -2  17   9 299.117 28.1136  10
  -2 -17   8 827.004 58.7185  36
  -2  17   8 740.637 48.0126  10
  -2 -17   7 381.446 40.8623  36
  -2  17   7 359.044 32.3826  10
  -2 -17   6 279.166 35.4361  36
  -2  17   6 271.908 27.7976  10
  -2 -17   5 403.258 41.2526  36
  -2  17   5 364.508 32.2797  10
  -2 -17   4 1443.09 83.7950  36
  -2 -17   3 115.867 24.1806  36
  -2 -17   3 117.236 22.8847   8
  -2 -17   2 163.074 26.4181  36
  -2 -17   2 131.710 22.7043   8
   2 -17  -2 129.276 23.1064  27
  -2 -17   1 169.671 25.7938  36
  -2 -17   1 109.387 21.9391   8
   2 -17  -1 164.808 25.4312  27
   2 -17   0 362.433 37.2349  27
  -2 -17   0 338.757 35.2809  36
   2 -17   1 3.28450 12.4086  27
   2 -17   2 561.161 47.1838  27
   2 -17   3 137.241 25.8361  27
   2 -17   4 50.4911 18.6386  27
  -2 -17  -4 78.7851 20.8883  37
   2 -17   5 141.531 24.9014  27
  -2 -17  -5 167.292 25.8598  37
   2 -17   6 113.888 23.5674  27
  -2 -17  -6 138.130 24.2153  37
   2 -17   7 236.726 30.8003  27
  -2 -17  -7 154.334 24.2506  37
   2 -17   8 1515.38 82.6336  27
  -2 -17  -8 1502.65 79.7507  37
  -2 -17  -9 324.642 32.4950  37
  -2 -17 -10 30.4622 12.9450  37
  -2 -17 -11 69.2786 15.7209  37
   2  17  12 956.974 47.9982  10
  -2 -17 -12 970.925 53.2049  37
  -2 -17 -13 169.322 19.4834  37
  -2 -17 -14 1819.59 75.0575  37
   2 -18 -13 61.0911 12.3095  37
  -2  18  13 55.8917 10.1344  10
   2 -18 -12 412.961 31.9870  37
  -2  18  12 438.135 29.1026  10
  -2  18  11 97.1265 14.4350  10
  -2 -18  10 626.510 45.5038  36
  -2  18  10 656.115 40.1462  10
  -2 -18   9 11.4265 12.3635  36
  -2  18   9-1.96376 7.41883  10
  -2 -18   8 1477.54 78.4970  36
  -2  18   8 1332.37 66.7266  10
  -2 -18   7 22.1397 14.6387  36
  -2  18   7 8.40968 9.10706  10
  -2 -18   6 2010.20 99.5395  36
  -2  18   6 1938.86 87.0717  10
  -2 -18   5 103.630 21.2097  36
  -2 -18   4 12.8214 13.2015  36
  -2 -18   3 109.640 22.0015  36
   2 -18  -2 731.561 50.5848  27
  -2 -18   2 712.952 51.8394  36
   2 -18  -1 693.524 49.8733  27
  -2 -18   1 750.549 51.5699  36
   2 -18   0 14.7021 13.0335  27
   2 -18   1 523.769 42.9892  27
   2 -18   2 50.8358 16.2993  27
   2 -18   3 810.005 55.1807  27
   2 -18   4 674.722 49.9655  27
   2 -18   5 85.2474 19.4364  27
  -2 -18  -5 95.8041 18.8480  37
   2 -18   6 1038.45 62.8440  27
  -2 -18  -6 998.231 59.2445  37
   2 -18   7 36.3152 14.5017  27
  -2 -18  -7 42.1381 13.0909  37
   2 -18   8 58.2554 17.4766  27
  -2 -18  -8 91.5539 18.1564  37
  -2 -18  -9 122.671 18.7725  37
  -2 -18 -10 2533.52 104.026  37
  -2 -18 -11 115.859 16.3310  37
   2  18  11 107.400 13.5923  10
   2  18  12 283.804 20.5051  10
  -2 -18 -12 299.501 23.6864  37
  -2  19  11 26.6204 7.61614  10
  -2  19  10 1183.57 54.3644  10
  -2 -19   9 11.4159 9.89074  36
  -2  19   9 15.3349 7.81095  10
  -2 -19   8 150.239 21.8263  36
  -2  19   8 152.856 17.1897  10
  -2 -19   7 118.985 20.4187  36
  -2  19   7 102.845 14.6269  10
  -2 -19   6 616.390 44.9740  36
  -2 -19   5 337.344 32.8605  36
  -2 -19   4 2926.89 124.763  36
  -2 -19   3 344.366 32.6437  36
  -2 -19   2 329.188 31.4534  36
   2 -19  -1 483.251 38.5975  27
  -2 -19   1 505.376 38.6723  36
   2 -19   0 73.2968 17.3608  27
   2 -19   1 5.10924 11.0575  27
   2 -19   2 768.501 50.0810  27
   2 -19   3 27.8158 12.4391  27
   2 -19   4 467.350 37.4612  27
   2 -19   5-7.26596 14.6479  27
   2 -19   5-4.79938 9.88066  36
  -2 -19  -6 383.158 30.4262  37
   2 -19   6 378.352 32.9309  27
   2 -19   6 393.868 33.3684  36
   2 -19   7 35.4225 13.1035  27
  -2 -19  -7 35.5976 11.7883  37
  -2 -19  -8 1057.01 53.2831  37
  -2 -19  -9-1.60944 7.12986  37
   2  19   9 5.32230 6.53007  10
  -2 -19 -10 87.3147 12.5968  37
   2  19  10 64.8965 10.2853  10
  -2 -20   8 1613.26 69.5954  28
  -2  20   8 1576.52 64.5136  10
  -2 -20   7 660.774 41.0528  36
  -2 -20   6 77.4442 15.3356  36
  -2  20   6 48.2529 9.85385  12
  -2 -20   5 143.863 19.2666  36
  -2 -20   4 50.7968 13.2487  36
  -2 -20   3 834.195 48.1003  36
  -2 -20   2 1143.52 58.4611  36
   2 -20  -1 339.410 29.1698  27
   2 -20   0 208.768 23.0734  27
   2 -20   1 32.8295 13.3237  27
   2 -20   2 224.688 24.0596  27
   2 -20   2 253.797 24.6631  36
   2 -20   3 144.254 19.6313  27
   2 -20   3 173.029 20.1544  36
   2 -20   4 702.013 41.7387  27
   2 -20   4 586.344 38.8551  36
   2 -20   5 801.508 45.2397  27
   2 -20   5 752.744 43.2028  36
   2  20   6 152.015 15.5246  10
   2  20   7 481.388 28.5052  10
  -2  21   3 520.361 29.1444  12
   2 -21  -2 284.727 22.0241  36
  -2  21   2 276.430 20.5608  12
   2 -21  -1 9.88559 7.31241  36
  -2  21   1 10.7803 6.10051  12
   2 -21   0 1.43144 6.62718  36
  -2  21   0 14.0857 6.17688  12
   2 -21   1 358.772 25.5892  36
  -2  21  -1 371.286 23.4997  12
  -3   0  25 12.9071 7.42927  26
  -3   0  24-1.76998 7.66066  26
  -3   0  23 1064.23 56.4661  26
  -3   0  22 12.5059 10.8301  33
  -3   0  22 9.24591 9.52144  26
  -3   0  21 32.4370 12.0521  26
  -3   0  21 29.6526 13.0152  33
  -3   0  21 28.5766 12.1475  30
  -3   0  20-2.61538 8.19247  26
  -3   0  20 2.81473 10.9608  33
  -3   0  20-2.49892 8.50957  30
  -3   0  19 141.152 22.0377  26
  -3   0  19 132.164 20.7929  30
  -3   0  19 134.436 22.0122  33
  -3   0  18 21.4050 20.2159  18
  -3   0  18-2.65304 10.0227  26
  -3   0  18 2.83742 10.7192  33
  -3   0  18-5.03549 9.51158  30
  -3   0  17 2501.11 105.764  26
  -3   0  17 2611.91 109.002  33
  -3   0  17 2046.80 161.668  18
  -3   0  17 1911.85 144.596  20
  -3   0  17 2130.21 100.314  30
  -3   0  16 2.49358 9.42377  26
  -3   0  16 23.3602 11.2527  30
  -3   0  16 10.2570 16.7807  18
  -3   0  16 8.37994 15.8309  20
  -3   0  16 2.63644 9.64713  33
  -3   0  15 8254.61 285.526  33
  -3   0  15 7945.27 280.262  30
  -3   0  15 7634.28 344.421  20
  -3   0  15 8119.41 369.191  18
  -3   0  15 8216.52 284.541  39
  -3   0  14-7.50329 12.2742  20
  -3   0  14 13.8588 9.50898  39
  -3   0  14-2.35133 9.42177  33
  -3   0  14 18.2662 19.2878  18
  -3   0  13 544.463 39.0099  39
  -3   0  13 632.266 41.2347  33
  -3   0  13 658.789 77.0235  18
  -3   0  12-7.73126 16.3290  18
  -3   0  11 16518.5 605.948  18
  -3   0  10 25.4619 17.0222  18
  -3   0   9 14204.6 504.654  21
  -3   0   8 4.26021 10.6461  21
  -3   0   7 7019.93 269.045  17
  -3   0   7 7200.68 258.012   3
  -3   0   7 7198.70 271.922  21
  -3   0   6-3.08273 8.73456  16
  -3   0   6-3.15896 9.89517  17
  -3   0   6 2.60596 7.78312   3
  -3   0   6 10.0840 9.52393  21
  -3   0   5 1912.33 88.9982  17
  -3   0   5 1878.43 89.1945  16
  -3   0   5 1672.27 84.4939   3
  -3   0   5 1705.75 89.2298  21
  -3   0   4 2.73053 8.93373  21
  -3   0   4 2.49844 8.17445   3
  -3   0   4 2.66198 8.33872  16
  -3   0   3 2372.58 103.461   3
   3   0  -3 2369.97 97.4588   1
  -3   0   3 2207.31 102.525  16
  -3   0   2-2.40304 7.86194   3
   3   0  -2 2.08027 7.85883   1
  -3   0   1 373.607 31.9164   3
   3   0  -1 369.519 30.8708   1
   3   0   0-2.39739 8.47208   1
  -3   0   0 7.01846 8.55764   3
  -3   0  -1 217.208 24.0827   3
  -3   0  -2-2.36189 9.46399   3
  -3   0  -2 2.40313 7.17719   4
   3   0   3 12593.0 436.182  32
  -3   0  -3 12669.4 424.092   3
  -3   0  -3 12555.4 423.874   4
   3   0   4-3.70243 10.4904  32
  -3   0  -4-5.12634 7.65537   3
  -3   0  -4 2.54463 7.60001   4
   3   0   5 426.278 43.5378  41
   3   0   5 518.706 47.8584  32
   3   0   6 13.0486 10.8741  41
   3   0   6 9.10075 12.1604  32
   3   0   7 16923.8 584.377  41
   3   0   7 16330.4 582.588  32
   3   0   8-5.73580 13.2693  41
   3   0   8 5.67076 16.0672  32
   3   0   9 26.2184 18.6029  41
   3   0   9 44.3700 18.9616  32
   3   0  10 1.74491 8.07395  31
   3   0  10-1.76551 7.82151  29
   3   0  10 10.9621 9.02609  15
   3   0  10 3.61449 7.24215  34
   3   0  10 9.17395 17.3289  22
   3   0  11 449.929 32.2703  31
   3   0  11 497.375 70.7034  22
   3   0  11 455.548 32.4127  29
   3   0  11 351.083 32.1145  15
   3   0  11 392.146 30.8305  34
   3   0  12 6.39270 7.53017  31
   3   0  12-2.17756 8.47954  29
   3   0  12 7.96957 11.2204  15
   3   0  12-2.16925 8.44717  34
   3   0  12-10.3116 21.7766  22
   3   0  13 2460.32 174.496  22
   3   0  13 2376.52 101.988  31
   3   0  13 2314.91 102.081  29
   3   0  13 2266.26 106.088  15
   3   0  13 2274.06 101.058  34
   3   0  14 2.62485 11.0877  29
   3   0  14-2.58076 9.12132  34
   3   0  14 11.3187 18.5162  22
   3   0  14 24.7721 13.0797  15
   3   0  15 141.521 22.6369  29
   3   0  15 100.275 19.8202  34
   3   0  15 139.824 42.7640  22
   3   0  15 97.7909 21.1707  15
   3   0  16 8.98501 12.0008  29
   3   0  16-3.14272 12.5927  33
   3   0  16-2.96125 10.4645  34
   3   0  17 435.769 39.6571  29
   3   0  17 352.959 36.1843  34
   3   0  17 377.972 37.9765  33
   3   0  18-3.09338 11.6866  29
   3   0  18 9.16142 10.7921  33
   3   0  19 3572.49 151.711  29
   3   0  19 3816.92 152.726  33
   3   0  20 16.4354 13.4445  29
   3   0  20 2.58786 9.77874  33
   3   0  21 860.164 50.7057  33
   3   0  22-1.83330 7.74350  33
   3   0  23 181.719 18.0319  33
  -3   1  25 1270.58 57.3550  26
  -3  -1  25 1301.35 57.8166  26
  -3   1  24 35.0088 10.2618  26
  -3  -1  24 47.5458 11.3439  26
  -3   1  24 36.5405 9.68268  30
  -3   1  23 32.7122 10.8079  26
  -3  -1  23 37.1848 11.0923  26
  -3   1  23 38.2019 11.1756  30
  -3  -1  22 879.447 50.6873  26
  -3  -1  22 837.154 51.7100  33
  -3   1  22 826.453 51.1344  33
  -3   1  22 775.822 47.3318  30
  -3  -1  21 30.1450 13.0624  26
  -3   1  21 51.7714 14.0330  26
  -3  -1  21 43.7469 14.2059  33
  -3   1  21 34.4584 14.2234  33
  -3   1  21 56.4829 13.7658  30
  -3   1  20 616.177 43.8263  30
  -3  -1  20 688.604 46.9888  26
  -3   1  20 616.450 44.7020  26
  -3   1  20 757.970 49.6745  33
  -3  -1  20 675.668 48.6273  33
  -3   1  19 2909.58 123.168  30
  -3   1  19 3076.26 126.245  26
  -3  -1  19 2822.84 124.703  26
  -3  -1  19 2986.51 129.422  33
  -3   1  19 3070.42 128.491  33
  -3   1  18 1258.17 67.5755  30
  -3  -1  18 1339.05 73.3706  33
  -3   1  18 1317.15 71.7259  33
  -3   1  18 1270.78 69.0248  26
  -3  -1  18 1243.94 69.4876  26
  -3   1  17 1646.31 127.994  20
  -3  -1  17 1513.64 125.186  20
  -3   1  17 1647.05 80.9246  30
  -3   1  17 1616.80 136.048  18
  -3  -1  17 1732.28 148.124  18
  -3  -1  17 1717.41 85.6849  33
  -3   1  17 1677.36 83.9435  33
  -3   1  17 1763.50 83.9207  26
  -3  -1  17 1781.85 84.8537  26
  -3   1  16 90.9625 29.5216  20
  -3  -1  16 102.769 31.6056  20
  -3   1  16 124.407 37.5005  18
  -3  -1  16 141.384 41.2996  18
  -3   1  16 170.672 22.6422  33
  -3  -1  16 129.372 20.4776  33
  -3   1  16 156.606 20.9440  30
  -3   1  16 164.843 22.0758  26
  -3  -1  16 112.104 19.1051  26
  -3  -1  15 1606.31 78.5021  39
  -3   1  15 1468.36 75.8829  39
  -3  -1  15 1659.21 79.8605  33
  -3   1  15 1597.81 78.2866  33
  -3   1  15 1474.14 76.5566  40
  -3   1  15 1592.72 75.3210  30
  -3   1  15 1485.63 115.889  20
  -3  -1  15 1631.72 123.694  20
  -3   1  15 1573.02 126.590  18
  -3  -1  15 1390.91 126.908  18
  -3  -1  14 497.730 38.7369  33
  -3   1  14 531.659 38.9092  33
  -3   1  14 542.481 39.4764  40
  -3   1  14 606.724 69.0458  20
  -3  -1  14 438.504 60.8776  20
  -3   1  14 535.330 70.6835  18
  -3  -1  14 555.907 40.0306  39
  -3   1  14 604.131 40.6964  39
  -3  -1  14 483.319 68.9989  18
  -3  -1  13 7455.98 290.984  23
  -3  -1  13 8166.36 284.930  33
  -3   1  13 8575.34 285.312  33
  -3   1  13 8221.99 283.609  39
  -3  -1  13 8200.02 284.686  39
  -3   1  13 8513.32 357.173  18
  -3  -1  13 8528.39 364.529  18
  -3   1  13 8303.71 283.424  40
  -3  -1  12 962.282 89.8081  18
  -3   1  12 773.646 80.1309  18
  -3  -1  11 1542.77 112.794  18
  -3   1  11 1559.66 112.402  18
  -3  -1  10 764.078 72.6438  18
  -3   1   9 809.013 70.3652  17
  -3   1   9 701.670 62.0134  21
  -3  -1   9 872.236 68.6324  21
  -3  -1   9 831.132 71.2035  18
  -3   1   8 5913.12 243.150  17
  -3   1   8 5746.67 235.708  21
  -3  -1   8 5785.63 236.459  21
  -3  -1   8 5840.40 243.293  18
  -3   1   7 3210.47 148.838  17
  -3  -1   7 2958.60 140.188  16
  -3  -1   7 3170.52 144.176  21
  -3   1   7 3153.44 143.614  21
  -3  -1   6 897.177 61.6935  21
  -3   1   6 864.378 59.9187  21
  -3  -1   6 935.405 55.9693   3
  -3   1   6 903.613 64.2876  17
  -3  -1   6 912.601 61.4643  16
  -3  -1   5 1699.92 86.1832  21
  -3   1   5 1545.42 83.0189  21
  -3  -1   5 1529.29 78.3523   3
  -3  -1   5 1732.04 87.5059  16
  -3   1   5 1548.78 85.7886  17
  -3   1   5 1660.01 79.6193  16
  -3   1   4 1990.82 91.2514  21
  -3  -1   4 1770.93 88.5083  21
  -3   1   4 1698.62 83.2596  16
  -3  -1   4 1711.41 89.0270  16
  -3   1   4 1942.70 92.5525  17
  -3  -1   4 1804.13 85.8082   3
  -3   1   3 1330.05 68.1154  16
  -3  -1   3 1232.06 71.6286  16
  -3  -1   3 1253.64 67.7282   3
  -3  -1   2 40.6287 12.4451   3
   3  -1  -2 52.6461 13.0492   1
  -3  -1   1 8232.35 296.428   4
   3  -1  -1 8639.32 298.083   1
  -3  -1   1 8651.66 298.191   3
  -3   1   1 8718.74 299.356   3
   3  -1   0 807.277 50.3117   1
  -3  -1   0 754.987 48.0781   4
  -3  -1   0 718.061 47.4538   3
  -3   1   0 843.287 50.3939   3
  -3   1  -1 12458.1 417.931   3
  -3  -1  -1 12718.3 418.995   4
  -3  -1  -1 12557.5 418.286   3
   3  -1   1 11971.4 420.123   1
   3   1   2 1104.84 71.8329  41
  -3   1  -2 1083.39 61.0697   3
  -3  -1  -2 1280.70 65.3667   4
   3  -1   2 1234.71 68.5459   1
  -3  -1  -2 1068.02 61.6316   3
   3   1   3 37.6952 17.1445  41
  -3  -1  -3 59.9285 14.6415   3
  -3   1  -3 59.4319 13.9277   3
  -3  -1  -3 56.5682 13.3919   4
   3   1   3 54.0216 15.6992  32
   3  -1   3 33.9363 13.3064  32
  -3  -1  -4 460.300 38.3523   4
   3   1   4 561.237 47.4361  32
   3  -1   4 547.896 47.5732  32
   3   1   4 607.636 51.9952  41
  -3   1  -4 492.022 38.2371   4
   3   1   5 3644.79 158.970  32
   3  -1   5 3621.08 158.494  32
  -3  -1  -5 3164.86 139.504   4
   3   1   5 3399.21 159.707  41
   3   1   6 416.640 44.3818  32
   3  -1   6 294.147 38.9406  32
   3   1   6 389.723 46.9193  41
   3   1   7 5.06089 15.1149  32
   3  -1   7 10.2868 11.8988  32
   3   1   7-5.71071 15.2550  41
   3   1   8 2103.43 125.051  32
   3  -1   8 2088.19 125.811  32
   3   1   8 2199.24 132.846  41
   3  -1   9 4489.93 240.494  22
   3   1   9 4946.38 221.525  32
   3  -1   9 4637.65 218.832  32
   3   1   9 4288.08 223.684  41
   3  -1  10 944.633 48.7716  29
   3   1  10 953.470 49.3763  29
   3  -1  10 990.553 100.869  22
   3  -1  10 891.657 47.7777   7
   3  -1  10 801.783 50.2552  15
   3   1  10 942.344 52.4132  15
   3   1  10 912.712 48.6688  31
   3   1  10 979.302 92.1557  41
   3  -1  10 836.723 47.4017  34
   3   1  11 2943.95 179.875  41
   3   1  11 2424.27 108.624  15
   3  -1  11 2442.16 109.709  15
   3   1  11 2616.74 106.170  31
   3  -1  11 2493.90 104.734  29
   3   1  11 2597.11 106.593  29
   3   1  11 2951.32 180.829  22
   3  -1  11 2823.44 184.363  22
   3  -1  11 2748.16 107.329  34
   3   1  12 88.4019 32.1856  22
   3  -1  12 65.2967 30.8867  22
   3   1  12 56.0534 13.0049  34
   3  -1  12 64.0336 13.4914  34
   3   1  12 59.4370 13.5927  31
   3  -1  12 53.7729 15.7555  15
   3   1  12 44.7896 13.2884  15
   3   1  12 62.5770 13.9566  29
   3  -1  12 59.9076 13.5231  29
   3   1  13 72.3906 31.0723  22
   3  -1  13 91.5735 37.6034  22
   3  -1  13 118.034 18.2114  34
   3   1  13 99.4996 17.6345  31
   3  -1  13 113.853 21.9738  15
   3   1  13 148.793 23.1812  15
   3   1  13 128.157 19.7686  34
   3   1  13 113.637 18.9717  29
   3  -1  13 89.2100 17.3663  29
   3   1  14 481.331 42.9964  15
   3  -1  14 478.336 42.9245  15
   3   1  14 585.014 42.4952  31
   3   1  14 591.514 43.1630  29
   3  -1  14 534.080 40.8799  29
   3   1  14 453.123 71.6616  22
   3  -1  14 418.217 72.2681  22
   3   1  14 514.126 40.8795  34
   3  -1  14 505.577 39.7495  34
   3   1  15 41.9382 14.3158  15
   3  -1  15 19.7235 12.8286  15
   3  -1  15 16.1329 10.8071  34
   3   1  15 40.6481 14.0078  34
   3   1  15 22.2893 25.7961  22
   3  -1  15 85.9759 36.6920  22
   3   1  15 29.0656 13.7515  29
   3  -1  15 21.9995 11.9317  29
   3  -1  16 319.451 32.8287  34
   3   1  16 399.683 37.7565  34
   3  -1  16 439.747 38.1910  29
   3   1  16 364.227 36.4747  29
   3  -1  16 316.072 34.2010  33
   3   1  16 388.844 37.7074  33
   3  -1  17 2420.78 114.344  33
   3   1  17 2240.13 111.473  33
   3   1  17 2498.52 108.453   6
   3   1  17 2483.62 115.504  34
   3   1  17 2532.52 115.383  29
   3  -1  17 2554.82 114.315  29
   3   1  18 104.662 18.2942   6
   3   1  18 68.9066 18.4272  34
   3  -1  18 76.3936 18.8906  33
   3   1  18 84.5275 19.0975  33
   3   1  18 111.767 23.0541  29
   3  -1  18 78.9068 18.7642  29
   3  -1  19 773.633 54.4330  33
   3   1  19 871.171 56.2434  33
   3   1  19 897.984 57.5895  29
   3  -1  19 848.657 57.0727  29
   3  -1  20 25.7344 12.4236  33
   3   1  20 25.5591 12.3394  33
   3   1  20 34.9026 13.9157  29
   3   1  21 217.813 24.0080  33
   3  -1  21 240.701 25.0626  33
   3  -1  22 483.072 33.2177  33
   3   1  22 475.640 32.8523  33
   3  -1  23 279.456 22.1080  33
   3   1  23 298.330 22.5856  33
  -3   2  25 165.177 16.2582  30
  -3   2  25 196.372 18.0884  26
  -3  -2  25 185.754 17.9786  26
  -3   2  24 37.2206 14.5375  26
  -3  -2  24 67.5679 13.0587  26
  -3   2  23 671.237 41.3401  30
  -3   2  23 723.602 43.1235  26
  -3  -2  23 697.889 43.1075  26
  -3   2  22 127.265 18.7907  30
  -3  -2  22 144.105 20.0437  26
  -3   2  22 187.558 22.5886  26
  -3   2  21 329.638 30.5741  30
  -3  -2  21 423.068 36.8773  33
  -3   2  21 373.564 33.6746  33
  -3   2  21 333.338 30.7860  26
  -3  -2  21 385.133 33.6653  26
  -3   2  20 479.696 37.9656  30
  -3  -2  20 535.072 42.9383  33
  -3   2  20 542.451 41.8780  33
  -3   2  20 486.583 38.3477  26
  -3  -2  20 508.710 40.2410  26
  -3   2  19 149.299 21.4633  30
  -3  -2  19 166.406 25.3817  33
  -3   2  19 192.961 25.8266  33
  -3   2  19 189.192 23.8558  26
  -3  -2  19 201.200 25.6914  26
  -3   2  18 150.664 21.0235  30
  -3   2  18 137.029 21.2673  26
  -3  -2  18 152.147 22.6817  26
  -3   2  18 169.707 23.8956  33
  -3  -2  18 177.771 24.8615  33
  -3  -2  17 95.1204 38.9254  18
  -3   2  17 48.1001 13.5104  30
  -3   2  17 34.1037 19.7736  20
  -3  -2  17 36.6956 21.2691  20
  -3  -2  17 43.2820 15.2375  33
  -3   2  17 50.5482 14.2823  33
  -3  -2  17 54.3514 14.5862  26
  -3   2  17 35.3623 13.3557  26
  -3   2  16 2787.93 111.353  30
  -3   2  16 2692.41 114.211  40
  -3  -2  16 2524.43 183.372  18
  -3   2  16 2857.58 168.617  20
  -3  -2  16 2744.62 170.791  20
  -3   2  16 2571.03 110.507  26
  -3  -2  16 2787.73 114.989  26
  -3  -2  16 2604.03 124.250  23
  -3  -2  16 2994.90 119.012  33
  -3   2  15 1127.26 60.4141  40
  -3  -2  15 1124.48 62.1286  33
  -3   2  15 1075.00 95.6591  20
  -3  -2  15 1311.22 107.536  20
  -3   2  15 1016.99 98.4688  18
  -3  -2  15 935.739 103.890  18
  -3  -2  15 1030.26 67.9030  23
  -3   2  15 1095.48 57.7823  30
  -3   2  15 1201.48 62.6079  39
  -3  -2  15 1167.78 63.4273  39
  -3   2  14 711.853 76.4698  20
  -3  -2  14 703.822 78.0896  20
  -3  -2  14 747.810 87.2600  18
  -3   2  14 831.919 84.8349  18
  -3  -2  14 857.543 51.3043  33
  -3   2  14 780.464 48.2923  33
  -3  -2  14 684.520 54.0458  23
  -3   2  14 791.827 48.5079  39
  -3  -2  14 768.891 49.1974  39
  -3   2  14 762.452 47.6229  40
  -3  -2  13 61.7773 14.6355  39
  -3   2  13 60.9577 13.4690  39
  -3   2  13 90.6790 28.6183  18
  -3  -2  13 69.1552 29.5053  18
  -3  -2  13 77.3032 20.5143  23
  -3  -2  13 56.1003 14.3592  33
  -3   2  13 66.1274 15.0763  33
  -3   2  13 69.7669 13.8510  40
  -3   2  12 562.240 64.6023  18
  -3  -2  12 555.382 67.7889  18
  -3   2  11 1086.07 97.1729  17
  -3  -2  11 1286.39 100.063  18
  -3   2  11 1346.70 99.1596  18
  -3   2  10 14050.6 533.118  17
  -3  -2  10 14407.6 522.945  18
  -3   2   9 1185.24 92.7721  17
  -3  -2   9 1414.95 93.7499  18
  -3   2   8 1110.97 85.8342  17
  -3  -2   8 1277.92 83.9375  18
  -3  -2   8 1127.00 79.3467  21
  -3   2   8 1112.07 77.1747  21
  -3   2   7 1932.32 115.662  17
  -3  -2   7 2262.50 115.028  16
  -3  -2   7 2283.40 114.426  21
  -3   2   7 2150.10 110.516  21
  -3  -2   7 2167.84 113.467  18
  -3  -2   6 1178.59 64.8234   3
  -3   2   6 1119.98 78.5149  17
  -3  -2   6 1146.22 74.2350  16
  -3   2   6 1250.18 74.0327  21
  -3  -2   6 1335.97 76.5953  21
  -3  -2   5 3334.74 138.094  19
  -3  -2   5 3789.94 154.764  16
  -3   2   5 3161.18 153.660  17
  -3  -2   5 3467.59 140.132   3
  -3  -2   5 3480.32 139.327   4
  -3  -2   5 3368.28 146.525  21
  -3   2   5 3682.19 147.698  21
  -3   2   4 119.005 19.5085  21
  -3  -2   4 78.5171 16.8877  21
  -3  -2   4 92.6820 19.5710  16
  -3  -2   4 149.903 20.8517   3
  -3  -2   4 128.655 18.8584   4
  -3  -2   3 3580.51 153.626  16
  -3  -2   3 3475.96 144.621   4
  -3  -2   3 3892.90 147.080   3
  -3  -2   2 114.949 18.7532   4
  -3  -2   2 143.943 20.9886   3
   3  -2  -2 154.959 21.5339   1
   3  -2  -1 330.766 31.9415   1
  -3  -2   1 371.559 32.2745   4
  -3  -2   1 316.108 29.8848   3
   3  -2   0 1407.62 67.1887  38
   3  -2   0 1153.04 68.2123   1
  -3  -2   0 1321.58 69.1832   4
  -3  -2   0 1299.16 68.5578   3
   3  -2   1 11733.0 402.270   1
  -3   2  -1 12082.5 398.096   3
  -3  -2  -1 11472.2 397.804   3
  -3  -2  -1 11623.5 397.786   4
   3  -2   2 7899.95 288.854   1
  -3   2  -2 8059.96 282.195   3
  -3  -2  -2 8093.63 285.205   4
   3  -2   3 2752.81 124.376   1
  -3   2  -3 2675.33 115.448   3
   3   2   3 2918.03 129.003  32
   3  -2   3 2850.69 127.902  32
   3   2   3 2910.89 140.125  41
  -3  -2  -3 2548.21 117.715   4
   3   2   4 980.298 66.8085  32
   3  -2   4 1011.40 67.8922  32
   3   2   4 944.234 73.0696  41
  -3  -2  -4 1091.31 63.0484   4
   3   2   5 48.8117 16.8033  32
   3  -2   5 42.0316 15.9397  32
  -3  -2  -5 40.5567 13.8901   4
   3   2   5 57.0068 21.9333  41
   3  -2   6 4340.65 191.227  32
   3   2   6 4444.85 189.722  32
   3   2   6 3998.42 197.066  41
   3  -2   7 10020.8 378.714  32
   3   2   7 9803.41 375.363  32
   3   2   7 10073.6 391.500  41
   3   2   8 7299.97 296.622  32
   3  -2   8 6878.06 294.952  32
   3   2   8 7282.85 312.330  41
   3  -2   8 7464.86 329.819  22
  -3  -2  -9 716.581 63.5004  13
   3  -2   9 764.016 85.7824  22
   3   2   9 647.141 73.4437  41
   3   2   9 616.300 64.3788  32
   3  -2   9 570.293 64.8054  32
   3  -2  10 249.226 23.0453  29
   3   2  10 291.374 24.8091  29
  -3  -2 -10 276.735 40.7228  13
   3  -2  10 209.244 50.3680  22
   3   2  10 224.685 48.8751  41
   3   2  10 250.838 23.6860  31
   3  -2  10 229.587 22.6207  34
   3   2  10 192.968 23.1377  15
   3  -2  10 247.522 25.5086  15
   3  -2  10 270.435 23.6028   7
   3  -2  11 390.620 29.9825   7
   3   2  11 358.220 58.5593  22
   3  -2  11 385.472 65.8133  22
   3  -2  11 372.938 29.8262  34
   3   2  11 314.314 57.3962  41
   3  -2  11 388.118 33.7571  15
   3   2  11 356.236 32.2633  15
   3   2  11 400.997 31.6185  29
   3  -2  11 390.189 30.4139  29
   3   2  11 397.570 31.2846  31
   3   2  12 138.213 20.0869  29
   3  -2  12 170.008 20.8737  29
   3   2  12 236.662 49.2226  22
   3  -2  12 137.042 43.4298  22
   3  -2  12 183.607 22.0059  34
   3   2  12 135.378 40.8565  41
   3   2  12 190.142 22.6203  31
   3   2  12 138.724 21.2743  15
   3  -2  12 156.225 22.6709  15
   3   2  13 1721.61 86.0497  15
   3  -2  13 1719.08 87.0263  15
   3   2  13 1712.79 83.1467  31
   3   2  13 1706.58 83.8638  29
   3  -2  13 1807.67 82.3890  29
   3  -2  13 1603.64 79.9895  34
   3   2  13 1605.99 134.624  22
   3  -2  13 1826.60 154.641  22
   3  -2  14 36.8592 12.9391  34
   3   2  14 28.2145 13.0718  34
   3  -2  14 20.0293 11.8422  29
   3   2  14 8.31247 10.4894  29
   3   2  14 9.09225 10.3426  15
   3  -2  14 34.8678 14.0580  15
   3   2  14 20.8107 21.9849  22
   3   2  14 24.7443 12.7387  31
   3   2  15 2613.38 116.216  29
   3  -2  15 2541.66 112.360  29
   3   2  15 2559.62 115.850  34
   3   2  15 2301.21 173.693  22
   3  -2  15 2779.37 201.476  22
   3   2  15 2486.68 114.813  31
   3   2  16 12.2413 12.2661  33
   3   2  16 6.35457 12.0068  34
   3  -2  16 16.9477 12.2285  29
   3   2  16 6.18638 11.6892  29
   3   2  16 6.15372 13.3199  31
   3  -2  17 202.173 29.3169  33
   3   2  17 298.953 33.1234  33
   3   2  17 258.292 31.8638  34
   3   2  17 317.132 31.0974   6
   3  -2  17 335.764 34.9908  29
   3   2  17 319.582 34.8498  29
   3  -2  18 1087.08 65.2665  33
   3   2  18 1103.94 64.7077  33
   3   2  18 935.732 62.5812  34
   3   2  18 987.120 58.2707   6
   3   2  18 1047.37 64.6674  29
   3  -2  18 1006.07 62.9789  29
   3  -2  19 1544.87 83.0327  33
   3   2  19 1741.64 85.4667  33
   3   2  19 1651.77 85.1526  34
   3   2  19 1665.53 78.7684   6
   3   2  19 1710.90 85.4844  29
   3   2  20 1141.75 60.2158   6
   3  -2  20 1330.38 68.4474  33
   3   2  20 1317.36 67.9373  33
   3   2  20 1164.44 66.1150  29
   3  -2  21 8.63425 8.65626  33
   3   2  21 14.8779 9.63319  33
   3   2  21 11.0400 9.78733  29
   3  -2  22 17.5401 9.09906  33
   3   2  22 27.7970 10.0039  33
   3   2  23 3.95125 6.22037  33
   3  -2  23 2.64456 6.72585  33
  -3   3  25 787.787 36.8530  30
  -3  -3  25 813.921 38.0742  26
  -3   3  24 607.280 34.0579  30
  -3  -3  24 557.014 33.8456  26
  -3   3  23 164.642 19.5950  30
  -3   3  23 154.702 18.7087  26
  -3  -3  23 182.695 21.0997  26
  -3   3  22 372.501 31.2910  30
  -3   3  22 372.136 30.8707  26
  -3  -3  22 397.686 32.9758  26
  -3  -3  21 386.715 34.6401  26
  -3   3  21 431.159 34.4485  26
  -3  -3  21 444.545 37.6512  33
  -3   3  21 407.519 35.4886  33
  -3   3  21 415.919 33.7938  30
  -3   3  20 1358.10 69.1234  26
  -3  -3  20 1408.52 72.9863  26
  -3  -3  20 1225.89 71.3330  33
  -3   3  20 1292.73 70.2551  33
  -3   3  20 1258.16 67.5864  30
  -3  -3  19 1207.64 68.4924  26
  -3   3  19 1253.42 66.4193  26
  -3  -3  19 1261.25 71.6220  33
  -3   3  19 1216.53 67.6571  33
  -3   3  19 1168.67 64.6866  30
  -3   3  18 533.810 40.5837  26
  -3  -3  18 510.672 41.9087  26
  -3   3  18 515.091 39.5985  30
  -3  -3  18 581.644 45.4407  33
  -3   3  18 604.341 43.5635  33
  -3  -3  17 444.492 40.0832  33
  -3   3  17 479.319 38.2970  33
  -3  -3  17 382.595 42.4252  23
  -3  -3  17 464.690 78.7552  18
  -3   3  17 419.557 61.4807  20
  -3  -3  17 495.601 69.9954  20
  -3   3  17 433.100 35.4229  30
  -3  -3  17 482.231 40.0565  26
  -3   3  17 528.793 38.9085  26
  -3   3  16 410.290 33.9764  26
  -3  -3  16 460.956 37.7332  26
  -3   3  16 370.562 33.7443  40
  -3  -3  16 516.782 79.8918  18
  -3   3  16 532.229 67.0693  20
  -3  -3  16 433.329 65.7124  20
  -3  -3  16 520.326 40.7176  33
  -3   3  16 399.705 32.9733  30
  -3  -3  16 384.238 42.8447  23
  -3  -3  15 21.1162 17.2769  18
  -3   3  15 20.9932 10.5745  40
  -3   3  15 23.0826 19.2311  20
  -3  -3  15 17.6995 20.4779  20
  -3  -3  15 15.8830 11.4655  33
  -3   3  15 2.38517 8.73580  33
  -3   3  15 17.7145 9.59376  30
  -3  -3  15 13.6794 16.1555  23
  -3  -3  14 1016.35 66.4328  23
  -3  -3  14 1256.74 113.767  18
  -3   3  14 1296.66 99.7801  20
  -3  -3  14 1313.95 108.113  20
  -3   3  14 1130.11 96.2678  18
  -3   3  14 1105.97 59.0719  40
  -3  -3  14 1152.32 62.6139  39
  -3   3  14 1086.50 58.4890  39
  -3  -3  14 1189.29 62.3291  33
  -3  -3  13 1367.23 79.8764  23
  -3  -3  13 1588.23 123.173  18
  -3   3  13 1750.89 118.649  18
  -3   3  13 1441.29 107.500  20
  -3  -3  13 1492.21 116.779  20
  -3   3  13 1473.50 71.4227  40
  -3  -3  13 1610.52 77.2936  39
  -3   3  13 1536.11 73.1385  39
  -3  -3  13 1589.57 75.6998  33
  -3   3  13 1599.56 74.1303  33
  -3  -3  12 1324.83 73.5391  23
  -3   3  12 1299.72 64.3218  40
  -3   3  12 1280.89 113.503  17
  -3  -3  12 1389.79 68.9520  39
  -3   3  12 1360.12 65.7341  39
  -3  -3  12 1388.78 108.328  18
  -3   3  12 1493.25 105.460  18
  -3   3  11 235.673 47.4892  17
  -3  -3  11 330.736 48.3657  18
  -3   3  10 7961.72 345.436  17
  -3  -3  10 8301.21 331.077  18
  -3  -3  10 8391.58 312.445  19
  -3   3   9 297.855 46.3683  17
  -3  -3   9 265.039 40.1025  18
  -3  -3   9 301.335 36.2893  19
  -3   3   8 18100.0 674.204  17
  -3   3   8 19991.6 657.879  21
  -3  -3   8 18772.3 656.677  18
  -3  -3   8 19741.2 646.223  19
  -3  -3   8 19503.9 666.103  21
   3  -3  -7 3072.20 142.395  14
  -3   3   7 3413.52 166.281  17
  -3  -3   7 3210.27 155.203  16
  -3  -3   7 3383.80 149.858  18
  -3  -3   7 3304.94 141.851  19
  -3  -3   7 3233.92 152.944  21
  -3   3   7 3341.32 148.283  21
   3  -3  -6 2143.52 104.481  14
  -3  -3   6 2181.79 106.098  18
  -3  -3   6 2085.41 101.028  19
  -3   3   6 2133.89 105.565  21
  -3  -3   6 2090.23 108.593  21
  -3   3   6 2174.16 120.073  17
  -3  -3   6 2049.17 111.338  16
  -3  -3   5 279.502 31.9224  21
  -3   3   5 260.927 29.7954  21
  -3  -3   5 276.657 30.4213  18
  -3  -3   5 319.540 30.3637   4
  -3  -3   5 296.521 29.3661   3
  -3  -3   5 335.873 38.6756  16
  -3  -3   4 8709.56 296.147   3
  -3  -3   4 8410.74 308.767  16
  -3   3   4 8862.87 298.375  21
  -3  -3   4 7758.26 296.852  21
  -3  -3   4 8041.83 293.000   4
  -3  -3   3 5.36289 9.13832   3
  -3  -3   3 13.3459 10.0903   4
  -3  -3   3 25.3428 14.5114  16
  -3  -3   2 10219.4 347.412   3
  -3  -3   2 10051.4 360.036  16
  -3  -3   2 9802.42 346.085   4
  -3  -3   1 3311.86 137.316   4
   3  -3   0 6288.43 231.115   1
  -3  -3   0 6301.69 228.355   4
   3  -3   0 5835.22 225.382  38
   3  -3   1 25.0324 11.8538   1
  -3  -3  -1 25.4522 11.6757   4
   3  -3   1 36.1777 12.3594  38
  -3  -3  -2 96.6364 19.9944   4
  -3   3  -2 103.930 18.6250   3
   3  -3   2 91.0160 19.4227   1
   3  -3   2 112.239 19.8982  38
   3  -3   3 1729.41 92.1971  32
   3   3   3 1785.08 92.2970  32
   3  -3   3 1579.60 89.0532   1
  -3  -3  -3 1716.07 88.1771   4
   3   3   4 15191.4 534.993  41
   3   3   4 14981.7 514.822  32
   3  -3   4 14969.8 518.774  32
   3  -3   4 15036.0 514.243   1
  -3  -3  -4 14954.5 509.953   4
   3   3   5 2956.01 142.057  32
   3  -3   5 3121.77 147.504  32
  -3  -3  -5 3230.38 139.733   4
   3   3   5 2928.70 156.440  41
   3   3   6 1364.17 88.2030  32
   3  -3   6 1408.55 91.6168  32
   3   3   6 1363.50 97.7746  41
   3  -3   7 38.0899 18.5496  32
   3   3   7 20.2491 13.5506  32
   3   3   7 59.0147 23.1880  41
   3  -3   7 14.9855 17.3554  22
  -3  -3  -8 4727.53 205.017  13
   3   3   8 4677.98 211.692  32
   3  -3   8 4301.75 210.957  32
   3  -3   8 4675.91 239.901  22
   3   3   8 4523.89 224.218  41
   3  -3   9 36.6275 24.4732  22
   3   3   9 7.97805 15.0899  41
  -3  -3  -9 44.1839 18.0862  13
   3  -3  10 9755.78 329.480  29
   3  -3  10 10573.3 438.331  22
   3   3  10 10309.9 418.621  41
   3   3  10 9821.94 330.963  29
   3   3  10 9828.26 331.477  31
   3  -3  10 9839.95 330.022   7
   3  -3  10 10055.4 331.344  34
   3  -3  10 9525.39 335.740  15
   3   3  10 9411.42 332.787  15
   3  -3  11 764.759 45.4660  29
  -3  -3 -11 873.148 80.3949  13
   3  -3  11 863.312 100.377  22
   3  -3  11 819.910 46.6588   7
   3   3  11 787.619 47.8831  31
   3   3  11 817.352 48.6023  29
   3  -3  11 830.837 47.0926  34
   3   3  11 769.811 48.8220  15
   3  -3  11 704.221 48.9975  15
   3   3  11 832.815 90.9849  41
   3   3  12 2207.52 165.899  41
   3   3  12 2286.24 102.378  15
   3  -3  12 2331.51 106.109  15
   3  -3  12 2126.02 96.4011  34
   3  -3  12 2329.87 98.3000   7
   3   3  12 2704.12 168.284  22
   3  -3  12 2291.79 178.324  22
   3   3  12 2254.27 100.348  29
   3  -3  12 2138.54 96.4384  29
   3   3  12 2451.09 102.451  31
   3   3  13 584.649 79.3857  22
   3  -3  13 717.516 96.7617  22
   3  -3  13 741.398 46.3812  34
   3   3  13 691.073 49.2169  15
   3  -3  13 704.423 51.0553  15
   3   3  13 692.902 47.8477  31
   3  -3  13 666.802 44.4729  29
   3   3  13 711.784 48.2904  29
   3   3  13 676.837 89.0268  41
   3   3  14 130.561 21.6551  31
   3  -3  14 148.311 21.2663  29
   3   3  14 115.582 20.6736  29
   3   3  14 125.403 22.2119  15
   3  -3  14 148.955 24.6066  15
   3   3  14 111.567 37.3177  22
   3  -3  14 119.099 41.6470  22
   3   3  15 103.585 20.9399  34
   3  -3  15 110.513 21.8875  33
   3   3  15 163.983 24.2955  33
   3   3  15 120.445 21.6686  31
   3  -3  15 136.712 48.4831  22
   3  -3  15 157.235 23.1799  29
   3   3  15 152.265 23.4380  29
   3   3  16 2213.97 104.431  31
   3   3  16 2103.60 102.558  29
   3  -3  16 2129.10 99.9698  29
   3   3  16 2173.45 105.317  34
   3  -3  16 2121.36 104.225  33
   3   3  16 2102.50 101.875  33
   3   3  17 345.542 32.9009   6
   3   3  17 347.921 35.6109  29
   3   3  17 344.413 35.6082  34
   3  -3  17 357.165 36.1079  33
   3   3  17 310.241 32.9100  33
   3   3  18 690.130 46.6705   6
   3   3  18 721.223 51.3911  29
   3   3  18 694.985 51.2955  34
   3  -3  18 618.398 48.2871  33
   3   3  18 756.969 51.0639  33
   3   3  19 2.74838 11.0133  29
   3   3  19 13.7936 9.71075   6
   3  -3  19-5.57960 12.3590  33
   3   3  19-2.63821 13.1851  33
   3   3  19 8.52321 11.3847  34
   3   3  20 92.7105 18.7563  29
   3   3  20 80.4727 14.9432   6
   3  -3  20 81.0595 17.2427  33
   3   3  20 84.1954 16.5840  33
   3   3  21 289.328 26.6650  29
   3  -3  21 263.506 25.7359  33
   3   3  21 290.487 25.9827  33
   3   3  21 280.919 23.8117   6
   3  -3  22 853.330 44.8765  33
   3   3  22 825.598 44.1980  33
   3   3  22 801.530 40.9138   6
   3  -3  23 65.1448 10.3057  33
   3   3  23 83.4434 11.0911  33
  -3   4  25 1.21121 5.24224  30
  -3  -4  24 202.343 19.8654  26
  -3   4  24 181.537 18.6029  30
  -3  -4  23 282.841 25.4145  26
  -3   4  23 344.830 26.8185  30
  -3   4  22 1835.64 81.3326  26
  -3  -4  22 1856.71 85.1671  26
  -3   4  22 1794.65 82.2653  30
  -3   4  21 110.074 17.2058  26
  -3  -4  21 61.9932 15.2497  26
  -3   4  21 80.4021 15.5485  30
  -3  -4  20-2.77693 11.4341  26
  -3   4  20 2.34359 8.85636  26
  -3   4  20 14.5390 12.1120  30
  -3  -4  20 8.80904 11.7679  33
  -3   4  20 25.4636 12.7275  33
  -3  -4  19 8.70120 9.50284  26
  -3   4  19 16.9848 9.73582  26
  -3   4  19 19.8746 10.5054  30
  -3  -4  19 27.2442 13.4194  33
  -3   4  19 15.6891 11.8547  33
  -3   4  18 507.376 38.8295  30
  -3   4  18 436.314 36.0508  26
  -3  -4  18 545.114 42.8513  26
  -3  -4  18 485.471 48.7854  23
  -3  -4  18 542.725 43.8443  33
  -3   4  18 486.539 38.9993  33
  -3   4  17 2200.18 102.017  30
  -3  -4  17 2188.84 120.155  23
  -3   4  17 2512.91 105.368  26
  -3  -4  17 2278.92 108.510  26
  -3  -4  17 2356.56 183.054  18
  -3  -4  17 2426.97 110.267  33
  -3   4  17 2529.59 106.720  33
  -3  -4  16 2823.47 115.666  33
  -3   4  16 2630.27 109.686  40
  -3  -4  16 2362.37 121.186  23
  -3   4  16 2906.45 110.523  26
  -3  -4  16 3005.35 118.582  26
  -3   4  16 2534.72 107.250  30
  -3  -4  16 3061.34 197.179  18
  -3  -4  15-10.4015 17.0172  18
  -3  -4  15 17.7417 17.0901  23
  -3  -4  15 9.28549 21.4829  20
  -3  -4  15 5.53217 10.1215  26
  -3   4  15 9.29525 9.81882  40
  -3  -4  15 18.5696 11.4845  33
  -3   4  15 20.2806 9.75648  30
  -3  -4  14 28.0372 21.6226  18
  -3  -4  14 19.0336 13.0978  39
  -3  -4  14 4.89992 9.54488  33
  -3   4  14 2.18477 7.44560  40
  -3   4  14 21.4824 17.8957  20
  -3  -4  14 17.7108 20.4884  20
  -3  -4  14 16.6637 14.0796  23
  -3   4  13 6.72969 12.7119  20
  -3  -4  13 16.7395 17.6758  20
  -3  -4  13 6.23425 13.1660  23
  -3   4  13 6.13424 7.96267  40
  -3  -4  13-8.31507 15.7065  18
  -3   4  13-9.62781 18.1860  17
  -3  -4  12 2267.19 128.116  19
  -3   4  12 2207.88 132.780  18
  -3   4  12 2248.29 91.7114  40
  -3  -4  12 2065.71 88.5085  28
  -3   4  12 2284.25 154.057  17
  -3  -4  12 1941.90 135.788  18
  -3  -4  12 2058.76 101.498  23
  -3  -4  11 5.13817 9.70941  19
  -3  -4  11 6.47516 14.9823  18
  -3   4  11 24.5243 17.2661  17
  -3  -4  10 10544.2 411.504  18
  -3  -4  10 11034.3 400.761  19
  -3   4  10 11126.8 434.769  17
  -3  -4   9 34.8539 14.2907  19
  -3   4   9 20.1746 15.5913  17
  -3  -4   9 50.3380 19.0444  18
  -3  -4   8 36.2738 13.7522  19
  -3   4   8 21.4802 14.0822  21
  -3  -4   8 48.2865 21.5156  21
  -3   4   8 18.2988 17.3042  17
  -3  -4   8 17.7713 12.6181  18
   3  -4  -8 40.4558 15.9086  14
  -3  -4   7 1378.38 86.9907  18
  -3  -4   7 1518.01 88.1267  19
  -3   4   7 1745.66 93.0027  21
  -3  -4   7 1663.33 99.8857  21
  -3   4   7 1628.27 104.632  17
  -3  -4   7 1460.41 96.6796  16
   3  -4  -7 1613.30 94.5205  14
  -3  -4   6 3159.66 140.963  19
  -3  -4   6 3125.02 146.859  21
  -3   4   6 3305.18 141.705  21
  -3  -4   6 3273.41 141.029  18
  -3  -4   6 2904.95 148.203  16
   3  -4  -6 2960.52 141.210  14
  -3  -4   5 852.822 65.0031  16
   3  -4  -5 845.087 59.3303  14
  -3  -4   5 793.833 52.2955   4
  -3   4   5 786.823 53.9251  21
  -3  -4   5 801.115 58.8633  21
  -3  -4   5 695.816 51.4199  18
  -3   4   4 3847.93 151.039  21
  -3  -4   4 3620.25 154.088  21
  -3  -4   4 3623.97 150.335   4
  -3  -4   4 3570.46 164.490  16
  -3   4   3 3658.66 143.797  21
  -3  -4   3 3559.89 147.100  21
  -3  -4   3 3468.06 159.477  16
  -3  -4   3 3480.36 146.744   4
  -3  -4   2 112.913 22.9165  16
  -3  -4   2 99.1382 18.6678   4
  -3  -4   1 1245.46 71.5569   4
   3  -4   0 9458.78 343.001  38
  -3  -4   0 9667.67 341.594   4
   3  -4   0 9759.60 345.037   1
   3  -4   1 4944.00 202.927  38
  -3  -4  -1 5411.22 205.749   4
   3  -4   1 5297.28 207.435   1
   3  -4   2 15698.2 527.586  38
   3  -4   2 15469.3 526.931  32
   3   4   2 15801.2 523.753  32
   3  -4   2 15435.2 528.600   1
  -3  -4  -2 15153.1 524.551   4
   3   4   3 357.043 36.6509  32
   3  -4   3 355.137 38.1429  32
   3  -4   3 329.130 36.7817   1
  -3  -4  -3 316.221 34.7072   4
   3   4   4 62.8346 17.9089  32
   3  -4   4 53.6195 19.1855  32
   3  -4   4 69.6411 18.3764   1
  -3  -4  -4 69.0659 17.6164   4
   3  -4   5 2480.64 122.609   1
   3   4   5 2331.65 133.956  41
   3  -4   5 2218.83 130.740  22
   3   4   5 2429.95 121.909  32
   3  -4   5 2442.96 126.628  32
  -3  -4  -5 2402.60 119.891   4
   3   4   6 8164.83 322.715  41
  -3  -4  -6 7143.05 294.779  13
   3  -4   6 8188.38 323.087  22
   3   4   6 7791.24 299.627  32
   3  -4   6 7634.10 306.221  32
   3   4   7 258.435 43.9735  41
  -3  -4  -7 259.958 36.5411  13
   3  -4   7 252.818 43.6032  22
   3   4   7 188.663 33.4725  32
   3  -4   7 253.040 40.5787  32
   3   4   8 7116.33 306.453  41
   3   4   8 6809.42 287.240  32
   3  -4   8 7054.76 296.992  32
  -3  -4  -8 6847.42 283.880  13
   3  -4   8 6991.57 313.457  22
   3  -4   9 6019.30 280.774  22
   3   4   9 5875.07 270.696  41
   3  -4   9 5465.36 195.379   7
  -3  -4  -9 5758.82 247.460  13
   3  -4   9 5432.36 194.679  29
   3  -4  10 61.0877 12.5831  29
   3  -4  10 46.1348 15.4843  24
   3  -4  10 88.7669 37.2931  22
   3   4  10 25.9442 21.6661  41
   3  -4  10 31.4261 10.6096  34
   3   4  10 72.6591 14.3502  31
  -3  -4 -10 46.8440 20.0475  13
   3  -4  10 59.1154 12.0486   7
   3  -4  11 63.8228 12.7465   7
   3   4  11 56.3504 28.1149  41
   3   4  11 87.7071 16.6992  31
   3  -4  11 64.3049 13.4230  29
   3  -4  11 55.9913 15.6145  24
  -3  -4 -11 81.8753 25.4185  13
   3  -4  11 64.9481 13.9831  34
   3  -4  11 43.4743 13.9519  15
   3  -4  11 43.5385 27.2657  22
   3  -4  12 262.305 26.2589  29
   3   4  12 313.292 58.7225  41
   3   4  12 330.397 30.1547  29
   3   4  12 280.571 28.8252  31
   3  -4  12 280.415 31.5370  15
   3  -4  12 297.267 27.7402   7
   3   4  12 237.735 50.3838  22
   3  -4  12 261.643 59.0245  22
   3   4  13 638.098 45.3622  29
   3  -4  13 661.158 43.8715  29
   3   4  13 774.002 92.2643  41
   3   4  13 706.356 47.9235  31
   3  -4  13 528.928 46.4644  15
   3  -4  13 578.489 41.2803   7
   3  -4  13 576.948 91.8350  22
   3   4  14 1036.93 110.204  41
   3   4  14 939.613 59.3439  31
   3   4  14 825.769 56.7026  15
   3  -4  14 907.971 61.1208  15
   3  -4  14 1047.92 123.234  22
   3   4  14 994.434 59.9292  29
   3   4  15 48.6337 14.7893  31
   3  -4  15 93.6082 20.5589  33
   3   4  15 65.5477 16.7256  33
   3   4  15 82.9892 18.4768  29
   3   4  16 40.3009 16.0588  31
   3   4  16 26.1422 14.5005  34
   3  -4  16 22.7326 15.0495  33
   3   4  16 14.3984 13.6248  33
   3   4  16 39.2128 15.6264  29
   3   4  17 77.6471 16.7699   6
   3   4  17 97.9302 20.3863  31
   3   4  17 86.2173 20.0116  29
   3   4  17 54.5900 17.6008  34
   3  -4  17 79.1616 19.5419  33
   3   4  17 101.626 19.7510  33
   3   4  18 4444.75 175.065  34
   3  -4  18 4314.29 173.881  33
   3   4  18 4115.48 168.785  33
   3   4  18 4414.19 168.561   6
   3   4  18 4527.57 173.465  29
   3   4  19 1169.27 66.9480  34
   3  -4  19 1235.61 68.1695  33
   3   4  19 1237.04 65.8108  33
   3   4  19 1256.93 64.4398   6
   3   4  19 1162.68 65.6739  29
   3   4  20 2520.99 111.512  34
   3   4  20 2684.22 108.955   6
   3   4  20 2703.73 112.356  29
   3  -4  20 2736.09 114.060  33
   3   4  20 2790.21 111.967  33
   3   4  21 141.655 16.8808   6
   3   4  21 146.585 18.4164  29
   3   4  21 175.625 19.7687  33
   3  -4  21 156.068 19.4281  33
   3  -4  22 32.3694 9.93423  33
   3   4  22 38.3176 9.06530   6
  -3   5  25 6.80204 5.66945  30
  -3   5  24 1179.33 54.6302  30
  -3   5  23 185.098 19.8535  30
  -3   5  22 83.6355 14.8967  30
  -3   5  21 100.942 16.8359  30
  -3   5  20 3974.08 154.381  30
  -3   5  19 34.5067 12.4042  30
  -3  -5  19 96.3340 24.0205  23
  -3   5  18 1988.47 90.5797  30
  -3  -5  18 1807.17 105.279  23
  -3   5  17 474.089 37.0643  30
  -3  -5  17 467.715 48.6169  23
  -3  -5  16-11.1929 21.1426  18
  -3   5  16 19.0896 10.5712  30
  -3   5  16 2.45678 8.36688  40
  -3  -5  16-3.86033 16.3053  23
  -3   5  15 719.129 45.4372  30
  -3  -5  15 712.515 87.5686  18
  -3   5  15 692.151 45.7170  40
  -3  -5  15 658.503 56.0330  23
  -3   5  14 7054.00 338.105  17
  -3  -5  14 7855.28 337.476  18
  -3   5  14 7526.41 250.937  40
  -3  -5  14 7436.35 268.982  23
  -3   5  13 953.848 98.4402  17
  -3   5  13 951.657 51.3051  40
  -3  -5  13 967.372 62.4847  23
  -3   5  12 1602.47 73.5791  40
  -3  -5  12 1589.06 72.3147  28
  -3  -5  12 1553.18 115.963  18
  -3   5  12 1885.86 135.344  17
  -3  -5  12 1656.53 109.541  19
  -3  -5  12 1473.47 82.6400  23
  -3  -5  11 11.6229 11.6560  23
  -3  -5  11 6.48931 15.0225  18
  -3   5  11 8.05912 17.0285  17
  -3   5  11 18.5441 8.94719  40
  -3  -5  11 11.3916 13.1882  19
  -3  -5  11 35.3845 10.0406  28
  -3  -5  10 381.220 46.4845  19
  -3  -5  10 340.822 46.5201  18
  -3   5  10 294.669 49.8223  17
  -3  -5   9 903.416 70.1084  19
   3  -5  -9 793.742 70.2825  14
  -3  -5   9 781.814 68.1593  18
  -3   5   9 862.370 79.5355  17
  -3  -5   8 7299.02 297.914  18
  -3  -5   8 7944.98 302.315  19
   3  -5  -8 7925.29 309.118  14
  -3   5   8 8065.54 323.079  17
  -3  -5   7 51.5340 17.3624  19
   3  -5  -7 97.2889 23.0870  14
  -3  -5   7 93.8512 21.5812  18
  -3  -5   7 72.9992 23.2321  16
  -3  -5   6 8361.42 310.549  19
   3  -5  -6 8339.59 317.124  14
  -3  -5   6 8020.83 324.064  16
   3  -5  -5 1954.09 105.492  14
  -3  -5   5 1762.03 109.194  16
  -3  -5   4 38.6418 12.9397   4
  -3  -5   4 33.9811 16.5593  16
   3  -5  -4 23.7847 12.4553  14
  -3  -5   3 1265.29 85.2156  16
  -3  -5   3 1197.95 72.3423   4
  -3  -5   2 5245.58 227.054  16
  -3  -5   2 5571.52 213.354   4
  -3  -5   1 20.8120 11.8311   4
  -3  -5   1 9.96801 17.6255  16
   3  -5  -1 34.4215 16.2687  38
   3  -5   0 9418.91 355.843  38
  -3  -5   0 10103.4 352.239   4
   3  -5   1 1525.29 87.5975   1
   3  -5   1 1535.04 88.7402  38
  -3  -5  -1 1414.20 84.6690   4
   3  -5   2 27.5449 13.9129   1
  -3  -5  -2 14.9844 12.7646   4
   3  -5   2 4.05509 12.7102  38
   3  -5   3 377.212 41.0646   1
  -3  -5  -3 384.983 39.6062  13
  -3  -5  -3 363.369 39.6899   4
   3  -5   3 455.251 45.1662  38
  -3  -5  -4 20904.2 699.154  13
   3  -5   4 20605.1 699.917   1
   3   5   5 17.6189 16.6435  41
  -3  -5  -5 4.43956 11.0985  13
   3  -5   5 21.9897 14.9799   1
   3   5   6 830.461 76.3241  41
  -3  -5  -6 926.445 72.1434  13
   3  -5   6 945.804 70.4018   1
   3   5   7 60.5702 23.8386  41
  -3  -5  -7 47.9998 19.5766  13
   3   5   8 918.864 83.5793  41
  -3  -5  -8 795.518 72.9928  13
   3  -5   9 489.267 68.3045  22
   3   5   9 447.332 61.1420  41
   3  -5   9 477.052 36.4608   7
   3  -5   9 544.350 47.8925  24
  -3  -5  -9 444.109 55.8025  13
   3   5  10 2743.52 168.212  41
   3  -5  10 2648.94 106.992   7
  -3  -5 -10 2522.23 154.761  13
   3  -5  10 2530.22 171.181  22
   3  -5  10 2575.85 119.737  24
   3  -5  11 919.141 99.8502  22
   3   5  11 652.704 80.8860  41
  -3  -5 -11 613.352 73.7284  13
   3  -5  11 874.525 48.3354   7
   3  -5  11 599.824 50.1476  24
   3   5  11 750.457 47.2536  31
   3  -5  12 46.4977 14.4442  23
   3  -5  12 58.3805 33.1091  22
   3   5  12 20.4638 11.6624  31
   3  -5  12 60.0605 17.8763  24
   3  -5  12 66.2938 14.2200   7
   3   5  12 68.8735 30.8484  41
  -3  -5 -12 17.3205 21.6809  13
   3  -5  13 1292.35 66.8909   7
   3   5  13 1315.43 70.8028  31
   3  -5  13 1172.39 72.9092  24
   3  -5  13 1263.88 70.6179  23
   3   5  13 1072.60 114.817  41
   3  -5  13 1207.47 127.753  22
   3   5  14 160.457 24.2046  31
   3   5  14 206.478 49.4661  41
   3   5  14 142.984 22.6902  29
   3  -5  14 190.376 53.1793  22
   3   5  15 27.1394 14.5419  31
   3   5  15 23.1388 12.2402  29
   3   5  16 6494.28 246.024  31
   3   5  16 6819.03 246.013  29
   3   5  17 76.6573 18.1956  31
   3   5  17 90.3319 19.6524  34
   3   5  17 90.2204 19.7052  29
   3   5  17 58.0578 14.9278   6
   3   5  18 794.636 52.8543  34
   3   5  18 751.241 49.9064  29
   3   5  18 655.109 46.3076   6
   3   5  19 499.598 39.1693  34
   3   5  19 532.767 39.1592  29
   3   5  19 481.326 36.5706   6
   3   5  20 1465.75 72.0427  34
   3   5  20 1493.31 71.5656  29
   3   5  20 1573.03 71.0468   6
   3   5  21 167.618 18.7818  34
   3   5  21 193.086 19.9736  29
   3   5  21 138.085 16.8137   6
   3   5  22 2992.64 109.745   6
  -3   6  24 228.526 19.5933  30
  -3   6  23 21.6260 8.63113  30
  -3   6  22 2438.48 100.450  30
  -3   6  21 6.24491 9.00956  31
  -3   6  21-2.15246 8.13179  30
  -3   6  20 22.9023 11.8662  31
  -3   6  20 20.8067 11.1535  30
  -3   6  19 24.1306 10.9528  30
  -3  -6  19 20.2457 17.5390  23
  -3   6  18 316.707 29.8637  30
  -3  -6  18 321.568 40.9001  23
  -3   6  17 1789.14 83.3721  30
  -3  -6  17 1596.42 98.0260  23
  -3   6  16 2562.65 111.478  30
  -3   6  16 2700.83 113.788  40
  -3  -6  16 2687.86 130.413  23
  -3  -6  16 2757.80 188.076  18
  -3  -6  15 1475.45 88.2029  23
  -3   6  15 1422.17 71.7245  30
  -3   6  15 1469.36 73.2991  40
  -3  -6  15 1435.10 115.280  19
  -3  -6  15 1353.53 121.949  18
  -3  -6  14 160.543 52.2147  19
  -3  -6  14 298.040 52.5328  18
  -3   6  14 305.231 56.3982  17
  -3   6  14 268.321 26.8810  40
  -3  -6  14 285.435 36.3576  23
  -3  -6  13 24.4584 17.2192  18
  -3   6  13 9.29805 21.5116  17
  -3  -6  13 7.17062 16.5904  19
  -3   6  13 6.47139 6.76130  40
  -3  -6  13 3.46829 13.1047  23
  -3  -6  12 1100.49 68.5953  23
  -3  -6  12 1031.48 88.4386  19
  -3   6  12 1200.77 59.6408  40
  -3   6  12 979.349 96.6779  17
  -3  -6  12 1175.52 96.7353  18
  -3  -6  12 1083.35 56.9912  28
  -3  -6  11 603.182 48.3436  23
  -3  -6  11 624.386 65.7120  19
  -3   6  11 608.145 39.1242  40
  -3  -6  11 669.769 68.5162  18
  -3  -6  11 631.890 39.6304  28
  -3  -6  10 7511.42 315.618  18
  -3   6  10 8185.76 335.953  17
  -3  -6  10 7568.01 278.443  23
  -3   6  10 7613.87 264.511  40
  -3  -6  10 8369.96 320.847  19
  -3   6   9 3420.61 182.939  17
  -3  -6   9 3550.44 170.470  18
   3  -6  -9 3371.99 174.724  14
  -3  -6   9 3419.37 171.366  19
   3  -6  -8 11.7251 12.3951  14
  -3  -6   8 30.9765 15.4305  19
   3  -6  -7 422.472 51.0163  14
  -3  -6   7 578.405 54.5137  19
  -3  -6   6 1314.69 97.7083  16
   3  -6  -6 1192.45 88.5605  14
  -3  -6   6 1379.42 87.4334  19
  -3  -6   5 958.574 78.6485  16
   3  -6  -5 883.712 70.6592  14
  -3  -6   4 8465.35 311.037   4
  -3  -6   4 8804.25 339.463  16
   3  -6  -4 8155.57 320.895  14
  -3  -6   3 2260.08 111.140   4
  -3  -6   3 1941.49 121.983  16
  -3  -6   2 2636.88 125.725   4
  -3  -6   2 2404.27 137.817  16
   3  -6  -1 606.248 61.0237  38
  -3  -6   1 778.138 70.1714  16
  -3  -6   1 836.655 60.9469   4
   3  -6   0 1155.66 84.3773  38
  -3  -6   0 1343.33 96.9647  16
  -3  -6   0 1401.67 78.8275  13
  -3  -6   0 1372.85 84.0143   4
   3  -6   1 1357.63 88.9190  38
  -3  -6  -1 1342.00 80.3186  13
   3  -6   2 2965.94 143.714   1
  -3  -6  -2 3387.96 145.515  13
   3  -6   3 5120.91 213.405   1
   3  -6   3 4770.20 214.364  38
  -3  -6  -3 5251.12 214.044  13
  -3  -6  -4 192.983 32.1071  13
   3  -6   4 234.502 34.2679   1
  -3  -6  -5 91.4381 24.1061  13
   3  -6   5 66.7457 20.7706   1
   3   6   6 4758.48 226.703  41
  -3  -6  -6 4701.68 215.617  13
   3  -6   6 4884.06 211.580   1
  -3  -6  -7 5.97680 13.8350  13
   3   6   7 34.8073 19.7300  41
   3   6   8 81.3470 28.9575  41
   3  -6   8 97.2938 20.7710  24
  -3  -6  -8 124.061 32.1876  13
   3  -6   9 98.2007 15.5411   7
   3   6   9 71.2106 28.0953  41
   3  -6   9 105.539 22.2141  24
  -3  -6  -9 64.2902 22.5439  13
   3  -6  10 84.5431 15.6115   7
   3   6  10 127.630 34.2202  41
   3  -6  10 92.0710 21.8727  24
  -3  -6 -10 124.635 33.8414  13
   3  -6  11-5.65836 11.0171  23
   3   6  11 9.11897 17.2249  41
   3  -6  11 2.25635 8.52422   7
  -3  -6 -11 8.44961 15.9605  13
   3  -6  11 10.9127 11.9010  24
   3   6  12 2024.43 93.3614  31
   3  -6  12 1841.97 88.0004   7
   3  -6  12 1970.88 95.3080  23
   3  -6  12 1920.69 101.798  24
   3   6  12 1901.60 145.323  41
  -3  -6 -12 2057.62 146.468  13
   3   6  13 218.782 26.6220  31
   3  -6  13 181.076 23.7735   7
   3  -6  13 244.541 28.9555  23
   3  -6  13 178.299 28.3085  24
   3   6  13 173.493 45.6303  41
   3   6  14 1932.67 92.9665  31
   3  -6  14 1895.77 88.8136   7
   3   6  14 1682.65 143.004  41
   3  -6  14 1956.84 94.8897  23
   3  -6  14 1677.78 95.9436  24
   3   6  15 826.751 54.6585  31
   3  -6  15 775.981 54.9862  23
   3   6  16 195.151 26.5670  31
   3   6  16 139.756 21.5142   6
   3   6  17 288.487 31.4372  34
   3   6  17 317.886 31.6655  29
   3   6  17 254.145 29.5493  31
   3   6  17 258.758 28.0597   6
   3   6  18 2576.33 112.820  29
   3   6  18 2583.39 116.110  34
   3   6  18 2844.51 114.740   6
   3   6  19 755.436 47.3891  29
   3   6  19 799.024 50.4953  34
   3   6  19 903.320 50.0307   6
   3   6  20 1181.40 59.5121  29
   3   6  20 1237.66 61.6002  34
   3   6  20 1258.12 60.0665   6
   3   6  21 647.642 36.5823  29
   3   6  21 653.332 35.9900   6
   3   6  22 306.770 21.4429   6
  -3   7  24 347.411 23.0941  30
  -3   7  23 463.153 29.8134  30
  -3   7  22 110.483 15.8753  31
  -3   7  22 101.362 15.4627  30
  -3   7  21 734.879 45.0034  31
  -3   7  21 769.524 45.1851  30
  -3   7  20 218.937 23.7237  30
  -3  -7  19 736.019 60.9833  23
  -3   7  19 855.087 50.4688  30
  -3  -7  18-4.18964 16.3248  23
  -3   7  18 35.7853 12.3545  30
  -3  -7  17 450.401 48.9367  23
  -3   7  17 487.734 37.2525  30
  -3   7  16 2.37581 9.51975  30
  -3   7  16-2.49134 8.48364  40
  -3  -7  16 4.14763 17.5183  23
  -3   7  15 77.4836 15.5417  40
  -3  -7  15 58.4013 30.5908  18
  -3   7  15 142.227 40.7831  17
  -3  -7  15 112.769 25.6375  23
  -3  -7  15 68.7893 29.3865  19
  -3   7  15 73.9036 14.8425  30
  -3   7  14 1095.21 57.6380  30
  -3  -7  14 794.523 86.9623  19
  -3  -7  14 1070.87 71.5219  23
  -3  -7  14 1021.47 100.014  18
  -3   7  14 920.463 98.9394  17
  -3   7  14 1010.33 56.8095  40
  -3   7  13 1648.54 74.4410  40
  -3   7  13 1720.49 131.840  17
  -3  -7  13 1446.95 115.935  18
  -3  -7  13 1551.95 88.4390  23
  -3   7  12 2888.91 116.029  40
  -3  -7  12 2989.54 116.000  28
  -3  -7  12 2640.60 161.732  18
  -3  -7  12 2884.68 131.278  23
  -3  -7  11 1430.57 76.1068   5
  -3  -7  11 1578.64 72.2282  28
  -3   7  11 1423.13 72.6724  10
  -3   7  11 1526.21 70.8209  40
  -3  -7  11 1483.42 83.5807  23
  -3   7  11 1615.17 121.448  17
  -3  -7  11 1388.34 106.859  18
  -3  -7  11 1483.55 108.605  19
  -3  -7  10 75.6787 16.3019   5
  -3  -7  10 45.5264 20.5012  19
  -3  -7  10 63.2966 18.5680  23
  -3   7  10 98.6398 15.2370  40
   3  -7 -10 83.9433 24.8263  14
  -3   7  10 77.0393 15.0224  10
  -3  -7  10 72.0235 14.4708  36
  -3   7  10 61.0123 23.9992  17
  -3  -7   9 38.2451 11.6614   5
   3  -7  -9 33.7687 19.1501  14
  -3  -7   9 6.11435 12.9340  19
  -3  -7   9 32.9096 16.4926  23
  -3   7   9 8.45923 8.50658  10
  -3   7   9 35.9691 19.2313  17
  -3   7   9 33.4575 9.80249  40
  -3  -7   9 28.6036 11.4400  36
   3  -7  -8 1734.91 118.793  14
  -3  -7   8 1972.66 118.815  19
   3  -7  -7 1778.13 116.168  14
  -3  -7   7 1761.96 110.108  19
  -3  -7   6 67.2137 20.7940  19
  -3  -7   6 63.2484 26.6089  16
   3  -7  -6 47.8973 18.8390  14
  -3  -7   5 1274.97 100.231  16
   3  -7  -5 1284.12 92.7870  14
  -3  -7   4 178.239 36.6194  16
   3  -7  -4 122.954 27.5423  14
  -3  -7   3 1294.18 100.109  16
   3  -7  -3 1335.30 89.4705  14
   3  -7  -2 5247.91 247.619  38
  -3  -7   2 5617.71 249.552  16
   3  -7  -1 4429.45 212.057  38
  -3  -7   1 4521.33 216.971  16
   3  -7   0 177.873 33.3553  38
  -3  -7   0 151.618 35.5864  16
   3  -7   1 1838.90 116.461  38
  -3  -7  -1 1939.68 128.941  16
  -3  -7  -1 2240.77 114.685  13
   3  -7   2 125.340 27.5736   1
   3  -7   2 136.392 28.9322  38
  -3  -7  -2 109.325 23.6257  13
   3  -7   3 406.449 46.5807   1
   3  -7   3 412.942 48.6903  38
  -3  -7  -3 501.183 52.1857  13
   3  -7   4 10248.6 391.382   1
  -3  -7  -4 10877.5 402.749  13
   3  -7   5 424.640 48.3807   1
  -3  -7  -5 345.706 47.1429  13
  -3  -7  -6 3331.63 172.129  13
   3   7   6 3067.21 174.054  41
   3  -7   7 97.2551 17.6960  35
  -3  -7  -7 167.707 35.4451  13
   3  -7   7 131.679 24.3240  24
   3   7   7 88.4965 30.5570  41
   3  -7   8 248.984 27.3013  35
   3   7   8 231.865 43.2931  41
   3  -7   8 284.046 34.1335  24
  -3  -7  -8 259.250 44.7830  13
   3  -7   9 8.05172 9.82846  35
   3  -7   9 18.8160 8.84279   7
   3   7   9 16.3218 15.4222  41
   3  -7   9 18.4442 12.0777  24
  -3  -7  -9 23.2210 16.3532  13
   3   7  10 1675.15 129.219  41
  -3  -7 -10 1661.10 126.801  13
   3  -7  10 1607.30 94.4950  24
   3  -7  10 1807.10 81.4485   7
   3   7  11 738.207 83.9254  41
  -3  -7 -11 390.003 62.6735  13
   3  -7  11 553.328 44.9738  23
   3  -7  11 577.745 51.6463  24
   3  -7  11 544.969 39.7603   7
   3  -7  12 118.945 20.1791   7
   3  -7  12 126.452 26.3733  24
   3   7  12 77.8465 32.0368  41
   3  -7  12 124.383 22.2194  23
   3  -7  13 510.658 39.2552   7
   3  -7  13 522.443 44.2869  23
   3  -7  13 399.290 44.5312  24
   3   7  13 497.492 72.0143  41
   3   7  14 2.81101 10.6194  31
   3  -7  14-3.30277 14.2944  23
   3   7  15 513.293 41.3946  31
   3   7  15 547.064 41.0009   6
   3  -7  15 440.142 41.5863  23
   3   7  16 2561.40 112.026  31
   3   7  16 2415.54 108.820   6
   3  -7  16 2496.42 115.598  23
   3   7  17 2096.50 96.4108  31
   3  -7  17 2057.01 100.318  23
   3   7  17 2114.10 95.4065   6
   3   7  18 108.758 19.2222  34
   3   7  18 97.9590 17.1162   6
   3   7  19 13.1797 10.8095  34
   3   7  19 39.2960 11.0073   6
   3   7  20 23.7539 9.79491  34
   3   7  20 28.4084 10.1374   6
   3   7  21 267.749 22.1393  34
   3   7  21 314.421 22.8987   6
   3   7  22 790.048 37.2424   6
  -3   8  23 503.944 29.8280  30
  -3   8  23 512.424 30.6941  31
  -3   8  22 411.669 28.5388  30
  -3   8  22 415.100 29.3753  31
  -3   8  21 726.715 43.2014  31
  -3   8  21 667.639 40.6328  30
  -3   8  20 52.5295 12.1760  30
  -3  -8  19 337.676 41.6990  23
  -3   8  19 284.525 27.4644  30
  -3  -8  18 1275.91 88.0987  23
  -3   8  18 1533.62 72.4365  30
  -3  -8  17 264.384 39.8706  23
  -3   8  17 307.697 28.8303  30
  -3  -8  16 445.710 49.8917  23
  -3   8  16 555.511 38.6773  30
  -3   8  16 467.830 38.1908  40
  -3   8  15 975.802 57.4049  40
  -3   8  15 1220.66 114.462  17
  -3  -8  15 947.171 99.4971  18
  -3  -8  15 1106.28 103.941  19
  -3  -8  15 941.830 71.2872  23
  -3   8  15 953.191 54.7336  30
  -3  -8  14 8.68063 16.4020  19
  -3   8  14 14.1769 10.4750  40
  -3  -8  14 20.6727 19.9152  23
  -3   8  14 9.88725 20.8844  17
  -3  -8  13 58.2576 33.3570  19
  -3   8  13 18.9401 20.0144  17
  -3   8  13 27.3214 10.3418  40
  -3  -8  13 15.9000 16.8072  23
  -3  -8  12 214.134 43.4819  19
  -3  -8  12 254.687 35.0001  23
  -3   8  12 194.341 22.4232  40
  -3   8  12 179.554 42.8547  17
  -3   8  12 191.050 23.8536  10
  -3  -8  12 206.962 24.1017  28
   3  -8 -11 2205.83 142.744  14
  -3   8  11 1918.39 92.5931  10
  -3  -8  11 2103.20 107.677  23
  -3   8  11 2459.57 154.958  17
  -3  -8  11 2009.89 98.7236   5
  -3  -8  11 2272.33 141.928  19
  -3   8  11 2198.10 92.3514  40
   3  -8 -10 444.881 60.1920  14
  -3   8  10 388.502 33.3072  10
  -3  -8  10 501.467 44.6203  23
  -3  -8  10 426.620 36.2306   5
  -3   8  10 432.338 32.7496  40
  -3  -8  10 525.933 62.2016  19
  -3   8  10 425.781 60.7129  17
  -3  -8  10 400.615 34.0979  36
  -3  -8   9 2436.91 102.526  36
  -3  -8   9 2573.21 147.879  19
  -3   8   9 2108.00 98.9471  10
  -3  -8   9 2333.84 103.247   5
   3  -8  -9 2584.92 152.255  14
  -3   8   9 2418.12 98.1656  40
  -3   8   9 2317.51 149.925  17
   3  -8  -8 1016.97 90.1639  14
  -3  -8   8 1115.48 59.1558  36
  -3  -8   8 1155.66 61.3292   5
  -3   8   8 1049.51 58.0310  10
   3  -8  -7 34.7514 21.7815  14
  -3  -8   7 31.0602 10.9098  36
  -3  -8   7 10.9249 8.53555   5
  -3  -8   7 36.3097 18.0865  19
  -3   8   7 22.9397 9.67283  10
  -3  -8   6 504.718 57.0074  19
  -3  -8   6 661.288 75.8157  16
   3  -8  -6 685.745 69.6656  14
  -3  -8   5 300.009 51.8556  16
   3  -8  -5 270.918 43.5255  14
  -3  -8   4 367.963 56.2102  16
   3  -8  -4 483.674 56.3998  14
  -3  -8   3 1108.63 96.8790  16
   3  -8  -3 909.382 78.4100  14
   3  -8  -3 1100.01 100.994  38
  -3  -8   2-14.7184 18.3923  16
   3  -8  -2 8.02200 20.0482  38
  -3  -8   1-7.27137 19.4243  16
   3  -8  -1 7.33931 15.4998  38
  -3  -8   0 1784.88 123.124  16
   3  -8   0 1671.45 117.725  38
   3  -8   1 11068.7 427.300  38
   3  -8   2 3333.42 181.167  38
   3  -8   2 3746.17 177.750   1
  -3  -8  -2 3854.74 179.509  13
   3  -8   3 3983.02 203.145  38
   3  -8   3 4492.45 201.366   1
  -3  -8  -3 4539.76 208.568  13
  -3  -8  -4 206.526 37.3993  13
   3  -8   4 186.526 33.3170   1
   3  -8   5 55.1633 14.0774  35
  -3  -8  -5 87.5162 17.6212  37
   3  -8   5 33.1722 13.6833  24
  -3  -8  -5 106.315 29.4893  13
   3  -8   6 1004.68 58.3739  35
  -3  -8  -6 958.236 60.4029  37
   3   8   6 1071.29 93.1882  41
  -3  -8  -6 1040.58 89.4938  13
   3  -8   6 1008.82 63.0082  24
   3  -8   7 3865.62 153.898  35
  -3  -8  -7 3789.59 157.119  37
   3   8   7 3777.94 205.287  41
   3  -8   7 3916.68 162.545  24
  -3  -8  -7 3723.12 200.478  13
   3   8   8 2099.57 143.011  41
  -3  -8  -8 2214.51 143.008  13
   3  -8   8 2001.82 105.009  24
   3  -8   8 2028.14 97.3838  35
   3   8   9 2837.92 171.061  41
  -3  -8  -9 2505.17 161.444  13
   3  -8   9 2484.79 114.742  35
   3  -8   9 2506.95 124.653  24
   3  -8  10 2.35563 7.38342   7
   3  -8  10 8.35251 14.7604  24
   3  -8  10 21.9033 13.5450  35
   3   8  10 36.1045 25.5755  41
   3  -8  11 12.3585 9.92187   7
   3  -8  11 17.3996 16.4438  24
   3  -8  11 40.6205 16.3124  23
   3   8  11 18.9777 17.9333  41
   3  -8  12 168.828 22.5877   7
   3  -8  12 159.819 30.9432  24
   3  -8  12 155.400 25.7683  23
   3   8  12 188.041 45.1136  41
   3  -8  13 202.602 25.1412   7
   3  -8  13 153.408 25.6743  23
   3  -8  14 403.207 39.9791  23
   3   8  15 3084.03 129.723   6
   3  -8  15 3221.37 140.374  23
   3   8  16 862.443 52.5353   6
   3   8  16 852.085 53.1282  31
   3  -8  16 845.805 58.4005  23
   3   8  17 34.1922 11.6228   6
   3   8  17 23.7833 12.1243  31
   3  -8  17 22.1253 14.7989  25
   3  -8  17 24.2521 14.3393  23
   3   8  18 319.041 30.2372  34
   3   8  18 395.445 30.7197   6
   3  -8  18 333.881 33.1389  23
   3   8  19 1523.83 68.7070   6
   3   8  19 1471.79 70.1990  34
   3   8  20 19.7866 8.98393  34
   3   8  20 34.3107 9.27557   6
   3   8  21 280.382 20.6870   6
   3   8  21 320.047 22.7365  34
  -3   9  23 335.158 22.8364  31
  -3   9  22-1.52620 6.76148  31
  -3   9  22-4.00317 6.17472  30
  -3   9  21 16.4059 8.27153  31
  -3   9  21 15.9069 7.67649  30
  -3   9  20 60.4231 14.3182  31
  -3   9  20 63.2598 12.4569  30
  -3  -9  19 291.287 38.3070  23
   3  -9 -18 88.2316 21.2515  37
  -3  -9  18 133.603 31.4234  23
   3  -9 -17 1035.52 68.7224  37
  -3  -9  17 1026.56 76.5549  23
  -3  -9  16 465.633 51.2333  23
  -3   9  16 518.402 39.4866  40
  -3  -9  15 656.351 58.8471  23
  -3   9  15 643.797 44.5398  40
  -3   9  14 544.216 76.1477  17
  -3   9  14 526.577 38.9934  40
  -3  -9  14 528.350 52.7200  23
  -3  -9  14 579.278 74.3876  19
  -3  -9  13 2053.26 145.262  19
  -3   9  13 2085.19 95.8515  10
  -3   9  13 2175.86 155.275  17
  -3   9  13 2069.50 92.7917  40
  -3  -9  13 2014.97 111.903  23
  -3  -9  12 772.464 61.5107  23
  -3  -9  12 785.361 84.8266  19
  -3   9  12 692.306 84.0234  17
  -3  -9  12 788.084 55.9532   5
  -3  -9  12 809.317 49.8139  28
  -3   9  12 781.042 50.7704  10
  -3   9  11 1333.66 112.850  17
  -3   9  11 1117.28 62.5256  10
  -3  -9  11 1083.34 66.4803   5
   3  -9 -11 1013.31 97.5887  14
  -3  -9  11 1208.20 76.7316  23
  -3  -9  11 1143.61 63.7591  36
  -3  -9  11 1204.47 104.708  19
  -3  -9  10 905.829 58.3327   5
   3  -9 -10 953.642 91.1799  14
  -3  -9  10 975.572 56.7642  36
  -3  -9  10 923.998 88.2304  19
  -3   9  10 912.175 55.0552  10
  -3  -9   9 2243.62 103.660   5
  -3  -9   9 2590.98 152.113  19
   3  -9  -9 2061.17 144.104  14
  -3  -9   9 2432.32 103.386  36
  -3   9   9 2200.94 100.428  10
  -3   9   9 2582.92 159.702  17
   3  -9  -8 93.2995 31.2317  14
  -3  -9   8 73.0385 16.0430  36
  -3   9   8 57.4776 13.9086  10
  -3  -9   8 91.0067 18.1596   5
  -3  -9   8 63.0587 24.8574  19
   3  -9  -7 1617.44 119.161  14
  -3  -9   7 1612.50 75.5307  36
  -3  -9   7 1508.96 75.6740   5
  -3  -9   7 1461.11 108.394  19
  -3   9   7 1457.02 73.1474  10
   3  -9  -6 52.0742 23.5402  14
  -3  -9   6 128.710 19.0409  36
  -3  -9   6 91.3173 28.4268  19
  -3  -9   6 134.592 19.3957   5
  -3   9   6 106.413 16.9940  10
  -3  -9   5 86.5786 16.2841  36
  -3   9   5 73.8581 14.3069  10
  -3  -9   5 75.8655 14.8072   5
  -3  -9   5 90.4569 33.1794  16
   3  -9  -5 93.7923 28.2029  14
  -3  -9   4 222.462 23.9320  36
  -3  -9   4 191.939 44.1505  16
   3  -9  -4 249.083 42.9146  14
   3  -9  -4 253.220 51.9811  38
   3  -9  -3 570.492 62.7133  14
  -3  -9   3 558.649 63.8407   2
   3  -9  -3 675.000 85.2704  38
  -3  -9   2 1628.16 113.360   2
   3  -9  -2 1478.66 126.761  38
   3  -9  -1 1495.21 121.026  38
   3  -9   0 985.551 93.0184  38
   3  -9   1 3595.90 196.320  38
   3  -9   2 1144.88 97.8439  38
  -3  -9  -2 1287.21 66.7348  37
   3  -9   2 1261.25 65.9627  35
   3  -9   2 1057.36 86.7865   1
  -3  -9  -3 5438.61 214.977  37
  -3  -9  -3 6216.81 265.326  13
   3  -9   3 6062.00 217.047  35
   3  -9   3 6281.89 260.214   1
  -3  -9  -4 919.676 58.5744  37
  -3  -9  -4 966.123 85.5243  13
   3  -9   4 1140.77 61.9775  35
   3  -9   4 905.304 78.7086   1
  -3  -9  -5 4372.79 221.572   2
  -3  -9  -5 3890.72 166.080  37
   3  -9   5 4152.34 166.940  24
   3  -9   5 4212.99 165.794  35
  -3  -9  -6 77.3735 26.4080  13
   3  -9   6 59.1496 16.2793  35
  -3  -9  -6 58.2920 18.1830  37
   3   9   6 50.1452 23.7469  41
   3  -9   6 50.3511 16.1045  24
  -3  -9  -6 64.2683 25.2272   2
  -3  -9  -7 226.549 43.8426  13
   3   9   7 281.477 29.1658  11
  -3  -9  -7 256.907 32.7816  37
   3  -9   7 214.261 27.4378  35
  -3  -9  -7 212.792 44.3339   2
   3  -9   7 211.152 30.3197  24
   3   9   7 257.894 48.5866  41
   3  -9   8 481.673 45.9554  24
  -3  -9  -8 476.772 43.4584  37
   3  -9   8 467.066 41.3776  35
   3   9   8 467.948 65.6923  41
   3  -9   9 3267.67 149.251  24
   3   9   9 3391.97 197.437  41
  -3  -9  -9 3195.12 141.090  37
   3  -9   9 2946.28 136.403  35
   3   9  10 245.539 50.5016  41
   3  -9  10 309.826 35.3933  35
   3  -9  10 334.497 37.7957  23
   3  -9  10 273.096 38.7739  24
   3  -9  10 299.662 29.1285   7
   3   9  11 745.246 90.8394  41
   3  -9  11 962.157 65.8205  23
   3  -9  11 932.070 71.2875  24
   3  -9  11 922.408 55.4755   7
   3  -9  12 671.590 53.6387  23
   3  -9  12 626.515 44.8918   7
   3  -9  13 2129.58 108.653  23
   3  -9  14 284.332 34.4247  23
   3   9  14 230.743 25.8562   6
   3  -9  15 430.799 41.8646  23
   3   9  15 478.019 36.8365   6
   3  -9  16 55.9188 18.1788  23
   3  -9  16 47.3603 19.9792  25
   3   9  16 47.4793 12.5443   6
   3  -9  17 963.463 60.2132  23
   3  -9  17 864.496 64.1709  25
   3   9  17 923.525 51.3701   6
   3  -9  18 569.163 43.6959  23
   3   9  18 635.029 38.3587   6
   3   9  18 572.643 39.6484  34
   3  -9  19 273.861 27.1858  23
   3   9  19 259.433 23.9790  34
   3   9  19 258.163 22.2132   6
   3   9  20 60.1960 10.0944   6
   3   9  20 68.7079 11.6359  34
   3   9  21 385.869 22.7192   6
  -3  10  22 1.34456 5.95633  31
  -3  10  21 397.449 28.7945  31
  -3  10  20 82.6122 14.9589  31
   3 -10 -19 40.8967 15.6575  37
   3 -10 -18 352.931 37.1328  37
  -3 -10  18 418.677 47.2114  23
   3 -10 -17 550.074 47.8334  37
  -3 -10  17 577.103 56.1569  23
   3 -10 -16 3.65365 13.8028  37
  -3 -10  16-9.33824 17.6390  23
  -3 -10  15 4303.52 193.022  23
  -3  10  14 7.83508 9.55561  10
  -3 -10  14 4.65337 18.1218  23
  -3 -10  13 1234.47 76.2987   5
  -3  10  13 1240.27 66.7786  10
  -3 -10  13 1306.41 114.033  19
  -3  10  13 1157.73 115.101  17
  -3 -10  13 986.323 76.4441  23
  -3 -10  12 4148.16 175.322  23
  -3  10  12 3831.84 220.730  17
   3 -10 -12 3698.23 210.370  14
  -3 -10  12 3489.87 157.694   5
  -3 -10  12 3729.34 212.815  19
  -3  10  12 3751.91 150.758  10
  -3  10  11 5102.46 263.985  17
  -3  10  11 4883.21 190.578  10
  -3 -10  11 5073.18 192.749  36
  -3 -10  11 5044.58 199.090   5
  -3 -10  11 5404.26 259.891  19
   3 -10 -11 5186.38 257.435  14
  -3 -10  10 15.3211 12.2785   5
  -3  10  10 7.68458 9.05238  10
   3 -10 -10 8.56443 14.0103  14
  -3 -10  10 2.69422 9.85544  36
  -3 -10  10-8.29957 15.6773  19
  -3  10  10 9.18490 17.3495  17
   3 -10  -9 1944.38 136.711  14
  -3  10   9 1958.06 89.1327  10
  -3 -10   9 1968.02 90.5187  36
  -3 -10   9 1734.55 89.8168   5
  -3 -10   9 1733.48 97.5230   8
  -3 -10   9 1768.94 129.421  19
   3 -10  -8-8.36220 15.7961  14
  -3 -10   8-7.72926 12.6447  19
  -3 -10   8 15.5146 11.9650  36
  -3 -10   8 13.8807 11.7266   5
  -3  10   8 9.79590 9.53774  10
  -3  10   7 2132.13 97.2594  10
  -3 -10   7 2327.50 145.427  19
  -3 -10   7 2099.78 98.1051  36
   3 -10  -7 2490.67 154.824  14
  -3 -10   7 2230.25 101.217   5
  -3  10   6 1863.43 87.1833  10
  -3 -10   6 1782.55 126.529  19
   3 -10  -6 1926.17 135.438  14
  -3 -10   6 1932.18 89.3039  36
  -3 -10   6 1893.84 89.8525   5
  -3 -10   5 1764.09 82.8413   5
  -3  10   5 1588.15 78.4468  10
   3 -10  -5 1937.37 153.540  38
   3 -10  -5 1837.11 128.439  14
  -3 -10   5 1613.40 80.1512  36
  -3 -10   4 18.9344 10.2531   5
  -3  10   4 15.6241 9.43773  10
  -3 -10   4 7.18310 9.33431  36
   3 -10  -4 22.7571 28.4359  38
   3 -10  -4 23.1149 14.5606  14
   3 -10  -3 2824.58 193.968  38
  -3 -10   3 2788.31 117.260  36
  -3 -10   3 2958.34 168.439   2
  -3 -10   3 2774.19 115.844   5
  -3 -10   2 112.772 31.9135   2
  -3 -10   2 84.2924 16.5594  36
  -3 -10   2 126.256 18.5918  37
   3 -10  -2 96.8189 35.3392  38
  -3 -10   1 791.175 80.8656   2
  -3 -10   1 731.576 47.0706  37
   3 -10  -1 584.683 81.5519  38
  -3 -10   0 2501.03 152.857   2
   3 -10   0 2043.55 98.4014  35
  -3 -10   0 2284.84 100.217  37
   3 -10   0 2190.99 155.408  38
  -3 -10  -1 89.7485 32.7799   2
   3 -10   1 77.7363 16.7725  35
  -3 -10  -1 83.7367 17.6383  37
   3 -10   1 53.0553 27.8012  38
   3 -10   2 2627.82 153.348   1
  -3 -10  -2 3050.09 176.392   2
   3 -10   2 2472.86 114.482  35
   3 -10   2 2574.25 165.356  38
  -3 -10  -2 2661.66 116.600  37
  -3 -10  -3 4982.28 245.979   2
   3 -10   3 4493.83 219.564   1
   3 -10   3 4814.08 182.710  35
  -3 -10  -3 4400.24 180.979  37
  -3 -10  -4-8.66319 21.6474   2
   3 -10   4 8.87055 11.1705  35
  -3 -10  -4-3.09858 15.2064  37
  -3 -10  -5 34.9567 26.1071   2
   3 -10   5 12.2424 11.5773  35
  -3 -10  -5 26.0149 15.6712  37
   3  10   6 5646.40 203.471  11
  -3 -10  -6 5000.70 207.228  37
  -3 -10  -6 5442.95 267.913   2
   3  10   6 5446.09 269.002  41
   3 -10   6 5185.94 206.860  24
   3 -10   6 5336.61 207.867  35
   3  10   7 5235.09 197.802  11
  -3 -10  -7 5245.31 206.269  37
   3  10   7 4742.55 256.556  41
   3 -10   7 5103.72 205.916  24
   3 -10   7 5113.03 202.202  35
  -3 -10  -7 5230.51 262.543   2
   3  10   8 179.147 42.3168  41
   3  10   8 242.892 28.5406  11
   3 -10   8 244.656 33.7008  24
   3 -10   8 223.744 30.2899  35
  -3 -10  -8 194.510 29.6546  37
   3 -10   9 213.236 31.7989  23
   3 -10   9 236.358 31.4910  35
  -3 -10  -9 259.346 33.9728  37
  -3 -10  -9 378.281 60.2326  14
   3 -10   9 231.925 35.1130  24
   3  10   9 326.766 58.6276  41
   3 -10  10 67.3664 21.9662  23
  -3 -10 -10 87.6286 22.2219  37
   3 -10  10 84.5313 20.6876  35
  -3 -10 -10 94.2231 33.3906  14
   3 -10  10 45.1667 20.1644  24
   3  10  10 88.7765 32.3689  41
   3 -10  10 106.218 17.8899   7
   3 -10  11 1767.56 98.0353  23
   3 -10  11 1663.08 82.5635   7
   3 -10  12 99.9550 24.9521  23
   3 -10  13 2417.72 120.382  23
   3 -10  14 250.284 34.2840  23
   3 -10  15 952.539 64.8602  23
   3 -10  15 976.143 75.2274  25
   3 -10  16 33.0260 15.6203  23
   3 -10  16 21.8492 18.9330  25
   3 -10  17 11.8667 13.1449  23
   3 -10  17 18.8306 15.0933  25
   3  10  17 5.42159 8.01056   6
   3  10  18 264.478 24.4999  34
   3 -10  18 260.865 28.2150  23
   3 -10  18 270.484 31.5491  25
   3  10  18 251.597 22.0330   6
   3 -10  19 590.796 40.2398  23
   3  10  19 588.525 35.1755  34
   3  10  19 543.430 31.8272   6
   3  10  20 228.034 18.6399  34
   3  10  20 219.592 16.8143   6
  -3  11  22 133.494 13.7349  31
  -3  11  21 254.089 21.3034  31
   3 -11 -20 707.910 46.8461  37
  -3  11  20 812.437 43.6328  31
   3 -11 -19 232.013 27.3655  37
   3 -11 -18 220.110 29.5062  37
  -3 -11  18 254.366 37.1776  23
   3 -11 -17 29.7256 17.0986  37
  -3 -11  17 13.6326 17.1800  23
   3 -11 -16 3.52520 13.3266  37
  -3 -11  16 56.8051 24.0810  23
   3 -11 -15 217.197 32.1892  37
  -3 -11  15 154.052 32.6565  23
  -3  11  14 1747.36 86.2685  10
   3 -11 -14 1916.96 100.651  37
  -3 -11  14 1772.53 106.754  23
  -3  11  13 6423.97 234.323  10
  -3 -11  13 6537.87 260.554  23
  -3 -11  13 6147.42 231.552  28
  -3 -11  13 6595.19 250.933   5
  -3 -11  12 2011.33 101.783   5
  -3  11  12 1814.45 90.2086  10
  -3 -11  11 2800.47 131.198   5
   3 -11 -11 3055.63 184.433  14
  -3 -11  11 2872.43 125.868  36
  -3  11  11 3172.96 195.528  17
  -3 -11  11 2743.97 179.974  19
  -3  11  11 3002.26 125.961  10
  -3 -11  10 279.813 32.3833   5
  -3 -11  10 250.089 48.6704  19
   3 -11 -10 323.601 55.8460  14
  -3 -11  10 365.058 34.4224  36
  -3  11  10 322.674 32.5444  10
  -3  11  10 291.624 56.6599  17
   3 -11  -9 223.139 45.9469  14
  -3  11   9 256.944 27.9756  10
  -3 -11   9 224.291 27.2700  36
  -3 -11   9 271.475 35.2783   8
  -3 -11   9 198.663 28.0455   5
  -3 -11   9 200.610 44.9251  19
   3 -11  -8 3560.17 204.943  14
  -3 -11   8 3782.96 161.852   8
  -3 -11   8 3558.04 148.598  36
  -3 -11   8 3699.44 152.006   5
  -3 -11   8 3725.93 206.476  19
  -3  11   8 3517.06 145.749  10
   3 -11  -7 2157.70 149.564  14
  -3  11   7 1943.18 94.9933  10
  -3 -11   7 2165.00 99.9382  36
   3 -11  -7 2318.30 173.857  38
  -3 -11   7 2184.75 101.365   5
  -3 -11   7 2210.42 147.723  19
   3 -11  -6 174.612 41.0404  14
   3 -11  -6 269.073 60.9502  38
  -3  11   6 260.525 27.6303  10
  -3 -11   6 193.516 25.9404  36
  -3 -11   6 233.910 47.2365  19
  -3 -11   6 285.068 29.5236   5
   3 -11  -5 180.688 39.9097  14
   3 -11  -5 121.712 43.1028  38
  -3  11   5 142.568 19.8992  10
  -3 -11   5 19.2235 20.1204   5
  -3 -11   5 75.4399 29.7547  19
  -3 -11   5 90.1918 18.2871  36
  -3 -11   4 410.910 35.7660  36
   3 -11  -4 463.156 63.5143  14
  -3  11   4 455.697 35.1057  10
   3 -11  -4 549.291 84.8647  38
  -3 -11   3 83.0497 18.4531  36
  -3 -11   3 7.49144 13.3868   5
   3 -11  -3 62.4459 35.4034  38
  -3 -11   2 429.702 37.7836  36
  -3 -11   2 571.920 71.0287   2
   3 -11  -2 498.689 80.8580  38
  -3 -11   1 34.4757 14.2090  37
  -3 -11   1 25.4057 19.6207   2
   3 -11  -1 69.4192 36.2570  38
  -3 -11   0 1342.17 112.300   2
   3 -11   0 1210.33 118.989  38
  -3 -11   0 1200.71 68.3595  37
  -3 -11  -1 287.528 53.0500   2
   3 -11   1 276.992 57.1805  38
  -3 -11  -1 288.702 32.0926  37
  -3 -11  -2 220.824 28.9870  37
  -3 -11  -2 221.256 46.5736   2
   3 -11   2 228.143 43.6292   1
   3 -11   2 214.185 47.3774  38
   3 -11   3 1426.49 80.6212  35
  -3 -11  -3 1415.60 81.1192  37
  -3 -11  -3 1576.30 127.842   2
  -3 -11  -4 2064.24 151.073   2
   3 -11   4 1964.12 101.768  35
  -3 -11  -4 2063.88 104.601  37
   3  11   4 2144.42 98.7516  11
  -3 -11  -5 1507.75 88.9283  37
  -3 -11  -5 1671.03 134.613   2
  -3 -11  -5 1768.67 129.518  14
   3 -11   5 1537.22 88.1426  35
   3  11   5 1873.71 88.2155  11
  -3 -11  -6 1745.43 134.548  14
   3  11   6 1820.03 90.1631  11
  -3 -11  -6 1967.12 99.8315  37
   3 -11   6 1757.60 92.9041  24
  -3 -11  -6 1794.09 139.820   2
   3 -11   6 1658.10 93.4919  35
   3  11   6 1610.60 133.936  41
  -3 -11  -7 555.452 72.9874  14
   3  11   7 497.618 41.8632  11
  -3 -11  -7 459.437 46.0597  37
   3 -11   7 460.791 44.1179  24
  -3 -11  -7 540.472 74.2761   2
   3 -11   7 508.925 46.5256  35
   3  11   7 422.701 66.6903  41
   3 -11   8 737.157 58.5369  23
   3 -11   8 703.064 57.2926  24
  -3 -11  -8 614.200 78.9425  14
  -3 -11  -8 654.346 54.7214  37
   3  11   8 676.808 49.5022  11
   3 -11   8 648.074 53.3686  35
   3  11   8 744.019 89.3728  41
   3 -11   9 412.567 44.3307  23
   3  11   9 421.472 37.3407  11
  -3 -11  -9 406.052 64.1893  14
   3 -11   9 338.277 39.1791  35
  -3 -11  -9 384.034 42.6588  37
   3  11   9 370.289 63.1254  41
   3 -11  10 759.409 61.5926  23
  -3 -11 -10 713.508 57.3909  37
   3 -11  10 778.640 49.8271   7
   3 -11  11 195.392 32.9993  23
  -3 -11 -11 149.498 27.3898  37
   3 -11  12 227.205 35.1181  23
   3 -11  13 220.914 33.4835  23
   3 -11  14 626.545 54.0816  23
   3 -11  14 652.281 62.8940  25
   3 -11  15 676.169 54.1994  23
   3 -11  15 648.685 60.8304  25
   3 -11  16 193.539 28.0545  23
   3 -11  16 284.901 38.2201  25
   3 -11  17 167.838 24.6016  23
   3 -11  17 140.033 25.5442  25
   3 -11  18 368.480 33.2419  23
   3  11  18 373.884 27.8946  34
   3 -11  18 425.560 39.1588  25
   3  11  19 57.2108 10.8524  34
   3 -11  19 68.8493 14.5623  23
   3 -11  19 61.5923 15.5018  25
  -3  12  21 117.125 13.3035  31
   3 -12 -20 33.2545 11.8837  37
  -3  12  20 39.1537 9.84600  31
   3 -12 -19 30.7029 13.5777  37
  -3  12  19 11.9429 7.91067  31
   3 -12 -18 387.034 35.8028  37
   3 -12 -17 45.6836 16.8757  37
  -3 -12  17 104.997 28.9831  23
   3 -12 -16 749.141 55.5387  37
  -3 -12  16 827.251 68.3486  23
  -3  12  15 674.328 44.6470  10
  -3 -12  15 607.273 61.1312  23
   3 -12 -15 557.292 49.1631  37
  -3  12  14 1218.37 66.3251  10
  -3 -12  14 1317.84 81.1841   5
   3 -12 -14 1084.41 72.7570  37
  -3 -12  13 80.6550 16.7657  28
  -3 -12  13 74.9248 21.7932   5
   3 -12 -13 33.8507 17.1337  37
  -3  12  13 54.2610 15.0522  10
  -3 -12  12 2826.47 134.856   5
  -3 -12  12 3077.38 128.896  36
  -3  12  12 2663.45 122.764  10
   3 -12 -12 3120.46 139.128  37
  -3 -12  11 696.156 54.8204   5
   3 -12 -11 683.456 56.3628  37
  -3  12  11 727.510 49.8365  10
  -3 -12  11 708.076 51.7929  36
  -3 -12  10 4177.26 179.235   5
   3 -12 -10 4653.33 186.263  37
  -3 -12  10 4480.08 177.278  36
  -3  12  10 4378.47 172.856  10
   3 -12 -10 4170.24 235.029  14
  -3 -12  10 4418.55 189.930   8
  -3  12  10 4349.06 245.674  17
  -3 -12   9 30.5369 14.7288   5
   3 -12  -9 92.4687 36.2237  38
   3 -12  -9 46.2460 19.3338  37
  -3 -12   9 50.1339 18.9572   8
  -3  12   9 44.3405 14.8494  10
  -3 -12   9 59.0713 17.8970  36
   3 -12  -9 9.27887 15.2212  14
  -3 -12   9 47.5078 23.7695  19
  -3  12   9 10.0527 26.8777  17
   3 -12  -8 286.966 52.5562  14
  -3  12   8 306.715 31.1438  10
  -3 -12   8 368.459 60.5780  19
  -3 -12   8 342.832 39.6901   8
  -3 -12   8 257.815 30.9220  36
   3 -12  -8 269.217 60.2577  38
   3 -12  -8 303.808 35.8081  37
  -3 -12   8 320.879 34.7771   5
   3 -12  -7 1894.17 140.749  14
  -3  12   7 1624.53 84.0437  10
  -3 -12   7 1687.12 134.026  19
  -3 -12   7 1924.90 98.7413   8
  -3 -12   7 1717.43 89.2280  36
   3 -12  -7 1609.71 147.914  38
  -3 -12   7 1706.46 89.7954   5
   3 -12  -6 5178.71 263.586  14
  -3  12   6 5296.69 196.551  10
  -3 -12   6 4793.13 261.510  19
  -3 -12   6 5110.82 206.522   8
  -3 -12   6 5186.21 202.069   5
   3 -12  -6 5070.32 291.295  38
  -3 -12   6 5203.15 200.919  36
  -3  12   5 1890.38 84.2451  10
  -3 -12   5 1938.61 89.7672  36
  -3 -12   5 2032.35 144.979  19
   3 -12  -5 1964.60 138.422  14
   3 -12  -5 1864.93 159.274  38
  -3 -12   4 941.477 57.8944  36
  -3  12   4 1056.59 56.3098  10
   3 -12  -4 1054.60 119.829  38
  -3 -12   3 406.450 37.8121  36
   3 -12  -3 433.462 78.8415  38
  -3 -12   2 1168.71 106.836   2
  -3 -12   2 1231.20 70.2514  36
   3 -12  -2 1194.14 130.266  38
  -3 -12   1 27.5146 19.3862   2
  -3 -12   1 23.4114 14.3848  36
  -3 -12   1 26.4880 12.1437  37
   3 -12  -1 39.0535 30.1267  38
  -3 -12   0 160.492 41.2827   2
  -3 -12   0 192.513 27.3601  37
   3 -12   0 247.872 57.6455  38
   3 -12   1 1712.89 147.415  38
  -3 -12  -1 1600.69 87.5928  37
  -3 -12  -1 1748.29 138.098   2
   3  12   2 1262.08 70.1624  11
  -3 -12  -2 1087.17 72.0625  37
  -3 -12  -2 1333.63 118.672   2
   3  12   3 714.445 50.5329  11
  -3 -12  -3 640.540 53.6121  37
  -3 -12  -3 737.646 88.9769   2
   3  12   4 590.954 46.3413  11
  -3 -12  -4 627.771 52.7171  37
  -3 -12  -4 487.493 72.7580   2
   3  12   5 534.206 44.3496  11
  -3 -12  -5 632.712 53.0969  37
  -3 -12  -5 445.897 71.0728   2
  -3 -12  -6 3012.18 196.895   2
   3  12   6 3344.95 139.927  11
  -3 -12  -6 3223.80 147.184  37
   3  12   6 3023.16 198.423  41
   3 -12   7 2292.54 115.318  23
   3  12   7 2100.73 159.750  41
   3  12   7 2308.56 107.654  11
  -3 -12  -7 2363.14 165.369   2
  -3 -12  -7 2235.80 115.892  37
  -3 -12  -7 2140.69 155.160  14
   3 -12   8 1373.33 85.0154  23
  -3 -12  -8 1473.66 86.1939  37
   3  12   8 1361.07 76.5747  11
  -3 -12  -9-3.86026 15.4680  37
   3 -12   9-4.22394 15.9573  23
   3  12   9 11.7769 12.4356  11
  -3 -12 -10 172.791 29.7694  37
   3 -12  10 185.828 31.3038  23
  -3 -12 -11 671.211 53.9790  37
   3 -12  11 638.939 57.3597  23
  -3 -12 -12 1342.88 78.2658  37
   3 -12  12 1294.75 83.5690  23
   3 -12  13 525.325 55.5663  25
   3 -12  13 458.701 48.0794  23
   3 -12  14 382.336 47.6935  25
   3 -12  14 443.573 44.7219  23
   3 -12  15 327.230 42.2598  25
   3 -12  15 268.182 34.6168  23
   3 -12  16 8.20597 13.9755  25
   3 -12  16 12.7924 13.8452  23
   3 -12  17 6.96677 14.7133  25
   3 -12  17 2.77686 11.7293  23
   3  12  18 1005.49 48.9444  34
   3 -12  18 1132.31 64.6858  25
   3 -12  18 1045.15 58.6623  23
  -3  13  20 306.997 21.7762  31
   3 -13 -20 382.397 27.2233  37
  -3  13  19 89.2891 13.1178  31
   3 -13 -19 84.4287 15.9982  37
   3 -13 -18 116.708 19.4230  37
   3 -13 -17 399.851 36.5102  37
   3 -13 -16 48.3203 17.4133  37
   3 -13 -15 32.7663 18.0571  37
  -3  13  15 18.4820 10.2563  10
  -3 -13  14 1596.77 91.8146   5
   3 -13 -14 1468.67 85.9738  37
  -3  13  14 1665.90 79.8907  10
   3 -13 -13 3.62096 16.0472  37
  -3 -13  13 27.3119 17.2903   5
  -3  13  13 15.9601 12.0574  10
   3 -13 -12 4935.20 203.333  37
  -3 -13  12 5207.80 206.557   5
  -3  13  12 5076.01 193.239  10
  -3 -13  12 4968.23 195.369  36
   3 -13 -11 498.209 45.8613  37
  -3 -13  11 442.053 43.0554   5
  -3  13  11 394.914 36.7995  10
  -3 -13  11 562.477 44.4621  36
  -3 -13  10 777.930 55.3553  36
   3 -13 -10 783.245 58.9806  37
  -3 -13  10 804.580 58.8918   5
  -3  13  10 859.954 54.0828  10
  -3 -13  10 608.676 56.7791   8
   3 -13  -9 17.9476 16.2664  37
  -3 -13   9 16.5909 13.6696  36
  -3 -13   9 7.17491 12.6876   5
  -3  13   9 22.7942 12.6321  10
  -3 -13   9 21.2592 18.8419   8
  -3  13   8 3350.85 136.341  10
  -3 -13   8 3264.52 148.753   8
  -3 -13   8 3048.22 141.072   5
  -3 -13   8 3027.71 138.848  36
  -3 -13   7 184.507 28.2673   5
  -3 -13   7 189.154 28.3718  36
  -3 -13   7 205.025 31.2926   8
  -3  13   7 213.221 26.1621  10
   3 -13  -7 85.4513 32.8153  14
   3 -13  -7 174.165 48.7676  38
  -3 -13   7 220.413 50.8564  19
  -3 -13   6 435.458 70.0126  19
  -3 -13   6 453.093 43.3508   8
   3 -13  -6 502.061 81.7119  38
  -3  13   6 440.474 37.5724  10
  -3 -13   6 435.474 41.1137   5
  -3 -13   6 365.556 38.6126  36
  -3 -13   5 270.369 55.7879  19
  -3 -13   5 350.020 37.4506   8
   3 -13  -5 267.952 63.9494  38
  -3  13   5 267.614 29.6377  10
  -3 -13   5 322.869 35.1994   5
  -3 -13   5 314.289 34.7482  36
  -3 -13   4 963.386 63.1066   8
  -3 -13   4 967.896 63.3133  36
   3 -13  -4 1056.51 126.989  38
  -3 -13   4 859.455 59.3939   5
  -3 -13   3 418.710 41.0233  36
   3 -13  -3 413.292 78.5746  38
  -3 -13   3 506.713 43.7395   8
   3 -13  -2 646.937 99.1571  38
  -3 -13   2 679.750 52.1186  36
   3 -13  -1 1302.63 142.626  38
  -3 -13   1 1253.32 74.1330  36
   3  13  -1 1291.50 72.8146  11
  -3 -13   1 1353.09 121.456   2
   3 -13   0 2466.83 195.302  38
  -3 -13   0 2441.74 116.626  37
   3  13   0 2380.58 112.003  11
  -3 -13   0 2613.44 173.629   2
  -3 -13  -1 227.617 32.1096  37
   3  13   1 195.128 26.6417  11
  -3 -13  -1 164.854 43.9546   2
  -3 -13  -2 660.967 54.6761  37
   3  13   2 664.603 50.1317  11
  -3 -13  -2 674.278 86.8768   2
  -3 -13  -3 746.139 59.1052  37
   3  13   3 760.570 54.1866  11
  -3 -13  -3 746.579 91.3814   2
  -3 -13  -4 5456.07 224.683  37
   3  13   4 5808.23 217.316  11
  -3 -13  -4 5539.61 293.740   2
  -3 -13  -5 783.669 61.7221  37
   3  13   5 807.428 95.7119  41
   3  13   5 774.088 54.6558  11
  -3 -13  -5 676.283 89.0432   2
  -3 -13  -6 5327.27 209.433  37
   3  13   6 4727.77 193.475  11
  -3 -13  -7 127.624 26.0792  37
   3  13   7 111.814 22.0581  11
   3  13   8 1442.71 78.2734  11
  -3 -13  -8 1421.04 86.2002  37
   3  13   9 11.5756 10.2281  11
   3 -13   9-4.10670 15.5154  23
  -3 -13  -9 3.80046 15.2294  37
  -3 -13 -10 1151.63 71.7977  37
   3 -13  10 1047.60 73.8714  23
   3  13  10 1010.09 61.1270  11
   3 -13  11 195.871 34.5903  25
   3 -13  11 198.649 31.9442  23
  -3 -13 -11 168.213 27.7189  37
  -3 -13 -12 574.567 48.1019  37
   3 -13  12 726.669 63.2692  25
   3 -13  12 726.925 58.7845  23
   3 -13  13 14.0094 18.7142  25
   3 -13  13 7.97599 13.5837  23
   3 -13  14 448.964 49.8501  25
   3 -13  14 433.368 43.4654  23
   3 -13  15 20.8451 16.7244  25
   3 -13  15 30.6348 15.4385  23
   3 -13  16 341.372 38.9176  25
   3 -13  16 352.587 35.7915  23
   3 -13  17 93.8899 20.8477  25
   3 -13  17 123.842 21.1165  23
   3  13  17 67.9034 11.5440  34
   3 -13  18 1059.46 56.6028  23
   3  13  18 994.172 45.2951  34
  -3  14  19 4.40811 5.60754  31
   3 -14 -19 8.07669 8.21740  37
  -3  14  18 36.0488 9.04146  31
   3 -14 -18 13.9285 10.1524  37
   3 -14 -17 70.0572 15.7439  37
  -3  14  16 403.742 30.3190  10
   3 -14 -16 379.329 35.7344  37
  -3  14  15 225.719 23.8519  10
   3 -14 -15 185.069 26.6581  37
  -3  14  14 1083.50 59.5101  10
   3 -14 -14 1033.08 66.0256  37
  -3  14  13 1024.56 59.4719  10
   3 -14 -13 1033.91 67.1860  37
   3 -14 -12 192.444 30.3033  37
  -3  14  12 167.690 23.7971  10
  -3 -14  12 155.959 27.1325   5
  -3 -14  12 128.495 20.6798  28
   3 -14 -11-3.56248 15.0482  37
  -3  14  11 8.27414 12.4939  10
  -3 -14  11 8.39686 14.2981   8
  -3 -14  11 3.69462 13.5158   5
  -3 -14  11 19.1803 13.5035  36
  -3 -14  10 258.042 31.9585  36
   3 -14 -10 256.625 34.3728  37
  -3 -14  10 204.455 33.8224   8
  -3 -14  10 239.865 33.0477   5
  -3  14  10 287.520 30.9803  10
   3 -14  -9-7.02645 14.8397  37
  -3 -14   9 22.1558 15.5974   5
  -3 -14   9 10.4148 15.0260  36
  -3  14   9 2.84839 10.0670  10
  -3 -14   9 12.5549 14.7897   8
  -3 -14   8 66.3519 20.1034   5
  -3 -14   8 81.7789 20.2518  36
  -3  14   8 54.2037 15.3778  10
  -3 -14   8 72.7068 21.3384   8
  -3 -14   7 160.997 27.3245   5
  -3 -14   7 176.951 27.6213  36
  -3  14   7 173.291 24.4700  10
  -3 -14   7 209.567 30.9363   8
  -3 -14   6 5169.48 208.438  36
  -3 -14   6 5140.70 207.458   5
  -3  14   6 5237.72 198.766  10
  -3 -14   6 5235.23 209.682   8
  -3 -14   5 287.613 35.7481  36
  -3 -14   5 234.171 32.2763   5
  -3  14   5 344.546 32.8245  10
  -3 -14   5 239.621 32.5520   8
  -3 -14   4 1201.12 73.6081   8
  -3 -14   4 1067.44 71.2088  36
  -3 -14   4 1134.53 70.1067   5
   3 -14  -3 86.9941 41.1754  38
  -3 -14   3 105.005 21.8560   8
  -3 -14   3 78.4460 20.9464  36
   3 -14  -2 1907.47 177.725  38
  -3 -14   2 2025.44 102.086   8
  -3 -14   2 1940.48 101.291  36
   3 -14  -1 177.654 56.0805  38
  -3 -14   1 142.950 24.8264   8
  -3 -14   1 161.132 42.7357   2
  -3 -14   1 111.722 22.7595  36
  -3 -14   0 1691.99 91.0970  37
  -3 -14   0 1408.52 129.809   2
   3  14   0 1699.31 87.5482  11
  -3 -14   0 1565.77 86.8672   8
  -3 -14  -1 63.8407 34.8822   2
  -3 -14  -1 71.0806 21.3166  37
   3  14   1 75.9230 18.5522  11
  -3 -14  -2 2267.89 115.595  37
   3  14   2 2284.67 108.698  11
  -3 -14  -3 769.223 60.5190  37
   3  14   3 687.554 51.9239  11
  -3 -14  -4 1338.25 84.6257  37
   3  14   4 1431.25 78.6474  11
  -3 -14  -5 353.410 40.2293  37
   3  14   5 288.586 32.6751  11
  -3 -14  -6 5043.37 200.623  37
   3  14   6 4513.46 185.664  11
  -3 -14  -7 3.89989 16.4727  37
   3  14   7 6.03601 12.4254  11
  -3 -14  -8 996.950 67.9751  37
   3  14   8 894.103 58.1220  11
   3 -14   9 267.405 35.7134  25
   3  14   9 265.961 29.0656  11
  -3 -14  -9 188.029 29.4943  37
  -3 -14 -10 20.4397 17.0306  37
   3 -14  10 19.2182 17.0326  23
   3 -14  10 8.15527 13.3482  25
  -3 -14 -11 117.369 23.0043  37
   3 -14  11 138.485 26.5324  23
   3 -14  11 165.035 29.7167  25
  -3 -14 -12 730.578 51.9605  37
   3 -14  12 814.166 60.1430  23
   3 -14  12 753.188 61.2669  25
  -3 -14 -13 151.198 22.6781  37
   3 -14  13 108.324 23.7267  23
   3 -14  13 132.922 26.9348  25
   3 -14  14 1848.43 96.6828  23
   3 -14  14 1885.23 101.808  25
   3 -14  15 231.905 29.9272  23
   3 -14  15 181.183 29.1679  25
   3 -14  16 1585.92 81.4378  23
   3 -14  16 1630.09 86.1817  25
   3 -14  17 179.482 22.9285  23
   3 -14  17 250.083 27.9162  25
   3 -15 -18 441.217 29.7382  37
   3 -15 -17 115.881 17.1397  37
  -3  15  17 122.930 13.6394  31
   3 -15 -16 33.3300 13.1457  37
  -3  15  15 58.8513 12.6216  10
   3 -15 -15 40.3219 13.9654  37
  -3  15  14 494.682 35.6453  10
   3 -15 -14 506.952 41.4477  37
  -3  15  13 436.355 35.2216  10
   3 -15 -13 496.190 42.2121  37
  -3  15  12 836.428 52.1779  10
   3 -15 -12 885.690 59.5988  37
  -3 -15  12 867.104 53.2927  28
  -3 -15  11 191.307 27.0819  36
  -3  15  11 171.129 23.2658  10
   3 -15 -11 190.221 29.2693  37
  -3 -15  10-3.34804 13.4155  36
  -3 -15  10 3.60738 12.7478   5
  -3 -15  10 7.98283 13.0586   8
  -3  15  10 5.36812 10.7549  10
   3 -15 -10-6.64497 14.7181  37
  -3  15   9 109.710 20.3432  10
  -3 -15   9 122.703 25.3002   8
  -3 -15   9 94.9138 23.2449  36
  -3 -15   9 109.997 23.4703   5
  -3 -15   8 1045.26 69.2004  36
  -3 -15   8 924.103 66.4614   5
  -3 -15   8 1013.99 70.0055   8
  -3  15   8 1163.34 64.3430  10
  -3 -15   7 67.8588 20.3546   8
  -3  15   7 119.328 21.0094  10
  -3 -15   7 96.9248 23.0058  36
  -3 -15   7 100.443 22.9586   5
  -3 -15   6 2351.60 118.198  36
  -3 -15   6 2510.29 120.218   5
  -3 -15   6 2405.19 118.443   8
  -3  15   6 2428.30 109.182  10
  -3  15   5 10.9162 10.6324  10
  -3 -15   5 7.24139 14.9093   8
  -3 -15   5 18.8936 15.1449  36
  -3 -15   5 7.17685 14.3826   5
  -3 -15   4 7.15605 12.1849   8
  -3 -15   4 3.74805 12.2632  36
  -3 -15   4 3.45051 12.6221   5
  -3 -15   3 202.146 29.3761   8
  -3 -15   3 169.155 29.8188  36
  -3 -15   2 175.387 27.7808   8
  -3 -15   2 153.795 25.9974  36
  -3 -15   1 230.892 30.4185   8
  -3 -15   1 165.286 26.4913  36
   3  15   0 1416.95 78.6736  11
  -3 -15  -1 602.556 52.0225  37
   3  15   1 679.277 50.4354  11
  -3 -15  -2 1434.41 86.4868  37
   3  15   2 1494.84 81.0643  11
  -3 -15  -3 979.973 67.9361  37
   3  15   3 882.602 59.2003  11
  -3 -15  -4 1698.17 95.6945  37
   3  15   4 1680.25 87.2273  11
  -3 -15  -5 3569.32 155.751  37
   3  15   5 3322.22 143.787  11
  -3 -15  -6 806.455 59.4236  37
   3  15   6 690.578 50.8538  11
  -3 -15  -7 32.7828 15.7922  37
   3 -15   7 22.5479 15.8997  27
   3  15   7 33.8067 13.5988  11
  -3 -15  -8 153.278 26.3327  37
  -3 -15  -9 13.1732 12.8307  37
  -3 -15 -10 227.321 28.5481  37
   3 -15  11 662.225 52.9189  25
  -3 -15 -11 673.858 48.4854  37
   3 -15  12 925.523 62.2642  25
  -3 -15 -12 794.546 51.7303  37
   3 -15  12 894.383 59.5984  23
   3 -15  13 346.071 36.9737  25
  -3 -15 -13 346.683 30.2450  37
   3 -15  13 315.488 33.8556  23
   3 -15  14 61.8966 18.1461  25
   3 -15  14 77.8068 18.1205  23
   3 -15  15 106.764 21.2900  25
   3 -15  15 96.8836 18.1369  23
   3 -16 -16 279.692 24.3670  37
   3 -16 -15 138.424 19.5986  37
  -3  16  14 794.672 42.9838  10
   3 -16 -14 616.628 44.0631  37
  -3  16  13 101.297 16.0347  10
   3 -16 -13 71.3368 17.3940  37
  -3  16  12 199.894 22.7707  10
   3 -16 -12 216.332 27.3397  37
  -3 -16  12 192.132 23.3904  28
  -3  16  11 383.300 33.0384  10
   3 -16 -11 379.117 36.5063  37
  -3 -16  11 423.849 35.4288  28
  -3  16  10 782.813 50.1157  10
  -3 -16  10 868.772 58.6415  36
  -3  16   9 597.431 42.1827  10
  -3 -16   9 533.453 47.3676   8
  -3 -16   9 545.487 47.0961  36
  -3  16   8 835.006 52.5696  10
  -3 -16   8 807.110 58.9470   8
  -3 -16   8 851.855 60.2981  36
  -3  16   7 225.274 26.2612  10
  -3 -16   7 228.856 31.4580   8
  -3 -16   7 234.920 32.5461  36
  -3 -16   6 104.800 22.1281   8
  -3  16   6 90.5775 17.9261  10
  -3 -16   6 145.331 27.2303  36
  -3 -16   5 1043.28 67.8536   8
  -3 -16   5 1044.29 69.6777  36
  -3 -16   4 593.100 49.4220   8
  -3 -16   4 623.612 51.9052  36
  -3 -16   3 1696.87 91.1430   8
  -3 -16   3 1625.65 91.2139  36
  -3 -16   2 1385.79 80.2376   8
  -3 -16   2 1370.04 80.5243  36
  -3 -16   1 110.455 21.7084   8
   3  16   0 2.95028 10.7920  11
   3  16   1 294.228 32.4222  11
  -3 -16  -2 32.5946 16.4250  37
   3  16   2 23.6670 12.8309  11
  -3 -16  -3 475.244 45.0707  37
   3  16   3 401.811 37.7398  11
  -3 -16  -4 89.8282 23.1212  37
   3 -16   4 63.1087 19.4332  27
   3  16   4 68.2872 16.7112  11
   3 -16   5 291.390 34.9935  27
  -3 -16  -5 322.775 36.3577  37
   3  16   5 319.865 31.5313  11
  -3 -16  -6 213.606 29.4415  37
   3 -16   6 191.901 28.4111  27
   3  16   6 185.531 24.4980  11
  -3 -16  -7 74.8637 19.0966  37
   3 -16   7 78.6129 20.2970  27
  -3 -16  -8-6.15824 11.2645  37
  -3 -16  -9 530.246 43.0058  37
  -3 -16 -10 36.9345 14.5730  37
  -3 -16 -11 240.667 26.1335  37
   3 -16  12 62.0344 16.6072  25
  -3 -16 -12 56.4595 13.6596  37
  -3 -16 -13 178.771 19.6187  37
   3 -16  13 156.320 22.8146  25
   3 -16  14 137.299 19.9052  25
   3 -17 -15 377.185 27.1008  37
   3 -17 -14 24.7121 10.3048  37
  -3  17  13 1927.51 78.7128  10
   3 -17 -13 1757.30 81.7050  37
  -3  17  12 184.146 20.1071  10
  -3 -17  11 1037.82 58.1725  28
  -3  17  11 1107.44 56.6233  10
  -3  17  10-2.09672 9.07483  10
  -3 -17   9 234.337 30.6400  36
  -3  17   9 293.785 27.3029  10
  -3 -17   8 9.87138 13.5693  36
  -3  17   8 38.4146 12.0987  10
  -3 -17   7 360.615 38.0077  36
  -3 -17   7 367.285 36.6739   8
  -3  17   7 355.379 31.0239  10
  -3 -17   6 307.934 35.5565  36
  -3 -17   6 218.215 28.2509   8
  -3  17   6 238.923 25.6949  10
  -3 -17   5 567.449 46.6146   8
  -3 -17   5 567.590 48.1055  36
  -3 -17   4 3.20758 11.3354   8
  -3 -17   4 3.41678 12.9083  36
   3 -17  -3 381.565 36.6998  27
  -3 -17   3 340.046 35.8488   8
  -3 -17   3 385.917 38.6125  36
   3 -17  -2 3.03051 11.8029  27
  -3 -17   2 6.34444 12.7127   8
  -3 -17   2 12.8069 12.8310  36
   3 -17  -1 864.448 59.3920  27
  -3 -17   1 1024.32 62.6672   8
   3 -17   0 810.957 55.9324  27
   3 -17   1 1238.69 71.4545  27
   3  17   1 1064.70 63.5480  11
   3  17   2 68.7062 16.6212  11
  -3 -17  -2 66.9254 18.8551  37
   3 -17   2 19.0747 15.0856  27
   3  17   3 430.435 36.8061  11
  -3 -17  -3 563.655 45.6568  37
   3 -17   3 465.881 42.0137  27
  -3 -17  -4 87.1154 19.4627  37
   3 -17   4 91.3374 21.2116  27
  -3 -17  -5 801.806 54.7846  37
   3 -17   5 760.255 53.9211  27
  -3 -17  -6-23.1992 13.7009  37
   3 -17   6 6.11595 12.2608  27
  -3 -17  -7 49.4990 16.0484  37
   3 -17   7 26.6177 13.4416  27
  -3 -17  -8 46.3726 15.2619  37
  -3 -17  -9 101.942 18.3227  37
  -3 -17 -10 6.45003 10.1548  37
  -3 -17 -11 51.2165 12.5119  37
  -3 -17 -12 175.178 18.7873  37
  -3  18  12 61.2259 11.2330  10
  -3 -18  11 545.513 36.9549  28
  -3  18  11 588.010 34.8203  10
  -3 -18  10 162.743 20.9866  28
  -3  18  10 175.298 18.7542  10
  -3  18   9 774.440 43.8992  10
  -3 -18   8 50.8298 16.0738  36
  -3  18   8 48.4662 11.7763  10
  -3 -18   7 489.493 41.3420  36
  -3  18   7 462.596 32.6982  12
  -3  18   7 459.162 33.0315  10
  -3 -18   6 53.7386 16.7631  36
  -3 -18   5 604.118 46.7028  36
  -3 -18   4 530.709 43.4484  36
  -3 -18   3 2371.34 108.910  36
  -3 -18   2 148.895 23.2017  36
  -3 -18   2 163.137 23.1169   8
   3 -18  -2 154.279 22.9744  27
   3 -18  -1 38.4062 15.1537  27
   3 -18   0 186.703 24.9361  27
   3 -18   1 1104.69 64.9103  27
   3 -18   2 83.4555 18.3831  27
   3 -18   3 1483.40 77.8381  27
  -3 -18  -4 153.632 22.3383  37
   3 -18   4 124.057 21.1248  27
  -3 -18  -5 1175.75 62.8809  37
   3 -18   5 1046.39 62.3086  27
  -3 -18  -6-4.63196 10.4900  37
   3 -18   6 2.53800 10.1696  27
  -3 -18  -7 282.110 27.4546  37
   3 -18   7 282.034 29.0270  27
  -3 -18  -8 32.3430 12.1155  37
  -3 -18  -9 240.955 23.3228  37
  -3 -18 -10 368.752 27.4938  37
  -3 -18 -11 386.602 26.1097  37
  -3  19  10 2.47754 4.82457  10
  -3 -19  10 3.27435 6.91545  28
  -3  19   9 1325.02 57.7979  10
  -3 -19   9 1300.70 63.0132  28
  -3  19   8 152.952 16.2941  10
  -3  19   7 142.640 15.8963  12
  -3  19   6 24.0870 9.00462  12
  -3 -19   6 26.0880 12.6936  36
  -3  19   5 42.7701 10.7734  12
  -3 -19   5 26.2237 12.1741  36
  -3  19   4 16.0883 9.09440  12
  -3 -19   4-2.35637 10.4407  36
  -3 -19   3 1253.42 65.5848  36
  -3 -19   2 158.646 21.1718  36
   3 -19  -2 188.586 22.9288  27
   3 -19  -1 536.120 39.3614  27
   3 -19   0 174.409 23.1373  27
  -3  19  -1 301.222 25.5659  12
   3 -19   1 328.598 30.1870  27
  -3  19  -2 465.540 31.7679  12
   3 -19   2 467.608 36.4424  27
   3 -19   3 2091.60 93.2907  27
   3 -19   4 444.356 34.6845  27
  -3 -19  -5 1325.66 62.9328  37
   3 -19   5 1315.82 65.8182  27
   3 -19   6 15.7298 9.12202  27
  -3 -19  -6 29.1720 10.1432  37
   3 -19   7 48.8306 12.3139  27
  -3 -19  -7 60.7826 12.4797  37
  -3 -19  -8 27.6981 9.06858  37
  -3 -20   7 338.389 25.4313  28
  -3  20   6 587.979 31.8831  12
  -3  20   5 207.752 18.2222  12
  -3  20   4 576.446 32.9104  12
  -3  20   3 34.1893 9.18561  12
  -3  20   2-2.89421 5.79917  12
   3 -20  -1 353.435 27.5684  27
  -3  20   1 360.321 25.4050  12
   3 -20   0 451.526 32.3121  27
  -3  20   0 443.908 28.6097  12
   3 -20   1 647.957 39.6053  27
  -3  20  -1 638.784 35.2318  12
   3 -20   2 1507.57 68.7881  27
   3 -20   3 631.683 37.3097  36
   3 -20   3 669.494 39.1772  27
   3 -20   4-1.47866 6.39966  36
   3 -20   4 3.24506 7.50718  27
  -4   0  25-2.61699 5.52726  26
  -4   0  24 85.8080 13.9287  26
  -4   0  23 3.92250 7.41016  26
  -4   0  22 49.1547 12.9247  26
  -4   0  21 4.92429 8.38559  26
  -4   0  20 413.383 35.5191  26
  -4   0  20 365.979 32.6994  30
  -4   0  19 14.8015 10.6771  30
  -4   0  19-10.9377 10.9570  26
  -4   0  18 516.877 39.4076  30
  -4   0  18 466.229 39.4357  26
  -4   0  17-2.92805 13.8270  33
  -4   0  17-11.1940 14.9514  18
  -4   0  17 2.47022 8.41193  30
  -4   0  17-9.34097 19.7268  20
  -4   0  16 109.786 34.6603  20
  -4   0  16 105.742 20.0046  33
  -4   0  16 80.8428 18.2365  39
  -4   0  16 101.312 17.8378  30
  -4   0  16 21.9529 23.3264  18
  -4   0  15 8.05012 9.81648  39
  -4   0  15-10.5844 17.3149  18
  -4   0  15 5.50766 11.3378  33
  -4   0  15 8.78892 16.6020  20
  -4   0  14 2741.71 118.278  33
  -4   0  14 2893.52 186.099  18
  -4   0  14 2684.15 117.212  39
  -4   0  13-9.41681 21.7874  18
  -4   0  13-2.39212 8.15227  39
  -4   0  13-17.3774 11.2489  33
  -4   0  12 8.74721 14.3229  18
  -4   0  12 33.5515 11.7789  39
  -4   0  12 16.2978 10.5646  33
  -4   0  11 4.15819 7.34855  39
  -4   0  11 8.07582 17.0555  18
  -4   0  10 2823.93 154.821  21
  -4   0   9-5.62966 16.8144  21
  -4   0   8 17302.3 605.943  21
  -4   0   7 3.68116 10.9942   3
  -4   0   7-4.66525 13.2183  21
  -4   0   6 12529.5 446.115   3
  -4   0   6 13130.2 457.788  21
  -4   0   6 13027.2 452.563  16
  -4   0   5-3.75640 10.6433  16
  -4   0   5 3.93546 11.7538  21
  -4   0   5 14.2073 12.5516   3
  -4   0   4 108.589 20.9123   3
  -4   0   4 101.684 20.8321  16
  -4   0   3 3.45600 10.3247   3
  -4   0   3 14.4305 12.2873  16
  -4   0   2 8203.08 300.607   3
   4   0  -2 8227.54 295.869   1
  -4   0   1-3.37816 9.57205   3
  -4   0   0 8141.99 297.500   3
  -4   0  -1 3.34390 9.47569   3
  -4   0  -1 6.80911 9.64752   4
  -4   0  -2 16.8968 10.5938   3
  -4   0  -2 10.2728 10.7343   4
   4   0   3 4.63708 13.1403  32
  -4   0  -3 3.46534 8.66189   3
  -4   0  -3-13.9356 9.87353   4
   4   0   4 993.524 74.9166  32
  -4   0  -4 1116.50 68.8887   3
   4   0   5 5.35301 12.3848  32
   4   0   6 1186.64 90.1469  32
   4   0   7-6.35150 13.4148  32
   4   0   8 23.5868 10.9235  15
   4   0   8 30.8120 10.4310  34
   4   0   8 20.8423 18.5691  32
   4   0   8 12.0985 8.02104  29
   4   0   9-2.34576 8.86184  15
   4   0   9 13.2148 10.2424  29
   4   0   9-7.60102 14.3576  32
   4   0   9 1.97016 8.32143  34
   4   0  10 1174.07 63.5141  15
   4   0  10 1078.41 57.8234  34
   4   0  10 1038.65 56.6985  29
   4   0  10 1096.21 99.3084  32
   4   0  11 22.2650 11.1527  15
   4   0  11-2.25756 7.97897  29
   4   0  11-2.31010 8.45111  34
   4   0  12 3940.97 237.590  22
   4   0  12 3601.26 144.598  34
   4   0  12 3578.20 143.623  29
   4   0  12 3518.18 149.060  15
   4   0  13-12.0990 16.1609  22
   4   0  13-3.18326 12.0269  15
   4   0  13 21.2555 11.5005  29
   4   0  13 8.01067 11.2795  34
   4   0  14 404.647 71.3296  22
   4   0  14 340.273 33.7177  29
   4   0  14 402.926 38.7356  15
   4   0  14 349.570 34.5240  34
   4   0  15 5.94805 11.2354  29
   4   0  15-13.6397 13.6635  15
   4   0  15 2.98564 10.5509  34
   4   0  16 702.576 52.4611  33
   4   0  16 780.199 54.2650  29
   4   0  16 753.361 53.5736  34
   4   0  17-3.06903 11.5942  33
   4   0  17 3.08410 13.3480  34
   4   0  18 5.72149 10.8112  33
   4   0  18 14.8450 13.1554  34
   4   0  19 7.69316 11.1012  33
   4   0  20 615.685 41.2642  33
   4   0  21 1.80453 7.02714  33
   4   0  22 33.2340 9.30420  33
  -4   1  25 78.7510 11.5886  26
  -4  -1  25 66.9608 10.5570  26
  -4   1  24 331.618 25.8163  26
  -4  -1  24 332.893 25.8389  26
  -4  -1  23 223.894 22.6721  26
  -4   1  23 233.335 23.1619  26
  -4   1  23 260.159 23.0236  30
  -4   1  22 35.4702 11.2878  26
  -4  -1  22 6.67646 8.42441  26
  -4   1  22 18.1169 9.32907  30
  -4   1  21-4.88766 10.3220  26
  -4  -1  21 2.45997 9.57932  26
  -4   1  21 6.68037 9.86439  30
  -4   1  20 128.084 21.3705  26
  -4  -1  20 129.270 20.6788  26
  -4   1  20 154.569 21.1333  30
  -4   1  19 200.912 25.5290  26
  -4  -1  19 173.053 24.1982  26
  -4   1  19 192.358 23.6618  30
  -4   1  18 917.685 57.5847  26
  -4  -1  18 936.090 58.3083  26
  -4   1  18 950.966 56.0497  30
  -4  -1  17 11.9483 15.9664  18
  -4   1  17 10.4160 13.9209  18
  -4   1  17 27.8424 21.4760  20
  -4  -1  17 9.42755 15.4299  20
  -4   1  17 19.1618 11.5726  26
  -4  -1  17 8.34229 10.8398  26
  -4   1  17 34.5971 12.5784  30
  -4  -1  17 17.9139 12.9314  33
  -4   1  17 11.4739 11.5046  33
  -4   1  16 381.820 60.9714  20
  -4  -1  16 434.683 65.5476  20
  -4  -1  16 529.823 42.0969  33
  -4   1  16 566.292 42.9428  33
  -4  -1  16 500.757 79.3800  18
  -4   1  16 481.629 71.5781  18
  -4  -1  16 512.281 41.5051  39
  -4   1  16 593.013 44.0974  39
  -4   1  16 497.540 40.4823  40
  -4   1  15 34.9418 21.8571  20
  -4  -1  15 44.4782 23.7898  20
  -4   1  15 49.5842 26.5149  18
  -4  -1  15 44.5208 23.5324  18
  -4  -1  15 39.1351 14.0156  33
  -4   1  15 54.1586 15.1725  33
  -4  -1  15 29.8428 12.8611  39
  -4   1  15 45.3609 14.0766  39
  -4   1  15 19.8825 11.3136  40
  -4  -1  14 466.812 38.0611  33
  -4   1  14 479.469 38.0958  33
  -4   1  14 434.084 35.5866  40
  -4   1  14 432.836 36.8561  39
  -4  -1  14 378.465 34.6982  39
  -4   1  14 482.446 68.7811  18
  -4  -1  14 419.448 69.2169  18
  -4  -1  13 600.478 42.7400  33
  -4   1  13 600.729 42.5114  33
  -4   1  13 554.918 39.1199  40
  -4   1  13 589.414 42.2843  39
  -4  -1  13 587.186 42.0043  39
  -4   1  13 481.495 68.1243  18
  -4  -1  13 525.096 74.4593  18
  -4  -1  12 5046.88 189.709  33
  -4   1  12 4855.09 188.478  33
  -4  -1  12 4620.55 252.103  18
  -4   1  12 5203.59 255.935  18
  -4   1  12 4997.92 185.591  40
  -4  -1  12 5567.95 191.288  39
  -4   1  12 5267.97 189.314  39
  -4  -1  11 2998.14 181.543  18
  -4   1  11 3341.07 186.496  18
  -4   1  11 3299.38 128.578  39
  -4  -1  11 3283.50 128.575  39
  -4   1  10 2619.96 149.197  21
  -4  -1  10 2737.87 152.695  21
  -4  -1  10 2664.30 160.397  18
  -4  -1   9 3371.86 181.504  18
  -4   1   9 3641.67 176.493  21
  -4  -1   9 3512.48 175.687  21
  -4   1   8 1620.07 104.234  21
  -4  -1   8 1905.73 110.741  21
  -4  -1   8 1708.50 105.035  16
  -4   1   8 1791.74 99.1023   3
  -4   1   7 881.226 69.2839  21
  -4  -1   7 918.916 70.4188  21
  -4  -1   7 814.007 66.2405  16
  -4  -1   7 934.102 62.9711   3
  -4   1   7 876.981 63.0904   3
  -4   1   6 5301.83 215.375  21
  -4  -1   6 4926.98 211.445  21
  -4  -1   6 5444.07 215.731  16
  -4   1   6 5069.44 206.764   3
  -4  -1   6 4877.18 201.901   3
  -4   1   5 6405.42 252.507  21
  -4  -1   5 6616.97 253.838  21
  -4  -1   5 6336.82 253.902  16
  -4  -1   5 6642.68 248.721   3
  -4   1   5 6485.24 250.790   3
  -4  -1   4 853.035 64.7776  16
  -4   1   4 1032.66 67.8676   3
  -4  -1   4 1076.27 66.4240   3
  -4  -1   4 941.235 63.6717   4
  -4  -1   3 443.853 43.7662  16
  -4  -1   3 391.389 39.6557   3
   4  -1  -3 459.111 40.4917   1
  -4   1   3 517.834 45.3645   3
  -4  -1   3 473.804 42.1005   4
   4  -1  -2 1228.84 73.2100   1
  -4  -1   2 1325.35 77.1627   3
  -4   1   2 1372.58 78.7961   3
  -4  -1   2 1312.41 76.7500   4
  -4  -1   1 6.75496 10.0921   3
  -4   1   1 20.6673 12.6035   3
   4  -1  -1 13.5760 11.9978   1
  -4  -1   1 6.83633 9.13639   4
  -4  -1   0 13054.2 444.843   3
  -4   1   0 13174.0 445.353   3
  -4  -1   0 12622.1 443.735   4
   4  -1   0 12467.1 445.111   1
  -4   1  -1 1541.12 83.3166   3
  -4  -1  -1 1452.79 82.2733   4
  -4  -1  -1 1351.61 79.9117   3
  -4   1  -2 2649.57 122.841   3
  -4  -1  -2 2590.39 122.792   3
  -4  -1  -2 2653.12 123.671   4
  -4   1  -3 691.194 52.8783   3
  -4  -1  -3 691.086 53.8817   4
  -4   1  -3 727.376 54.3448   4
   4   1   3 720.653 61.6969  32
   4  -1   3 788.475 63.8612  32
  -4  -1  -4 326.426 35.9239   4
   4   1   4 353.135 43.3022  32
  -4   1  -4 289.988 33.5441   4
   4  -1   4 258.560 38.7189  32
   4  -1   5-5.36403 12.4103  32
   4   1   5-5.35392 11.3079  32
   4   1   6 313.727 45.4342  32
   4  -1   6 262.595 40.7017  32
   4   1   7 666.808 68.7083  32
   4  -1   7 639.027 67.5016  32
   4  -1   8 1226.71 59.3113   7
   4  -1   8 1249.66 99.3846  32
   4   1   8 1260.94 99.1721  32
   4   1   8 1238.85 62.8496  15
   4  -1   8 1166.87 61.9818  15
   4   1   8 1252.47 59.2050  29
   4  -1   8 1173.72 58.5247  29
   4   1   8 1260.64 60.2257  34
   4  -1   8 1308.15 61.2839  34
   4  -1   9 2040.43 87.2406   7
   4   1   9 1950.84 85.7491  29
   4  -1   9 2064.45 87.1211  29
   4  -1   9 2039.40 88.2371  34
   4   1   9 2069.07 87.9250  34
   4   1   9 2068.17 137.049  32
   4  -1   9 2024.91 137.236  32
   4  -1   9 1937.85 90.5957  15
   4   1   9 1942.99 90.1929  15
   4  -1  10 921.836 105.708  22
   4   1  10 882.744 50.3330  29
   4  -1  10 989.538 52.5227  29
   4   1  10 869.334 50.7818  34
   4  -1  10 892.913 51.3614  34
   4   1  10 703.646 80.9858  32
   4  -1  10 701.834 80.5009  32
   4  -1  10 982.811 56.4904  15
   4   1  10 864.681 53.7338  15
   4   1  11 54.1886 28.9755  22
   4  -1  11 24.0452 22.7408  22
   4   1  11 63.8634 15.1262  29
   4  -1  11 33.7545 11.7018  29
   4  -1  11 43.7886 12.9324  34
   4   1  11 32.9212 13.0048  34
   4   1  11 27.6780 13.6354  15
   4  -1  11 39.1954 14.5318  15
   4  -1  12 1600.85 79.4696  34
   4   1  12 1696.91 80.5983  34
   4   1  12 1490.98 77.6806  29
   4  -1  12 1598.54 78.7752  29
   4   1  12 1648.61 84.2608  15
   4  -1  12 1562.31 83.3204  15
   4   1  12 1493.58 136.405  22
   4  -1  12 1607.62 149.520  22
   4   1  13 207.819 25.8971  29
   4  -1  13 204.367 26.4901  29
   4   1  13 161.651 46.7010  22
   4  -1  13 242.896 56.9869  22
   4   1  13 196.032 27.7780  15
   4  -1  13 230.207 29.4992  15
   4   1  13 214.137 26.6963  34
   4  -1  13 196.992 25.3666  34
   4   1  14 77.7707 18.3177  29
   4  -1  14 61.2975 17.5271  29
   4   1  14 105.429 38.3583  22
   4  -1  14 64.8101 32.4280  22
   4  -1  14 69.4636 17.2809  34
   4   1  14 46.8107 15.2172  34
   4  -1  14 20.0404 15.2114  15
   4   1  14 36.3599 15.3758  15
   4   1  15 190.515 27.1121  34
   4  -1  15 151.351 23.1058  34
   4   1  15 183.930 26.3169  29
   4  -1  15 183.801 25.6466  29
   4   1  15 142.053 25.6948  15
   4  -1  15 180.970 28.0494  15
   4   1  16 441.190 39.9984  34
   4  -1  16 470.928 40.9301  34
   4  -1  16 444.391 40.6997  33
   4   1  16 378.544 37.8694  33
   4   1  16 470.392 41.4371  29
   4   1  17 569.527 46.6915  34
   4  -1  17 574.712 45.8679  33
   4   1  17 578.235 45.8758  33
   4   1  17 634.441 47.7976  29
   4   1  18 2071.30 97.2590  34
   4  -1  18 1870.03 93.4287  33
   4   1  18 1939.13 94.4399  33
   4  -1  19 86.8241 18.1262  33
   4   1  19 111.745 19.1138  33
   4   1  19 88.7083 19.2247  34
   4  -1  20 107.176 16.8961  33
   4   1  20 122.725 18.6149  33
   4  -1  21 7.10532 7.50445  33
   4   1  21 3.56658 7.34318  33
   4  -1  22 33.9323 9.23229  33
   4   1  22 45.0263 10.3782  33
  -4   2  25 405.076 25.3963  26
  -4  -2  25 387.033 25.0022  26
  -4   2  25 373.131 23.5609  30
  -4  -2  24 600.425 34.5494  26
  -4   2  24 575.508 32.7194  30
  -4   2  23 5.65461 8.16051  26
  -4  -2  23 9.56718 7.23171  26
  -4   2  23 5.28896 7.26091  30
  -4   2  22 112.190 17.5116  26
  -4  -2  22 88.0652 16.0773  26
  -4   2  22 77.0484 14.4707  30
  -4   2  21 317.095 29.7905  26
  -4  -2  21 359.546 32.0032  26
  -4   2  21 355.991 30.4956  30
  -4   2  20 895.485 54.4140  26
  -4  -2  20 796.789 52.7033  26
  -4   2  20 817.601 50.5137  30
  -4   2  19 1024.36 59.3661  26
  -4  -2  19 989.611 59.7176  26
  -4   2  19 831.415 53.6876  30
  -4   2  18 2714.17 117.212  26
  -4  -2  18 2692.30 118.603  26
  -4   2  18 2594.29 113.432  30
  -4  -2  17 50.1585 29.0727  18
  -4   2  17 78.1148 29.2253  18
  -4   2  17 128.265 36.7609  20
  -4  -2  17 86.1408 32.6488  20
  -4   2  17 102.833 19.3910  26
  -4  -2  17 62.2033 16.7863  26
  -4   2  17 36.6738 12.7601  40
  -4   2  17 57.4258 14.0818  30
  -4   2  16 757.124 85.3656  20
  -4  -2  16 827.703 91.8648  20
  -4   2  16 718.607 86.6511  18
  -4  -2  16 642.852 93.1886  18
  -4   2  16 716.154 48.3435  40
  -4   2  16 667.309 48.4150  39
  -4  -2  16 794.873 52.5248  39
  -4  -2  16 882.737 55.4504  33
  -4   2  16 812.978 52.1668  33
  -4  -2  15 846.945 101.378  18
  -4   2  15 973.012 97.2869  18
  -4   2  15 763.382 84.9981  20
  -4  -2  15 683.484 82.0240  20
  -4   2  15 896.428 52.1727  40
  -4  -2  15 882.280 54.8642  39
  -4   2  15 892.746 53.9844  39
  -4  -2  15 850.297 54.1807  33
  -4   2  14 2157.41 148.995  18
  -4  -2  14 2186.12 161.768  18
  -4   2  14 2220.68 94.5713  40
  -4   2  14 2265.62 98.7697  39
  -4  -2  14 2349.37 100.396  39
  -4  -2  14 2270.28 99.3497  33
  -4   2  13 2385.68 152.706  18
  -4  -2  13 2089.00 98.3472  39
  -4   2  13 2127.79 97.7637  39
  -4   2  13 2181.28 95.8661  40
  -4  -2  13 2285.09 99.9621  33
  -4   2  13 2324.40 99.5236  33
  -4  -2  12 30.4651 11.1079  28
  -4   2  12 15.7500 16.6458  18
  -4  -2  12 8.80323 18.6045  18
  -4   2  12 12.2469 9.47039  40
  -4  -2  12 37.3184 11.8836  39
  -4   2  12 28.9621 11.1562  39
  -4  -2  11 5.30612 7.47143  28
  -4   2  11 8.12352 17.1560  17
  -4  -2  11 15.8445 16.7310  18
  -4   2  11 2.07538 8.54467  39
  -4  -2  11 2.16562 9.14767  39
  -4   2  11 1.92466 7.27193  40
  -4  -2  10 566.235 65.4920  18
  -4   2  10 516.736 59.6039  21
  -4  -2  10 646.527 66.9243  21
  -4   2  10 582.259 69.0651  17
  -4  -2   9 7022.99 292.015  18
  -4   2   9 6290.17 277.237  21
  -4  -2   9 6805.95 284.473  21
  -4   2   9 7033.41 295.089  17
  -4   2   8 470.604 50.9902  21
  -4  -2   8 429.543 49.4792  21
  -4  -2   8 395.765 50.2855  18
  -4  -2   8 508.113 54.5832  16
  -4  -2   7 1338.26 89.2355  21
  -4   2   7 1485.72 92.0518  21
  -4  -2   7 1322.87 89.8885  16
  -4  -2   6 1740.78 92.1122   3
  -4  -2   6 1624.82 89.3561   4
  -4  -2   6 1717.14 99.2366  21
  -4   2   6 1631.77 97.4509  21
  -4  -2   6 1733.69 102.268  16
  -4  -2   5 1261.97 74.0302   3
  -4  -2   5 1164.41 71.3439   4
  -4   2   5 1127.81 74.0623  21
  -4  -2   5 953.054 69.8771  21
  -4  -2   5 1203.26 79.6448  16
  -4  -2   4 246.779 34.7252  16
  -4   2   4 186.550 28.5960  21
  -4  -2   4 213.537 29.9876  21
  -4  -2   4 278.675 32.6760   3
   4  -2  -4 124.799 23.2997   1
  -4  -2   4 188.774 26.6706   4
  -4  -2   3 5101.18 218.449  16
  -4  -2   3 5306.82 211.117   3
  -4  -2   3 5561.27 212.359   4
   4  -2  -3 5345.46 210.295   1
  -4   2   2 4774.78 195.922   3
   4  -2  -2 4515.26 190.608   1
  -4  -2   2 5065.64 196.209   4
  -4  -2   2 4809.99 193.526   3
   4  -2  -1 1984.25 102.136   1
  -4   2   1 1975.80 102.097   3
  -4  -2   1 1892.16 100.008   4
  -4  -2   1 2018.60 102.001   3
   4  -2   0 848.703 61.6569   1
  -4   2   0 957.135 63.3209   3
  -4  -2   0 841.568 60.3166   4
  -4  -2   0 813.733 58.8305   3
  -4  -2  -1 89.6753 20.2055   3
  -4   2  -1 83.6241 20.1806   3
   4  -2   1 102.391 21.5193   1
  -4  -2  -1 64.4241 18.0696   4
  -4  -2  -2 1001.21 67.7621   4
  -4   2  -2 1071.09 67.8170   3
   4  -2   2 1078.68 73.7952   1
   4   2   3 1274.28 84.3530  32
   4  -2   3 1162.20 82.0520  32
  -4  -2  -3 1196.98 75.9319   4
  -4   2  -3 1296.34 75.6069   3
  -4  -2  -4 4481.32 189.286   4
   4   2   4 4446.48 200.805  32
   4  -2   4 4606.02 202.743  32
  -4  -2  -5 1570.68 92.7191   4
   4   2   5 1779.10 106.773  32
   4  -2   5 1491.33 101.269  32
   4   2   6 133.568 29.7361  32
   4  -2   6 94.6568 26.4324  32
   4   2   7 411.504 53.4322  32
   4  -2   7 446.304 56.2067  32
   4  -2   8 1191.82 58.3387  34
   4  -2   8 1061.65 55.5171   7
   4   2   8 1169.41 60.0105  15
   4  -2   8 1051.32 58.2432  15
   4  -2   8 1322.00 100.366  32
   4   2   8 1111.45 93.1857  32
   4  -2   9 2031.93 160.035  22
   4  -2   9 1932.33 83.4823  34
   4   2   9 1844.02 82.5669  34
   4  -2   9 1716.01 80.0812   7
   4   2   9 1790.21 126.668  32
   4  -2   9 1851.81 130.108  32
   4   2   9 1869.79 85.7783  15
   4  -2   9 1856.15 86.6385  15
   4   2  10 744.948 45.4987  29
   4  -2  10 814.310 46.7623  29
  -4  -2 -10 759.626 75.4944  13
   4  -2  10 706.241 44.2994   7
   4  -2  10 728.894 97.7356  22
   4  -2  10 730.013 48.8327  15
   4   2  10 718.346 48.0491  15
   4   2  10 718.485 45.6672  34
   4  -2  10 698.977 44.7146  34
   4  -2  11 2312.88 184.637  22
   4   2  11 2568.95 108.440  29
   4  -2  11 2575.10 107.607  29
   4   2  11 2577.94 109.448  34
   4  -2  11 2613.81 108.739  34
   4  -2  11 2445.21 112.648  15
   4   2  11 2388.16 110.430  15
   4   2  12 1028.92 110.412  22
   4  -2  12 1006.77 121.125  22
   4   2  12 1058.08 64.3199  15
   4  -2  12 1093.99 65.4159  15
   4   2  12 1136.95 62.6048  29
   4  -2  12 1089.24 60.7346  29
   4   2  12 992.882 60.5167  34
   4  -2  12 1120.81 61.2656  34
   4   2  13 100.386 35.0120  22
   4  -2  13 53.9760 33.7944  22
   4   2  13 74.9794 17.8478  15
   4  -2  13 51.5171 16.8092  15
   4   2  13 76.6331 17.2949  29
   4  -2  13 67.9154 16.1477  34
   4   2  13 105.247 19.8710  34
   4   2  14 605.549 45.4270  29
   4   2  14 462.648 43.0034  15
   4  -2  14 539.881 45.8521  15
   4  -2  14 556.825 42.7851  34
   4   2  14 598.767 46.5972  34
   4   2  15 2578.78 115.464  29
   4  -2  15 2228.12 109.123  34
   4   2  15 2477.36 115.637  34
   4   2  15 2616.85 118.626  15
   4  -2  15 2586.41 119.070  15
   4   2  16 2680.73 119.789  29
   4   2  16 2571.25 120.180  34
   4  -2  16 2629.23 120.583  33
   4   2  16 2687.86 120.796  33
   4   2  17 301.827 32.9119  29
   4  -2  17 254.313 30.6332  33
   4   2  17 246.740 29.7216  33
   4   2  17 239.157 30.9140  34
   4  -2  18 797.167 53.4588  33
   4   2  18 837.946 54.1268  33
   4   2  18 773.130 54.1862  34
   4   2  18 823.947 50.3507   6
   4   2  18 931.161 57.3662  29
   4  -2  19 52.4234 14.7098  33
   4   2  19 88.9049 18.5050  33
   4   2  19 99.7591 18.8562  34
   4   2  19 70.0350 14.0717   6
   4  -2  20 399.289 31.9971  33
   4   2  20 430.262 32.9740  33
   4  -2  21 240.425 22.3186  33
   4   2  21 258.334 23.2203  33
   4  -2  22 32.2934 8.76218  33
   4   2  22 28.3636 8.57433  33
  -4   3  25 13.2831 6.01337  30
  -4   3  25 8.90726 6.13921  26
  -4  -3  25 8.09849 5.36167  26
  -4   3  24 269.207 21.4089  30
  -4  -3  24 321.993 23.7686  26
  -4   3  23 1152.87 53.6572  30
  -4  -3  23 1181.76 55.1744  26
  -4   3  22 103.434 16.2218  30
  -4   3  22 98.4840 15.9394  26
  -4  -3  22 106.550 17.1049  26
  -4   3  21 163.745 21.3860  30
  -4   3  21 223.846 24.3709  26
  -4  -3  21 202.487 24.6747  26
  -4   3  20 753.972 47.9572  30
  -4   3  20 769.598 48.5826  26
  -4  -3  20 698.097 48.5988  26
  -4   3  19 80.0362 16.6736  30
  -4   3  19 51.7216 15.7852  26
  -4  -3  19 81.2773 18.4635  26
  -4   3  18 1072.52 62.4287  30
  -4   3  18 1273.16 67.4128  26
  -4  -3  18 1129.55 66.8237  26
  -4   3  17 4913.64 193.242  26
  -4  -3  17 5339.82 199.175  26
  -4   3  17 5220.70 194.131  30
  -4   3  17 5132.64 194.259  40
  -4   3  16 382.160 34.2374  40
  -4   3  16 397.217 60.7960  20
  -4  -3  16 418.510 65.5125  20
  -4   3  16 455.656 37.7167  39
  -4  -3  16 387.900 37.3518  39
  -4  -3  16 404.726 72.4572  18
  -4   3  16 335.414 56.1873  18
  -4   3  15 4211.18 162.681  40
  -4   3  15 4269.99 226.052  20
  -4  -3  15 3941.41 230.014  20
  -4   3  15 3936.04 222.338  18
  -4   3  15 4274.12 165.486  39
  -4  -3  15 4384.00 169.729  39
  -4  -3  15 4052.41 248.281  18
  -4   3  14 533.711 38.0904  40
  -4  -3  14 418.774 68.8114  18
  -4   3  14 535.099 68.2995  18
  -4   3  14 464.189 37.4746  39
  -4  -3  14 521.610 41.3762  39
  -4   3  13 10.9076 8.74160  40
  -4   3  13 7.92514 14.9700  18
  -4  -3  13-9.47106 20.0016  18
  -4  -3  13-2.61306 9.55845  39
  -4   3  13 11.8002 10.4549  39
  -4  -3  13 2.08734 7.63551  28
  -4   3  12 1486.00 125.968  17
  -4  -3  12 1619.03 77.2232  39
  -4   3  12 1687.04 76.4808  39
  -4  -3  12 1366.12 115.793  18
  -4  -3  12 1428.41 70.2494  28
  -4   3  12 1511.86 72.4677  40
  -4   3  11 6663.41 312.360  17
  -4   3  11 6914.36 238.179  39
  -4  -3  11 6821.58 240.531  39
  -4  -3  11 6507.28 233.586  28
  -4  -3  11 7133.54 305.989  18
[truncated: 1,737,838 more chars]
