# Supplementary material for: Syntheses and crystal structures of three tri­phenyl­sulfonium halometallate salts of zinc, cadmium and mercury
Source: Acta Crystallogr E Crystallogr Commun. 2025 Mar 27;81(Pt 4):358–63. doi: 10.1107/S2056989025002245 (PMC11974339; doi:10.1107/S2056989025002245)
Supplement: Supplementary file 2 [file e-81-00358-Isup2.hkl]

data_I                                                                          
_shelx_title ' i1177a_a.res in P2(1)/n'                                         
_shelx_refln_list_code          4                                               
_shelx_F_calc_maximum      295.64                                               
_exptl_crystal_F_000      1504.00                                               
_reflns_d_resolution_high  0.8301                                               
                                                                                
loop_                                                                           
 _space_group_symop_operation_xyz                                               
 'x, y, z'                                                                      
 '-x+1/2, y+1/2, -z+1/2'                                                        
 '-x, -y, -z'                                                                   
 'x-1/2, -y-1/2, z-1/2'                                                         
                                                                                
_cell_length_a     9.1630                                                       
_cell_length_b    17.5749                                                       
_cell_length_c    21.1697                                                       
_cell_angle_alpha  90.000                                                       
_cell_angle_beta   99.322                                                       
_cell_angle_gamma  90.000                                                       
                                                                                
_shelx_F_squared_multiplier     1.000                                           
                                                                                
loop_                                                                           
 _refln_index_h                                                                 
 _refln_index_k                                                                 
 _refln_index_l                                                                 
 _refln_F_squared_calc                                                          
 _refln_F_squared_meas                                                          
 _refln_F_squared_sigma                                                         
 _refln_observed_status                                                         
   2   0   0       5793.86       5550.23       111.60 o                         
   4   0   0      18149.77      18357.42       626.99 o                         
   6   0   0      14708.54      14132.00       426.76 o                         
   8   0   0          3.52         17.96        15.18 o                         
  10   0   0       4335.61       4202.52       199.76 o                         
   1   1   0        256.44        243.40         5.93 o                         
   2   1   0      10436.22      10017.34       119.11 o                         
   3   1   0        888.14        871.94        24.50 o                         
   4   1   0      15293.33      16044.32       391.28 o                         
   5   1   0         34.82         66.44        11.69 o                         
   6   1   0       7345.63       6933.82       148.82 o                         
   7   1   0         43.20         45.30         8.16 o                         
   8   1   0       6390.59       6320.58       276.10 o                         
   9   1   0          1.87         14.90        11.40 o                         
  10   1   0       1209.72       1261.86       147.61 o                         
   0   2   0      11060.70      10806.38       247.73 o                         
   1   2   0        460.25        487.24        12.18 o                         
   2   2   0      16920.23      15503.60       170.58 o                         
   3   2   0        536.93        512.45        15.74 o                         
   4   2   0       1202.42       1050.00        25.67 o                         
   5   2   0      15498.13      15392.39       271.60 o                         
   6   2   0          6.80        118.41        42.90 o                         
   7   2   0       2864.63       2831.29        57.51 o                         
   8   2   0       1172.79       1022.17        85.56 o                         
   9   2   0       2288.03       2372.68        82.07 o                         
  10   2   0       1012.53       1160.58        60.93 o                         
   1   3   0      35149.95      31085.55       684.88 o                         
   2   3   0       1607.10       1671.88        29.92 o                         
   3   3   0       5398.54       5191.84        75.07 o                         
   4   3   0       3886.31       3821.53        64.78 o                         
   5   3   0        469.26        472.45        31.06 o                         
   6   3   0       1317.56       1221.27        29.91 o                         
   7   3   0          9.68         14.12         5.26 o                         
   8   3   0        547.54        493.43        43.32 o                         
   9   3   0       1223.96       1169.69        53.28 o                         
  10   3   0         63.66         53.42        11.18 o                         
   0   4   0       1456.58       1211.71        35.85 o                         
   1   4   0      82864.26      71557.79      1121.00 o                         
   2   4   0      17874.46      17548.27       239.11 o                         
   3   4   0      12559.17      12247.83       153.04 o                         
   4   4   0       5784.29       5696.25        92.16 o                         
   5   4   0      17623.49      17476.33       353.78 o                         
   6   4   0        148.38        154.88        11.64 o                         
   7   4   0       1752.46       1714.54        56.83 o                         
   8   4   0        207.34        211.92        19.96 o                         
   9   4   0        193.60        203.23        21.95 o                         
  10   4   0       2143.79       2048.09        67.83 o                         
   1   5   0       1445.13       1287.26        30.35 o                         
   2   5   0         40.54         68.40         6.82 o                         
   3   5   0       8168.92       8183.17       179.99 o                         
   4   5   0        926.50       1012.59        42.10 o                         
   5   5   0       1180.19       1020.30        34.47 o                         
   6   5   0         68.85         77.47        13.38 o                         
   7   5   0       2405.98       2353.92        98.18 o                         
   8   5   0        333.99        342.95        38.72 o                         
   9   5   0        129.22        148.66        33.14 o                         
  10   5   0         17.97         15.56        15.02 o                         
   0   6   0      19572.98      16756.71       573.57 o                         
   1   6   0      16237.73      15590.46       305.38 o                         
   2   6   0       1289.33       1417.23        46.71 o                         
   3   6   0       1543.79       1677.01        69.39 o                         
   4   6   0      12058.28      12155.00       262.26 o                         
   5   6   0       3144.88       2857.72        99.52 o                         
   6   6   0       2597.60       2463.19        88.22 o                         
   7   6   0       3859.14       3840.65       123.87 o                         
   8   6   0        125.33        131.80        27.53 o                         
   9   6   0        105.84        105.49        21.38 o                         
  10   6   0       1675.15       1598.05        62.49 o                         
   1   7   0       1877.33       1832.68        65.13 o                         
   2   7   0         15.53         67.75         9.10 o                         
   3   7   0        518.43        633.25        34.59 o                         
   4   7   0       2371.04       2220.96       104.08 o                         
   5   7   0        804.52        842.77        36.66 o                         
   6   7   0        376.81        353.37        31.07 o                         
   7   7   0       1791.03       1707.90        87.34 o                         
   8   7   0       1322.79       1233.84        54.96 o                         
   9   7   0          6.89          8.37        12.17 o                         
  10   7   0        369.48        362.07        25.26 o                         
   0   8   0       9100.10       8132.52       213.45 o                         
   1   8   0       1331.17       1605.77        99.22 o                         
   2   8   0       6967.20       6884.42       238.11 o                         
   3   8   0       6655.79       7087.34       167.14 o                         
   4   8   0        258.23        201.07        13.51 o                         
   5   8   0       2955.24       2903.55        89.99 o                         
   6   8   0       1045.91       1044.37        68.19 o                         
   7   8   0          2.13         -6.14        12.72 o                         
   8   8   0       1200.28       1138.10        51.83 o                         
   9   8   0          3.31          8.43         7.92 o                         
  10   8   0        701.41        716.21        35.42 o                         
   1   9   0       5877.06       5902.48       170.53 o                         
   2   9   0        798.71        835.20        46.82 o                         
   3   9   0       6195.89       6199.96       193.61 o                         
   4   9   0       2237.30       2312.32        54.58 o                         
   5   9   0       3361.34       3386.16       101.55 o                         
   6   9   0        253.26        254.50        21.67 o                         
   7   9   0         85.68         98.59        21.38 o                         
   8   9   0        968.35        940.58        52.36 o                         
   9   9   0       1247.06       1167.65        48.38 o                         
   0  10   0      49263.09      46250.59      1556.88 o                         
   1  10   0        360.91        302.85        23.78 o                         
   2  10   0        733.65        823.91        48.91 o                         
   3  10   0       3402.28       3235.65        73.91 o                         
   4  10   0        935.38        937.02        32.92 o                         
   5  10   0       6232.83       6101.40       158.32 o                         
   6  10   0       5839.97       5786.58       331.07 o                         
   7  10   0       4241.92       4011.12       225.08 o                         
   8  10   0        326.00        321.81        23.61 o                         
   9  10   0          3.96          1.57         7.51 o                         
   1  11   0       1397.49       1281.05        36.38 o                         
   2  11   0       1222.67       1175.39        34.57 o                         
   3  11   0        708.81        679.44        32.34 o                         
   4  11   0        516.96        457.57        25.61 o                         
   5  11   0        123.94        112.94        14.98 o                         
   6  11   0        122.46        149.80        23.98 o                         
   7  11   0        258.41        325.11        55.75 o                         
   8  11   0        871.69        795.41        42.04 o                         
   9  11   0        401.42        395.65        23.31 o                         
   0  12   0       2606.78       2841.45       173.36 o                         
   1  12   0       7282.70       7189.42       138.00 o                         
   2  12   0          4.42         21.07         5.68 o                         
   3  12   0         24.32         23.14         6.66 o                         
   4  12   0       1038.19       1163.62        39.57 o                         
   5  12   0       8572.73       8659.87       255.95 o                         
   6  12   0         51.45         68.37        30.20 o                         
   7  12   0       2828.42       2565.99       172.66 o                         
   8  12   0          0.95          1.03         6.22 o                         
   1  13   0       3860.06       4080.04        93.85 o                         
   2  13   0         45.33         53.16         7.72 o                         
   3  13   0       3190.64       3117.68        69.24 o                         
   4  13   0        574.02        524.70        31.11 o                         
   5  13   0        302.54        246.15        24.93 o                         
   6  13   0        163.05        182.57        37.32 o                         
   7  13   0        550.62        479.76        42.70 o                         
   8  13   0        142.03        117.53        12.67 o                         
   0  14   0          4.59         -6.21        11.65 o                         
   1  14   0        961.40       1040.39        47.45 o                         
   2  14   0       2690.19       2762.96        75.71 o                         
   3  14   0       2119.22       2134.73        67.66 o                         
   4  14   0          2.75         13.84         8.89 o                         
   5  14   0       4240.85       4101.57       121.91 o                         
   6  14   0         39.35         89.54        21.09 o                         
   7  14   0       1674.54       1444.45        99.49 o                         
   8  14   0        387.93        430.19        27.18 o                         
   1  15   0        337.88        409.08        53.23 o                         
   2  15   0       1655.94       1672.15        69.59 o                         
   3  15   0        954.35        942.23        42.83 o                         
   4  15   0       1070.57       1086.98        46.37 o                         
   5  15   0       1107.48       1102.75        53.09 o                         
   6  15   0         35.19         21.41        13.21 o                         
   7  15   0         60.40         85.40        23.61 o                         
   0  16   0       5505.03       5763.96       268.36 o                         
   1  16   0       2831.26       2795.96       115.24 o                         
   2  16   0        836.67        855.13        59.23 o                         
   3  16   0        184.08        232.77        30.52 o                         
   4  16   0       2042.34       2006.87        75.79 o                         
   5  16   0       4538.92       4473.36       163.91 o                         
   6  16   0        728.06        660.53        76.85 o                         
   7  16   0        344.87        366.77        38.64 o                         
   1  17   0          2.22          9.89         9.77 o                         
   2  17   0         14.70         21.05         9.76 o                         
   3  17   0        450.37        509.92        45.47 o                         
   4  17   0         67.15         82.58        19.78 o                         
   5  17   0         20.02         50.25        16.98 o                         
   6  17   0         10.66         41.21        12.94 o                         
   0  18   0       1649.31       1635.70       113.82 o                         
   1  18   0         48.93         74.49        17.84 o                         
   2  18   0          0.72          5.88         9.21 o                         
   3  18   0       1038.77       1012.63        41.70 o                         
   4  18   0         70.92         68.61        17.51 o                         
   5  18   0        462.49        437.25        35.75 o                         
   1  19   0       1075.16       1030.46        45.37 o                         
   2  19   0        100.42         72.91        12.37 o                         
   3  19   0        269.52        306.02        24.05 o                         
   4  19   0         27.09         39.76        16.88 o                         
   0  20   0       3553.26       3445.71       111.62 o                         
   1  20   0        252.52        237.09        19.13 o                         
   2  20   0         39.94         50.73         9.61 o                         
   3  20   0       1883.37       1889.97        70.50 o                         
   1  21   0        486.31        531.44        25.40 o                         
  -9   0   1      13611.57      13923.71       533.46 o                         
  -7   0   1       3200.96       3233.27        98.70 o                         
  -5   0   1      28920.27      30931.05      1045.48 o                         
  -3   0   1       2314.76       2098.31        64.71 o                         
  -1   0   1       2095.39       2118.98        38.42 o                         
   1   0   1      55983.37      44601.43       636.34 o                         
   3   0   1       2291.53       2564.93        75.63 o                         
   5   0   1        912.59        771.48        42.00 o                         
   7   0   1       7327.60       6865.57       330.41 o                         
   9   0   1       1544.04       1623.46       113.20 o                         
 -10   1   1        269.71        252.11        27.81 o                         
  -9   1   1         33.74         50.05        16.87 o                         
  -8   1   1        351.05        303.64        34.57 o                         
  -7   1   1         68.45        123.41        13.92 o                         
  -6   1   1       4859.99       4503.09        65.79 o                         
  -5   1   1       2748.17       2873.94       100.64 o                         
  -4   1   1        495.99        634.68        27.30 o                         
  -3   1   1       7584.55       7355.06       118.79 o                         
  -2   1   1         79.74         79.54         5.61 o                         
  -1   1   1      18193.95      17137.68       209.67 o                         
   0   1   1       3713.14       3612.23        39.71 o                         
   1   1   1       2942.20       3095.59        32.45 o                         
   2   1   1       2078.74       1985.46        28.56 o                         
   3   1   1      28520.83      27986.60       373.75 o                         
   4   1   1       1617.78       1524.32        40.23 o                         
   5   1   1       5052.81       5258.90       109.18 o                         
   6   1   1         15.66         11.98         4.44 o                         
   7   1   1       5374.03       5038.21        84.03 o                         
   8   1   1       2654.16       2511.50        77.73 o                         
   9   1   1      13297.98      13751.03       370.09 o                         
  10   1   1         75.80         71.11        16.76 o                         
 -10   2   1        529.44        481.29        38.18 o                         
  -9   2   1       2371.98       2378.08        85.69 o                         
  -8   2   1       1640.69       1733.02       116.99 o                         
  -7   2   1       2036.82       2094.90        50.99 o                         
  -6   2   1         45.21         60.73         8.58 o                         
  -5   2   1       1161.94       1359.29        48.24 o                         
  -4   2   1        821.68        727.94        25.74 o                         
  -3   2   1        427.73        466.27        16.16 o                         
  -2   2   1       3622.53       3550.33        70.85 o                         
  -1   2   1      25950.50      22944.45       355.02 o                         
   0   2   1       2571.57       2682.70        34.71 o                         
   1   2   1       3899.35       3785.37        46.52 o                         
   2   2   1       9410.36       8990.97       108.66 o                         
   3   2   1      13046.69      12340.29       150.32 o                         
   4   2   1         24.11         48.35         7.83 o                         
   5   2   1        166.65        186.15        14.05 o                         
   6   2   1       1000.99       1044.07        26.18 o                         
   7   2   1       3302.21       3012.77        90.43 o                         
   8   2   1       1623.63       1571.31        51.42 o                         
   9   2   1       1318.46       1255.85        55.51 o                         
  10   2   1         58.48         56.66        14.86 o                         
 -10   3   1        602.59        626.80        34.89 o                         
  -9   3   1        155.18        185.41        21.14 o                         
  -8   3   1       3465.08       3632.04       216.40 o                         
  -7   3   1       1367.72       1300.27        36.25 o                         
  -6   3   1       5418.04       5145.93       120.36 o                         
  -5   3   1       6657.16       7039.77       138.70 o                         
  -4   3   1       9472.17       8831.51       188.01 o                         
  -3   3   1       2122.45       2116.23        39.96 o                         
  -2   3   1       4604.73       4637.83        77.05 o                         
  -1   3   1       6415.35       6297.07        80.26 o                         
   0   3   1        751.79        736.38        11.54 o                         
   1   3   1       6889.00       6601.00        84.60 o                         
   2   3   1       8449.01       8277.74       101.57 o                         
   3   3   1        328.12        338.48        10.41 o                         
   4   3   1      16856.81      16254.24       228.47 o                         
   5   3   1       3376.10       3575.16        93.89 o                         
   6   3   1       4629.23       4369.71        78.46 o                         
   7   3   1        690.87        649.19        25.25 o                         
   8   3   1       2600.80       2540.90        68.83 o                         
   9   3   1        889.86        909.48        45.83 o                         
  10   3   1        118.73        137.25        16.30 o                         
 -10   4   1       2750.34       2812.27        84.96 o                         
  -9   4   1       1314.58       1373.89        52.62 o                         
  -8   4   1        157.65        113.20        37.94 o                         
  -7   4   1       5647.11       5585.12       195.14 o                         
  -6   4   1          0.25          2.23         3.96 o                         
  -5   4   1        674.20        684.29        25.37 o                         
  -4   4   1      17605.04      16926.78       264.96 o                         
  -3   4   1       4411.52       5696.12       136.60 o                         
  -2   4   1       3104.30       2762.48        66.26 o                         
  -1   4   1       2226.24       2251.07        39.34 o                         
   0   4   1       6141.26       5871.86        82.39 o                         
   1   4   1      12885.98      12449.95       186.71 o                         
   2   4   1       1715.61       1525.30        26.25 o                         
   3   4   1       6887.99       7274.11       100.54 o                         
   4   4   1         84.68         87.65         7.53 o                         
   5   4   1       1878.70       1883.54        60.10 o                         
   6   4   1       4921.59       5088.79       103.56 o                         
   7   4   1       1890.66       1774.36        48.51 o                         
   8   4   1       3563.21       3803.19        99.93 o                         
   9   4   1        736.03        754.80        41.12 o                         
  10   4   1        293.56        296.20        22.73 o                         
 -10   5   1        663.51        611.51        59.93 o                         
  -9   5   1        407.01        449.86        43.96 o                         
  -8   5   1         12.17          0.00        12.49 o                         
  -7   5   1        116.65        118.19        32.21 o                         
  -6   5   1       5396.21       5027.43       148.94 o                         
  -5   5   1        166.98        198.54        19.43 o                         
  -4   5   1       3810.43       3841.60        77.79 o                         
  -3   5   1          9.54         21.74         5.45 o                         
  -2   5   1      37643.50      35762.41       677.60 o                         
  -1   5   1      13800.96      13388.37       295.65 o                         
   0   5   1      18412.20      17791.79       263.25 o                         
   1   5   1       6049.67       5829.23       123.57 o                         
   2   5   1         35.44         87.32         9.87 o                         
   3   5   1       4508.86       4249.63        91.75 o                         
   4   5   1      29673.63      28390.28       484.13 o                         
   5   5   1         13.63          6.38         6.78 o                         
   6   5   1       5722.95       5398.76       135.66 o                         
   7   5   1        441.71        481.88        26.45 o                         
   8   5   1       3127.95       3331.36       119.12 o                         
   9   5   1        241.42        228.48        40.65 o                         
  10   5   1        352.42        348.96        42.66 o                         
 -10   6   1        717.37        675.77        61.63 o                         
  -9   6   1       3577.33       4262.46       295.53 o                         
  -8   6   1        763.88        674.25        61.75 o                         
  -7   6   1        217.02        218.18        33.79 o                         
  -6   6   1        154.83        145.18        19.41 o                         
  -5   6   1       4564.96       4169.54        99.27 o                         
  -4   6   1       4209.12       3764.01       105.79 o                         
  -3   6   1       1458.65       1666.23        55.08 o                         
  -2   6   1        242.24        226.01        14.93 o                         
  -1   6   1      13823.34      13158.37       224.13 o                         
   0   6   1         97.01        131.27         9.71 o                         
   1   6   1      19096.40      18966.37       453.39 o                         
   2   6   1      14647.62      14851.34       296.92 o                         
   3   6   1       1300.29       1363.62        45.26 o                         
   4   6   1       2091.07       2099.04        58.74 o                         
   5   6   1       6748.14       6212.65       119.32 o                         
   6   6   1        246.16        262.98        22.26 o                         
   7   6   1         48.76         47.89        10.76 o                         
   8   6   1         94.97        113.98        17.49 o                         
   9   6   1        182.85        166.08        33.84 o                         
  10   6   1         67.15         80.31        12.05 o                         
 -10   7   1        338.13        375.24        38.09 o                         
  -9   7   1       3405.91       3267.44       116.85 o                         
  -8   7   1         65.81         69.17        16.22 o                         
  -7   7   1       1906.67       1672.47       132.94 o                         
  -6   7   1        931.08        882.51        49.55 o                         
  -5   7   1       2601.35       2744.49        73.97 o                         
  -4   7   1          2.13          1.83         7.66 o                         
  -3   7   1       4731.26       4682.99       146.74 o                         
  -2   7   1       2191.92       2442.90        71.78 o                         
  -1   7   1       7348.15       6832.81       209.32 o                         
   0   7   1       2776.04       2686.64        64.86 o                         
   1   7   1      12683.14      12433.93       251.43 o                         
   2   7   1        394.27        524.16        25.29 o                         
   3   7   1       3140.28       3044.28        78.81 o                         
   4   7   1        506.53        568.13        28.28 o                         
   5   7   1        145.84        160.08        15.13 o                         
   6   7   1        166.72        165.70        19.00 o                         
   7   7   1         43.86         64.65        13.03 o                         
   8   7   1         21.77         24.90        12.42 o                         
   9   7   1       2440.52       2388.97       139.99 o                         
  10   7   1          0.33          0.59         6.55 o                         
 -10   8   1        569.99        573.89        27.68 o                         
  -9   8   1       3552.38       3665.40       105.12 o                         
  -8   8   1         17.36         28.15        13.96 o                         
  -7   8   1         13.75         21.06        19.82 o                         
  -6   8   1        600.94        558.48        39.15 o                         
  -5   8   1       1854.54       1887.24        59.88 o                         
  -4   8   1       1534.44       1473.64        43.63 o                         
  -3   8   1          5.26          7.20         7.39 o                         
  -2   8   1        739.74        766.99        41.52 o                         
  -1   8   1       3035.74       3259.26       103.37 o                         
   0   8   1        569.26        511.77        42.00 o                         
   1   8   1        483.00        394.84        27.50 o                         
   2   8   1        210.35        190.46        15.76 o                         
   3   8   1      15081.26      15179.72       315.08 o                         
   4   8   1        123.86        111.40        10.39 o                         
   5   8   1          2.33          9.45         7.03 o                         
   6   8   1       2427.28       2417.08        75.36 o                         
   7   8   1       5897.55       5817.31       195.84 o                         
   8   8   1        429.43        472.10        32.74 o                         
   9   8   1       1298.81       1363.98        59.67 o                         
  10   8   1        945.51        893.63        39.92 o                         
  -9   9   1          8.21         12.55         8.06 o                         
  -8   9   1       2954.63       2761.37        86.09 o                         
  -7   9   1        893.21       1022.61        66.72 o                         
  -6   9   1         94.14        125.33        19.70 o                         
  -5   9   1          9.35         10.05         8.84 o                         
  -4   9   1        196.71        175.44        13.37 o                         
  -3   9   1         11.80          0.14         7.97 o                         
  -2   9   1       3460.18       3718.44       322.79 o                         
  -1   9   1        758.14        557.57        42.71 o                         
   0   9   1        399.83        431.19        34.45 o                         
   1   9   1       5457.54       5512.06       162.58 o                         
   2   9   1       4280.70       4461.51       142.12 o                         
   3   9   1       8185.89       8080.00       229.45 o                         
   4   9   1       6600.31       6707.51       126.60 o                         
   5   9   1        403.53        457.96        30.19 o                         
   6   9   1       1540.89       1591.27        76.44 o                         
   7   9   1       3401.91       3436.82       152.03 o                         
   8   9   1         30.14         24.71        11.29 o                         
   9   9   1       2285.26       2189.46        62.90 o                         
  -9  10   1       5434.04       5373.18       132.57 o                         
  -8  10   1         89.58        112.23        14.55 o                         
  -7  10   1        457.02        514.26        69.61 o                         
  -6  10   1       4207.86       4093.11       222.21 o                         
  -5  10   1        812.24        744.53        36.70 o                         
  -4  10   1       8225.34       8293.90       151.62 o                         
  -3  10   1       6141.06       6038.49       107.32 o                         
  -2  10   1       1438.39       1249.39        89.16 o                         
  -1  10   1        556.53        535.10        32.96 o                         
   0  10   1       1294.92       1327.45        57.11 o                         
   1  10   1       2350.01       2162.15        71.65 o                         
   2  10   1        489.85        565.60        40.47 o                         
   3  10   1       4702.67       4714.64       122.34 o                         
   4  10   1       1020.75       1004.14        42.30 o                         
   5  10   1         27.27         36.05        10.44 o                         
   6  10   1       1056.58       1068.15        63.83 o                         
   7  10   1         13.22         23.34        13.96 o                         
   8  10   1       1391.88       1428.93        64.74 o                         
   9  10   1         21.15         38.07         8.82 o                         
  -9  11   1        309.91        347.26        21.90 o                         
  -8  11   1          4.24         11.69        10.13 o                         
  -7  11   1        168.55        132.14        29.03 o                         
  -6  11   1       1140.44       1105.10       101.97 o                         
  -5  11   1        448.79        426.86        28.20 o                         
  -4  11   1         27.99         29.42         8.31 o                         
  -3  11   1       2522.73       2631.10        61.48 o                         
  -2  11   1         31.44         28.62         5.72 o                         
  -1  11   1         13.19         15.49         6.44 o                         
   0  11   1       4761.31       4735.77       109.77 o                         
   1  11   1       2000.74       2040.84        48.94 o                         
   2  11   1       3471.15       3535.56        72.80 o                         
   3  11   1       1220.43       1257.09        40.43 o                         
   4  11   1       9601.05       9949.67       235.54 o                         
   5  11   1        526.45        509.51        34.98 o                         
   6  11   1        241.37        245.47        31.98 o                         
   7  11   1       1663.20       1684.09       134.18 o                         
   8  11   1        861.62        818.79        36.55 o                         
   9  11   1       1442.77       1543.81        52.84 o                         
  -9  12   1          5.34         12.64         5.69 o                         
  -8  12   1       8021.24       7913.26       162.16 o                         
  -7  12   1         46.47         43.21        13.73 o                         
  -6  12   1          6.38          0.00        10.23 o                         
  -5  12   1        430.92        526.70        43.14 o                         
  -4  12   1       7236.24       7127.64       154.37 o                         
  -3  12   1         93.39        106.51         9.65 o                         
  -2  12   1        538.77        541.21        21.90 o                         
  -1  12   1       1562.86       1643.39        51.08 o                         
   0  12   1       5860.76       5905.35       216.13 o                         
   1  12   1         25.15         32.45         6.66 o                         
   2  12   1       1371.14       1286.64        36.03 o                         
   3  12   1        413.39        379.78        20.98 o                         
   4  12   1        218.34        223.37        18.32 o                         
   5  12   1       1968.99       1956.70        90.77 o                         
   6  12   1       2651.32       2850.17       127.64 o                         
   7  12   1        829.20        836.94        43.79 o                         
   8  12   1       2264.81       2096.86        61.30 o                         
  -8  13   1        714.80        805.52        32.73 o                         
  -7  13   1         46.16         81.08        12.90 o                         
  -6  13   1        333.48        347.02        56.83 o                         
  -5  13   1         72.74        103.70        17.52 o                         
  -4  13   1        116.32        119.27        13.76 o                         
  -3  13   1        966.60        897.93        29.05 o                         
  -2  13   1        559.66        548.16        25.36 o                         
  -1  13   1        846.43        862.23        36.21 o                         
   0  13   1       4652.96       4436.35       155.63 o                         
   1  13   1        387.02        352.82        22.66 o                         
   2  13   1        317.74        395.42        30.90 o                         
   3  13   1        269.79        293.57        17.95 o                         
   4  13   1       7140.21       7390.39       204.64 o                         
   5  13   1         13.75         19.53        10.47 o                         
   6  13   1        252.36        267.79        33.84 o                         
   7  13   1         10.66          7.67        17.61 o                         
   8  13   1        787.94        766.92        31.25 o                         
  -8  14   1       1454.76       1348.71        51.62 o                         
  -7  14   1        929.80        828.07        72.16 o                         
  -6  14   1       3757.90       3573.20       138.97 o                         
  -5  14   1         34.22         48.97        13.31 o                         
  -4  14   1        970.74       1050.49        45.61 o                         
  -3  14   1        463.70        515.99        24.19 o                         
  -2  14   1        383.39        348.93        21.02 o                         
  -1  14   1        123.27        138.86        15.01 o                         
   0  14   1        404.70        378.48        25.40 o                         
   1  14   1        509.92        485.37        31.47 o                         
   2  14   1        134.00        143.51        12.53 o                         
   3  14   1         29.07         34.27        11.76 o                         
   4  14   1       2818.95       2864.02        95.70 o                         
   5  14   1        350.84        350.59        49.60 o                         
   6  14   1        511.78        467.19        57.06 o                         
   7  14   1         46.43         23.57        12.11 o                         
   8  14   1       2522.00       2495.53        75.67 o                         
  -7  15   1          1.78         -3.79        12.08 o                         
  -6  15   1         64.11         62.61        17.26 o                         
  -5  15   1        120.34        107.80        22.56 o                         
  -4  15   1        462.96        444.26        28.89 o                         
  -3  15   1       1533.73       1455.81        54.30 o                         
  -2  15   1       2095.55       2187.44        82.02 o                         
  -1  15   1        434.46        541.75        62.02 o                         
   0  15   1        405.24        370.12        21.30 o                         
   1  15   1        256.29        238.24        41.81 o                         
   2  15   1       4412.96       4619.85       133.65 o                         
   3  15   1       1915.05       1809.71        62.19 o                         
   4  15   1       7685.49       8001.16       198.08 o                         
   5  15   1       1002.83       1036.72        61.59 o                         
   6  15   1         74.90         65.02        17.23 o                         
   7  15   1         38.97         60.55        18.74 o                         
  -7  16   1         90.99        105.59        16.65 o                         
  -6  16   1        643.46        562.77        43.73 o                         
  -5  16   1        156.55        174.12        27.06 o                         
  -4  16   1       6709.82       6650.96       182.68 o                         
  -3  16   1       2345.49       2300.32        71.65 o                         
  -2  16   1         18.02         20.57        13.73 o                         
  -1  16   1         62.58         49.46        17.69 o                         
   0  16   1         23.42         32.60        13.03 o                         
   1  16   1        922.23       1004.06        62.27 o                         
   2  16   1        425.33        429.29        41.84 o                         
   3  16   1        251.76        272.87        26.32 o                         
   4  16   1          3.14          1.01        10.01 o                         
   5  16   1         20.17         44.91        16.18 o                         
   6  16   1          1.85          0.91         9.49 o                         
   7  16   1         53.11         70.23        18.12 o                         
  -6  17   1          0.49         -1.59         9.81 o                         
  -5  17   1        134.83        135.35        22.40 o                         
  -4  17   1        196.61        216.00        21.71 o                         
  -3  17   1        198.22        299.23        35.47 o                         
  -2  17   1         20.01         42.42        12.39 o                         
  -1  17   1       5400.91       5465.90       181.80 o                         
   0  17   1         19.57         33.34        13.94 o                         
   1  17   1          5.81         29.95        16.38 o                         
   2  17   1          3.72         19.57        10.57 o                         
   3  17   1       4526.89       4502.22       123.58 o                         
   4  17   1        970.82        984.53        99.72 o                         
   5  17   1        482.82        520.04        45.95 o                         
   6  17   1        191.14        212.77        36.47 o                         
  -5  18   1         15.08         10.16        10.19 o                         
  -4  18   1        793.49        783.36        52.66 o                         
  -3  18   1        350.66        308.30        27.49 o                         
  -2  18   1       3330.54       3283.79       103.66 o                         
  -1  18   1        780.33        845.21        63.18 o                         
   0  18   1         95.03        114.42        16.66 o                         
   1  18   1        528.11        488.29        34.01 o                         
   2  18   1        710.85        807.71        44.77 o                         
   3  18   1        980.33        880.32        44.03 o                         
   4  18   1         50.25         41.85        14.57 o                         
   5  18   1        172.30        172.15        22.49 o                         
  -4  19   1          6.87          0.01         9.95 o                         
  -3  19   1         50.58         40.75        11.19 o                         
  -2  19   1        784.47        777.23        38.40 o                         
  -1  19   1        383.47        414.90        36.10 o                         
   0  19   1          2.46         12.95         7.10 o                         
   1  19   1       1056.12       1098.07        60.38 o                         
   2  19   1        135.09        151.13        19.79 o                         
   3  19   1       1253.70       1285.39        57.55 o                         
   4  19   1       1604.62       1522.97       120.98 o                         
  -3  20   1         17.30         35.47        17.38 o                         
  -2  20   1        574.19        588.66        30.08 o                         
  -1  20   1        319.07        350.50        23.04 o                         
   0  20   1         61.03         68.82         9.20 o                         
   1  20   1        130.98        107.58        16.16 o                         
   2  20   1          4.01          2.92         7.10 o                         
   3  20   1        177.81        184.49        16.09 o                         
  -1  21   1         71.49         60.68         9.10 o                         
   0  21   1        291.40        264.25        33.29 o                         
   1  21   1        964.52        924.45        42.03 o                         
 -10   0   2        480.65        460.37        54.04 o                         
  -8   0   2       4698.07       4874.18       229.88 o                         
  -6   0   2        219.03        248.74        18.93 o                         
  -4   0   2       3884.58       4015.66       117.98 o                         
  -2   0   2         11.94         54.15        17.76 o                         
   0   0   2        493.80        545.47        13.39 o                         
   2   0   2      87403.91      76255.30      1218.23 o                         
   4   0   2        876.98       1035.89        44.65 o                         
   6   0   2        304.73        261.50        18.16 o                         
   8   0   2       8019.83       8181.35       250.20 o                         
  10   0   2       2161.72       2222.89       125.97 o                         
 -10   1   2        627.09        699.13        47.66 o                         
  -9   1   2        937.18       1006.86        59.40 o                         
  -8   1   2       2237.30       2478.71        87.84 o                         
  -7   1   2       1160.17       1206.36        41.53 o                         
  -6   1   2       4284.16       4091.89       109.06 o                         
  -5   1   2      14314.92      14884.40       570.12 o                         
  -4   1   2       4523.25       4955.16        98.86 o                         
  -3   1   2        298.22        326.02         9.85 o                         
  -2   1   2      39359.74      35546.15       346.69 o                         
  -1   1   2      13679.57      12894.96       132.44 o                         
   0   1   2      12238.27      11747.15       143.70 o                         
   1   1   2         11.96         10.53         1.25 o                         
   2   1   2       1728.08       1623.19        24.43 o                         
   3   1   2       3866.84       3664.38        64.37 o                         
   4   1   2       3448.71       3550.86        93.08 o                         
   5   1   2         60.69         53.87         8.06 o                         
   6   1   2       1537.00       1498.87        32.46 o                         
   7   1   2        120.76        128.61         9.74 o                         
   8   1   2          5.55          8.58         9.41 o                         
   9   1   2       2270.41       2204.31        95.23 o                         
  10   1   2        329.77        339.80        30.85 o                         
 -10   2   2        437.47        569.39        41.75 o                         
  -9   2   2       1316.44       1285.05        57.46 o                         
  -8   2   2        366.46        425.46        32.57 o                         
  -7   2   2       1053.85       1036.70        38.12 o                         
  -6   2   2       1407.64       1374.21        31.69 o                         
  -5   2   2      16414.22      17443.78       703.84 o                         
  -4   2   2       2865.60       3080.76        69.96 o                         
  -3   2   2         16.19         22.07         4.04 o                         
  -2   2   2        594.69        529.41        10.71 o                         
  -1   2   2       2886.42       2847.13        38.64 o                         
   0   2   2       6617.93       6377.79        74.72 o                         
   1   2   2       9420.71       9075.49        90.68 o                         
   2   2   2       4576.58       4596.99        63.58 o                         
   3   2   2      11470.04      11040.37       155.14 o                         
   4   2   2        512.31        399.32        17.60 o                         
   5   2   2       7364.12       7626.74       148.62 o                         
   6   2   2        200.69        197.54        11.01 o                         
   7   2   2       5166.69       4999.81        75.68 o                         
   8   2   2       7844.76       7702.52       195.60 o                         
   9   2   2         21.57         27.13        10.58 o                         
  10   2   2        575.16        595.31        40.13 o                         
 -10   3   2        924.59       1001.03        45.67 o                         
  -9   3   2          0.93          8.68         9.06 o                         
  -8   3   2         29.10         33.82        14.15 o                         
  -7   3   2       3500.61       3442.01        76.44 o                         
  -6   3   2       1024.00        977.57        37.55 o                         
  -5   3   2      12469.75      12783.36       334.21 o                         
  -4   3   2       6552.43       6794.18       132.43 o                         
  -3   3   2       8918.33       8668.71       172.44 o                         
  -2   3   2       3223.94       2942.99        48.50 o                         
  -1   3   2       3432.58       3603.24        65.60 o                         
   0   3   2       1272.56       1272.01        21.49 o                         
   1   3   2      44024.65      40162.69       465.87 o                         
   2   3   2        896.95        888.10        17.63 o                         
   3   3   2         15.84          7.78         3.20 o                         
   4   3   2         25.97         23.27         4.85 o                         
   5   3   2        980.87        995.60        35.05 o                         
   6   3   2         22.43         21.75         4.76 o                         
   7   3   2       3036.12       3002.92        51.14 o                         
   8   3   2         85.76         94.37        12.26 o                         
   9   3   2        658.45        775.92        41.49 o                         
  10   3   2       1114.19       1136.68        56.50 o                         
 -10   4   2        234.71        245.88        21.56 o                         
  -9   4   2       3608.11       3530.91        95.32 o                         
  -8   4   2        264.06        351.28        60.78 o                         
  -7   4   2       1163.93       1117.66        42.95 o                         
  -6   4   2       1901.00       1983.45        53.70 o                         
  -5   4   2       2689.13       2664.46       123.95 o                         
  -4   4   2        232.83        231.28        15.73 o                         
  -3   4   2        389.17        383.07        18.42 o                         
  -2   4   2       1323.29       1466.16        29.43 o                         
  -1   4   2       3705.03       3437.09        56.49 o                         
   0   4   2       4707.74       4849.18        76.30 o                         
   1   4   2      11563.08      12061.18       203.80 o                         
   2   4   2       1086.63        965.71        21.11 o                         
   3   4   2      19681.79      19085.27       264.44 o                         
   4   4   2       6336.30       6671.05       106.32 o                         
   5   4   2       4832.16       4799.61       142.02 o                         
   6   4   2        329.52        314.13        18.12 o                         
   7   4   2      19609.66      18751.47       220.83 o                         
   8   4   2       1328.16       1287.63        40.00 o                         
   9   4   2        214.94        236.73        23.12 o                         
  10   4   2         90.61         84.21        15.55 o                         
 -10   5   2        796.95        820.71        70.77 o                         
  -9   5   2         25.71         23.63        15.04 o                         
  -8   5   2       1929.00       2023.52       150.21 o                         
  -7   5   2        285.54        330.75        30.40 o                         
  -6   5   2       2732.44       2657.15       110.78 o                         
  -5   5   2      30202.45      28688.94       648.99 o                         
  -4   5   2       4909.70       4860.66       103.83 o                         
  -3   5   2       3817.01       3548.86        92.05 o                         
  -2   5   2       1870.72       1970.69        66.20 o                         
  -1   5   2      24124.14      22176.13       424.55 o                         
   0   5   2       4494.51       4510.84        73.37 o                         
   1   5   2      19357.83      18986.88       317.61 o                         
   2   5   2       4252.88       4167.55        84.14 o                         
   3   5   2         52.52         78.97         9.33 o                         
   4   5   2       3992.05       4190.47        93.95 o                         
   5   5   2       7578.39       7167.92       149.15 o                         
   6   5   2       2833.58       2861.94        72.67 o                         
   7   5   2       2550.68       2395.31        93.84 o                         
   8   5   2       1286.85       1256.19        63.32 o                         
   9   5   2        989.74        911.00        60.04 o                         
  10   5   2        136.92        178.78        29.81 o                         
 -10   6   2        164.35        167.78        31.20 o                         
  -9   6   2        156.95        156.84        19.03 o                         
  -8   6   2          1.20         14.79        24.93 o                         
  -7   6   2          3.66         19.83        15.85 o                         
  -6   6   2       1058.79       1104.98        53.23 o                         
  -5   6   2         15.64         17.52         6.50 o                         
  -4   6   2       8041.55       8043.55       222.91 o                         
  -3   6   2        878.02        808.75        36.09 o                         
  -2   6   2      18682.33      19088.86       458.25 o                         
  -1   6   2       2018.11       2165.82        58.66 o                         
   0   6   2      18866.55      17989.52       301.20 o                         
   1   6   2          3.95          5.27         4.55 o                         
   2   6   2       5817.83       5954.83       114.13 o                         
   3   6   2         96.63         38.56         9.34 o                         
   4   6   2        960.76       1093.18        39.43 o                         
   5   6   2      13105.72      12678.00       293.25 o                         
   6   6   2        686.98        662.39        31.43 o                         
   7   6   2       3779.26       3517.75        98.73 o                         
   8   6   2       1093.15       1048.40        69.51 o                         
   9   6   2        981.09       1009.99        62.52 o                         
  10   6   2       2000.58       1839.66        66.78 o                         
 -10   7   2       4764.61       4822.88       118.71 o                         
  -9   7   2        213.79        192.59        20.00 o                         
  -8   7   2       1132.94       1140.12        71.90 o                         
  -7   7   2       1179.54       1206.30        78.34 o                         
  -6   7   2       3804.86       3590.92       113.64 o                         
  -5   7   2       1870.39       1774.54        67.05 o                         
  -4   7   2       3977.08       3982.63       181.02 o                         
  -3   7   2       8103.99       8472.05       191.22 o                         
  -2   7   2        186.51        253.20        21.72 o                         
  -1   7   2       1158.93       1158.13        37.70 o                         
   0   7   2       8489.60       7962.46       291.20 o                         
   1   7   2       1395.01       1527.24        47.69 o                         
   2   7   2        655.59        620.98        31.94 o                         
   3   7   2        970.11        927.55        34.23 o                         
   4   7   2      11674.34      11282.73       215.33 o                         
   5   7   2       3338.69       3186.43        87.46 o                         
   6   7   2       1320.51       1213.73        44.41 o                         
   7   7   2        196.33        198.81        21.10 o                         
   8   7   2       2352.77       2272.37        77.40 o                         
   9   7   2        213.12        251.93        30.09 o                         
  10   7   2         98.07        113.59        17.58 o                         
 -10   8   2        212.90        218.56        16.58 o                         
  -9   8   2        390.50        421.72        29.11 o                         
  -8   8   2        561.96        505.72        46.39 o                         
  -7   8   2       3431.09       3139.85       191.01 o                         
  -6   8   2        989.72       3173.26       323.79 o                         
  -5   8   2       2198.96       2229.35        58.49 o                         
  -4   8   2       2123.31       1950.32        87.78 o                         
  -3   8   2        143.31        132.89        16.50 o                         
  -2   8   2       9679.18      10164.35       596.95 o                         
  -1   8   2      10385.83      10521.42       221.14 o                         
   0   8   2       1769.05       1835.99        77.18 o                         
   1   8   2        102.56        180.63        30.04 o                         
   2   8   2       3895.91       3690.52        95.39 o                         
   3   8   2       3201.96       3387.29        95.72 o                         
   4   8   2       1710.44       1581.07        42.18 o                         
   5   8   2         23.13         11.16         5.31 o                         
   6   8   2       1781.26       1606.26        53.19 o                         
   7   8   2        382.29        361.16        27.92 o                         
   8   8   2       2321.78       2302.42        97.61 o                         
   9   8   2        118.90        116.01        39.91 o                         
  -9   9   2          4.86         10.31         7.49 o                         
  -8   9   2       1931.11       1843.07        70.15 o                         
  -7   9   2         25.41          7.05        22.53 o                         
  -6   9   2       1433.39       1515.64        77.81 o                         
  -5   9   2        355.04        374.82        25.09 o                         
  -4   9   2       8640.82       9018.89       176.55 o                         
  -3   9   2       4796.77       4934.76       156.92 o                         
  -2   9   2       2740.18       2570.10        93.99 o                         
  -1   9   2       1132.94       1294.35        67.24 o                         
   0   9   2      14318.56      14007.33       514.03 o                         
   1   9   2          0.46          5.60         6.79 o                         
   2   9   2       1715.89       1792.67        59.95 o                         
   3   9   2       2818.66       2664.02        63.79 o                         
   4   9   2        878.16        817.70        29.93 o                         
   5   9   2         38.78         49.50         9.77 o                         
   6   9   2        330.90        343.73        29.81 o                         
   7   9   2          2.75         -2.41        10.33 o                         
   8   9   2        248.33        265.35        28.26 o                         
   9   9   2        360.89        367.57        24.80 o                         
  -9  10   2         73.70         72.79        12.53 o                         
  -8  10   2       1914.56       1856.30        68.79 o                         
  -7  10   2        137.13        127.41        21.92 o                         
  -6  10   2        189.68        235.30        47.93 o                         
  -5  10   2        197.92        184.81        21.68 o                         
  -4  10   2        617.64        649.35        28.66 o                         
  -3  10   2          5.80         15.15         5.10 o                         
  -2  10   2         20.89          4.51        10.46 o                         
  -1  10   2       2837.76       3538.39       127.85 o                         
   0  10   2         36.85         41.34        22.76 o                         
   1  10   2        169.28        184.44        16.45 o                         
   2  10   2        617.76        673.05        26.49 o                         
   3  10   2       5682.41       5705.99       113.79 o                         
   4  10   2         19.36         32.61         7.53 o                         
   5  10   2          3.32         15.18         9.78 o                         
   6  10   2       2408.25       2465.95       104.91 o                         
   7  10   2        590.71        661.15        51.95 o                         
   8  10   2       2678.60       3370.77       129.89 o                         
   9  10   2        622.54        601.01        30.41 o                         
  -9  11   2       2779.97       2869.71       116.82 o                         
  -8  11   2        135.77        122.94        18.73 o                         
  -7  11   2       1019.30       1038.80        59.89 o                         
  -6  11   2       3131.33       2918.02       112.75 o                         
  -5  11   2       6177.85       5861.42       132.71 o                         
  -4  11   2       1537.34       1412.01        46.01 o                         
  -3  11   2         12.87         11.65         5.06 o                         
  -2  11   2       3532.26       3626.20        73.21 o                         
  -1  11   2       1738.54       1874.57        51.34 o                         
   0  11   2      14666.47      14461.12       292.62 o                         
   1  11   2       8042.00       7884.88       119.78 o                         
   2  11   2       1172.09       1168.17        38.40 o                         
   3  11   2        469.69        494.69        25.56 o                         
   4  11   2        170.20        212.59        20.14 o                         
   5  11   2      11713.60      11605.77       234.81 o                         
   6  11   2       4798.74       4856.03       167.18 o                         
   7  11   2          0.61         13.70        23.15 o                         
   8  11   2         14.15         21.70        12.61 o                         
   9  11   2        539.53        531.54        32.89 o                         
  -9  12   2        250.57        231.76        16.46 o                         
  -8  12   2         56.15         55.36        11.60 o                         
  -7  12   2       1254.43       1201.49        62.81 o                         
  -6  12   2        216.62        187.37        30.12 o                         
  -5  12   2        189.42        240.54        55.63 o                         
  -4  12   2        115.75        111.74        14.13 o                         
  -3  12   2       2161.55       2150.41        54.44 o                         
  -2  12   2         83.15         93.80        10.11 o                         
  -1  12   2       1122.87       1090.71        34.68 o                         
   0  12   2       2498.46       2730.57        89.49 o                         
   1  12   2       6104.04       6118.29       110.54 o                         
   2  12   2        110.11         87.21        10.74 o                         
   3  12   2        713.90        733.85        32.67 o                         
   4  12   2        558.23        520.52        28.26 o                         
   5  12   2         11.66         11.92         9.13 o                         
   6  12   2        209.65        214.93        23.30 o                         
   7  12   2          0.87          5.52        12.42 o                         
   8  12   2        922.66       1010.94        40.15 o                         
  -8  13   2         18.95         22.31         7.39 o                         
  -7  13   2       4477.29       4310.00       138.09 o                         
  -6  13   2       1710.67       1758.18       124.73 o                         
  -5  13   2       6692.81       6723.30       207.29 o                         
  -4  13   2        109.91        113.72        13.50 o                         
  -3  13   2        245.13        214.79        15.40 o                         
  -2  13   2         42.06         46.38         8.34 o                         
  -1  13   2        886.78        918.65        33.04 o                         
   0  13   2       1422.87       1541.14        55.04 o                         
   1  13   2       1686.93       1746.71        48.85 o                         
   2  13   2       1128.00       1129.96        39.07 o                         
   3  13   2       1770.64       1753.00        60.03 o                         
   4  13   2        580.07        615.50        38.68 o                         
   5  13   2       1283.67       1312.25        58.99 o                         
   6  13   2         26.30         39.75        12.32 o                         
   7  13   2        712.72        730.04        50.85 o                         
   8  13   2         38.58         21.35        15.07 o                         
  -8  14   2       1248.60       1230.11        57.89 o                         
  -7  14   2        736.23        726.64        67.13 o                         
  -6  14   2         73.90         67.13        18.60 o                         
  -5  14   2        267.30        302.78        36.43 o                         
  -4  14   2         84.12         95.38        14.25 o                         
  -3  14   2       2304.48       2509.79        74.45 o                         
  -2  14   2        242.44        216.62        16.52 o                         
  -1  14   2       4345.79       4477.92       100.75 o                         
   0  14   2        815.15        770.36        34.28 o                         
   1  14   2          4.36         19.57         8.92 o                         
   2  14   2       3210.30       3155.94        70.54 o                         
   3  14   2        641.64        616.81        38.71 o                         
   4  14   2       1522.08       1486.34        63.60 o                         
   5  14   2        628.68        676.82        54.10 o                         
   6  14   2        130.23        115.85        22.53 o                         
   7  14   2       1524.46       1498.61       117.18 o                         
  -7  15   2        525.54        497.62        51.57 o                         
  -6  15   2         74.53        101.22        21.12 o                         
  -5  15   2       2876.20       2949.84       124.49 o                         
  -4  15   2          1.51          2.88         8.90 o                         
  -3  15   2          9.84         28.91         9.49 o                         
  -2  15   2        846.13        911.01        49.30 o                         
  -1  15   2        250.59        207.27        39.10 o                         
   0  15   2       8641.61       8747.93       172.84 o                         
   1  15   2       2988.11       3340.22       180.87 o                         
   2  15   2       4537.06       4523.17       129.00 o                         
   3  15   2       5398.14       5222.27       144.08 o                         
   4  15   2        104.29         74.17        15.17 o                         
   5  15   2       2473.98       2558.65        86.85 o                         
   6  15   2        371.46        336.29        34.33 o                         
   7  15   2        708.92        676.24        57.14 o                         
  -7  16   2       1905.31       1933.57        89.81 o                         
  -6  16   2         64.81         83.76        17.67 o                         
  -5  16   2        100.11        109.07        21.30 o                         
  -4  16   2        611.65        605.93        40.52 o                         
  -3  16   2        557.46        544.70        41.42 o                         
  -2  16   2       1484.56       1492.26        80.72 o                         
  -1  16   2        165.28        155.83        25.73 o                         
   0  16   2       1521.23       1552.87        79.71 o                         
   1  16   2        321.90        307.37        34.02 o                         
   2  16   2        667.63        647.98        75.34 o                         
   3  16   2        420.22        448.12        27.45 o                         
   4  16   2        478.45        496.59        34.17 o                         
   5  16   2        412.04        435.31        30.81 o                         
   6  16   2         17.33         34.72        11.80 o                         
  -6  17   2       1330.04       1384.66        66.64 o                         
  -5  17   2        380.96        391.41        36.94 o                         
  -4  17   2       1089.46       1306.81       103.36 o                         
  -3  17   2        207.74        157.50        26.58 o                         
  -2  17   2        757.13        739.43        43.78 o                         
  -1  17   2          2.48         -0.17        11.03 o                         
   0  17   2       3085.57       3353.66       128.46 o                         
   1  17   2         36.91         32.55        18.39 o                         
   2  17   2         31.80         22.67        10.70 o                         
   3  17   2        652.16        698.96        50.41 o                         
   4  17   2       2669.70       2584.58       147.03 o                         
   5  17   2         16.32          5.57        21.29 o                         
   6  17   2        180.12        128.06        28.34 o                         
  -5  18   2        127.06        143.93        35.38 o                         
  -4  18   2       2442.22       2280.36        76.29 o                         
  -3  18   2       1110.65       1145.63        53.65 o                         
  -2  18   2       1044.55       1094.48        65.43 o                         
  -1  18   2        159.19        185.09        27.29 o                         
   0  18   2       1152.62       1191.63        64.94 o                         
   1  18   2       1830.52       1789.74        78.70 o                         
   2  18   2        322.59        331.46        26.28 o                         
   3  18   2          8.74          7.30         6.98 o                         
   4  18   2         19.66         48.58        14.39 o                         
   5  18   2        155.10        210.42        24.04 o                         
  -4  19   2         44.86         39.97        11.62 o                         
  -3  19   2        486.63        488.26        26.20 o                         
  -2  19   2       1684.54       1572.83        73.23 o                         
  -1  19   2       1118.67       1118.48        60.65 o                         
   0  19   2        192.48        224.03        19.82 o                         
   1  19   2       1419.03       1501.96        88.73 o                         
   2  19   2        345.02        342.08        35.34 o                         
   3  19   2       2215.88       2202.19        70.88 o                         
   4  19   2         89.96        108.29        17.50 o                         
  -3  20   2        403.26        315.17        21.59 o                         
  -2  20   2        605.08        604.61        30.44 o                         
  -1  20   2          8.07          5.33         6.35 o                         
   0  20   2       1083.30       1082.74        44.58 o                         
   1  20   2         64.16         73.25        23.81 o                         
   2  20   2       2107.79       2199.22       119.20 o                         
   3  20   2       4599.96       4530.49       122.55 o                         
  -1  21   2       1250.38       1277.61        55.51 o                         
   0  21   2        283.75        294.07        21.65 o                         
 -11   0   3         23.38         11.77        16.34 o                         
  -9   0   3        556.13        577.75        63.41 o                         
  -7   0   3       2723.63       2991.84       141.99 o                         
  -5   0   3       2450.04       2032.12       112.34 o                         
  -3   0   3      14038.35      14392.09       294.28 o                         
  -1   0   3       4542.67       4770.32       119.27 o                         
   1   0   3       9973.82       9810.08       162.75 o                         
   3   0   3      25092.43      24639.52       469.79 o                         
   5   0   3        364.00        401.91        29.73 o                         
   7   0   3       5751.30       5786.53       121.14 o                         
   9   0   3        123.08        109.87        29.50 o                         
 -11   1   3        894.16        917.43        45.44 o                         
 -10   1   3        497.44        540.23        81.53 o                         
  -9   1   3       1168.44       1166.95        65.71 o                         
  -8   1   3        948.91        940.74        53.57 o                         
  -7   1   3        608.11        609.00        27.71 o                         
  -6   1   3       1076.86       1097.79        42.60 o                         
  -5   1   3       1446.45       1394.81        63.26 o                         
  -4   1   3        239.62        237.94        17.34 o                         
  -3   1   3      10441.81      10869.56       125.79 o                         
  -2   1   3      47521.69      45209.89       612.43 o                         
  -1   1   3       1285.92       1359.79        27.95 o                         
   0   1   3      24702.65      22341.54       272.19 o                         
   1   1   3       6222.35       5867.83        83.86 o                         
   2   1   3        427.26        415.35         8.81 o                         
   3   1   3       4605.63       4682.50        79.66 o                         
   4   1   3       2380.27       2064.84        45.24 o                         
   5   1   3         52.64         80.78         9.58 o                         
   6   1   3        506.32        502.75        15.40 o                         
   7   1   3         10.03         16.85         4.58 o                         
   8   1   3       1207.73       1438.93       146.71 o                         
   9   1   3        655.06        713.01        49.01 o                         
  10   1   3          4.84         14.94         9.14 o                         
 -10   2   3         14.49         22.69        11.85 o                         
  -9   2   3        941.54        960.18        43.25 o                         
  -8   2   3       1485.19       1581.65        67.46 o                         
  -7   2   3        425.69        436.71        24.07 o                         
  -6   2   3       3308.40       2784.26        68.64 o                         
  -5   2   3         93.37        115.02        18.06 o                         
  -4   2   3       6040.06       5819.96       115.54 o                         
  -3   2   3       3612.82       3808.30        57.78 o                         
  -2   2   3       7252.97       7302.93        89.46 o                         
  -1   2   3       1803.64       1870.68        25.59 o                         
   0   2   3        136.67        122.43         3.65 o                         
   1   2   3          5.10          9.49         1.34 o                         
   2   2   3       1797.12       1830.94        27.95 o                         
   3   2   3       3521.06       3478.17        62.66 o                         
   4   2   3       1025.59       1029.61        28.76 o                         
   5   2   3       1498.24       1479.71        45.15 o                         
   6   2   3        160.97        184.23         9.36 o                         
   7   2   3          3.61          7.87         4.86 o                         
   8   2   3       1572.51       1492.30        46.57 o                         
   9   2   3        870.59        890.70        54.59 o                         
  10   2   3        722.29        788.71        45.90 o                         
 -10   3   3       1177.65       1225.36        51.81 o                         
  -9   3   3        197.53        214.46        31.03 o                         
  -8   3   3        572.97        565.08        38.23 o                         
  -7   3   3        739.02        739.55        34.54 o                         
  -6   3   3        198.12        203.06        18.48 o                         
  -5   3   3         59.85         62.95        14.40 o                         
  -4   3   3         65.40        103.71        10.93 o                         
  -3   3   3        401.25        413.33        15.38 o                         
  -2   3   3       6236.13       7079.22       111.58 o                         
  -1   3   3      21746.82      21511.80       351.67 o                         
   0   3   3       9253.28       9078.63       106.54 o                         
   1   3   3       1807.15       1776.29        28.12 o                         
   2   3   3      27544.65      25752.86       321.23 o                         
   3   3   3        603.62        622.16        17.76 o                         
   4   3   3        739.14        738.86        26.60 o                         
   5   3   3        165.84        228.63        14.75 o                         
   6   3   3       1250.00       1184.26        26.07 o                         
   7   3   3        114.68        124.52         9.75 o                         
   8   3   3        890.09        886.87        32.36 o                         
   9   3   3        768.27        825.91        37.81 o                         
  10   3   3        367.65        373.97        29.63 o                         
 -10   4   3         96.12         81.56        13.31 o                         
  -9   4   3         15.90          8.51         8.32 o                         
  -8   4   3        457.82        379.23        81.10 o                         
  -7   4   3        174.71        182.56        18.59 o                         
  -6   4   3       6247.11       6100.62       108.88 o                         
  -5   4   3        155.08        103.25        16.72 o                         
  -4   4   3      13284.98      12865.79       269.39 o                         
  -3   4   3       6061.28       5960.89       123.36 o                         
  -2   4   3      45512.61      42956.33       546.94 o                         
  -1   4   3          3.04          6.82         2.22 o                         
   0   4   3      10330.64      10720.43       146.52 o                         
   1   4   3        184.36        183.48         7.22 o                         
   2   4   3        111.95        114.73         7.73 o                         
   3   4   3       3128.17       2996.13        53.13 o                         
   4   4   3      27643.60      27416.31       492.49 o                         
   5   4   3         64.33         42.80         5.55 o                         
   6   4   3       6493.69       6533.78        89.74 o                         
   7   4   3       1003.00        933.41        27.59 o                         
   8   4   3       3035.28       2971.82        65.84 o                         
   9   4   3        194.78        182.16        18.00 o                         
  10   4   3          8.35         -3.33        11.30 o                         
 -10   5   3       5610.35       5262.78       235.14 o                         
  -9   5   3        380.20        336.09        38.77 o                         
  -8   5   3          9.18          7.36        24.93 o                         
  -7   5   3       2715.40       2741.48       127.89 o                         
  -6   5   3        660.63        745.40        42.41 o                         
  -5   5   3        187.85        140.39        14.91 o                         
  -4   5   3      16499.71      15764.94       324.24 o                         
  -3   5   3       4491.30       4427.94       104.13 o                         
  -2   5   3          1.14         11.92         4.99 o                         
  -1   5   3          3.73         15.32         3.22 o                         
   0   5   3      20734.56      19875.09       293.46 o                         
   1   5   3      12084.21      12593.18       174.32 o                         
   2   5   3       2333.41       2494.12        51.44 o                         
   3   5   3       1106.54       1054.59        34.01 o                         
   4   5   3       6918.48       6807.22       159.40 o                         
   5   5   3         39.88         57.79         7.82 o                         
   6   5   3        117.70         98.59        11.10 o                         
   7   5   3        786.52       1114.29        76.71 o                         
   8   5   3        880.76        858.18        44.37 o                         
   9   5   3       1564.20       1570.59        80.50 o                         
  10   5   3        336.33        386.59        42.20 o                         
 -10   6   3         54.65        459.13        54.89 o                         
  -9   6   3       1718.64       1733.86        72.87 o                         
  -8   6   3       2026.32       2169.31       156.63 o                         
  -7   6   3       3183.23       3182.35       137.20 o                         
  -6   6   3       3687.01       3523.89       109.27 o                         
  -5   6   3        374.51        409.81        18.38 o                         
  -4   6   3      18952.13      18221.44       372.95 o                         
  -3   6   3       3314.16       3256.93        85.68 o                         
  -2   6   3       3380.40       3126.42        76.65 o                         
  -1   6   3      15245.07      14630.86       250.03 o                         
   0   6   3       3577.35       3630.18        63.73 o                         
   1   6   3       1684.35       1670.91        35.84 o                         
   2   6   3       7263.69       7088.86       134.47 o                         
   3   6   3      12481.12      13206.10       285.00 o                         
   4   6   3      36055.03      35578.81       602.34 o                         
   5   6   3       1069.36        997.89        33.00 o                         
   6   6   3       9707.82       9242.30       156.91 o                         
   7   6   3         57.44         81.11        13.28 o                         
   8   6   3       2619.63       2673.87       113.91 o                         
   9   6   3        868.12        916.27        58.45 o                         
  10   6   3        540.71        511.51        34.88 o                         
 -10   7   3        980.82        990.55        82.85 o                         
  -9   7   3       2823.46       2736.60        87.69 o                         
  -8   7   3       1108.34       1049.89       105.38 o                         
  -7   7   3       1078.06       1091.20        83.19 o                         
  -6   7   3       2197.13       2233.34       150.24 o                         
  -5   7   3       4535.24       4384.27        92.05 o                         
  -4   7   3       1942.45       1823.17        79.47 o                         
  -3   7   3       3214.34       3549.42        93.06 o                         
  -2   7   3      10459.98      10886.02       430.14 o                         
  -1   7   3      12028.87      11784.73       207.29 o                         
   0   7   3       2545.88       2577.43        57.45 o                         
   1   7   3        281.74        361.25        14.35 o                         
   2   7   3      18637.03      18567.32       433.86 o                         
   3   7   3        211.59        214.48        19.84 o                         
   4   7   3        186.13        159.31        13.70 o                         
   5   7   3       4939.78       4721.42       116.90 o                         
   6   7   3         71.95         82.70        12.57 o                         
   7   7   3       1704.50       1613.44        61.65 o                         
   8   7   3        130.17        144.80        21.28 o                         
   9   7   3        622.82        703.29        49.25 o                         
 -10   8   3        169.80        168.62        14.95 o                         
  -9   8   3       4767.82       4775.68       127.79 o                         
  -8   8   3       1509.85       1361.07        71.00 o                         
  -7   8   3        835.37        794.70        88.19 o                         
  -6   8   3       5382.56       4835.85       120.21 o                         
  -5   8   3        701.46        641.26        28.70 o                         
  -4   8   3       4266.29       4320.61        96.21 o                         
  -3   8   3       1067.08        921.00        37.93 o                         
  -2   8   3         23.28         23.31         6.44 o                         
  -1   8   3      39722.31      37081.03       677.22 o                         
   0   8   3       4962.25       4945.26       115.52 o                         
   1   8   3        995.21        888.05        29.96 o                         
   2   8   3         32.19         29.22         6.46 o                         
   3   8   3       7216.14       7270.41       218.71 o                         
   4   8   3       1278.96       1198.91        35.96 o                         
   5   8   3       1714.45       1678.57        58.60 o                         
   6   8   3         12.64         16.36         7.75 o                         
   7   8   3          3.35          8.17         9.01 o                         
   8   8   3         77.78         88.40        18.46 o                         
   9   8   3       3024.43       3169.18       119.00 o                         
  -9   9   3       2783.39       2930.79        88.19 o                         
  -8   9   3       3553.82       3555.51       107.72 o                         
  -7   9   3       1716.96       1621.93        79.14 o                         
  -6   9   3        162.48        184.51        38.44 o                         
  -5   9   3        621.44        621.93        32.16 o                         
  -4   9   3       1563.68       1723.65        53.30 o                         
  -3   9   3         45.67         59.19        10.32 o                         
  -2   9   3       3606.39       3951.06       101.48 o                         
  -1   9   3         27.51         28.30         7.48 o                         
   0   9   3      12188.48      12014.01       287.90 o                         
   1   9   3       4918.09       5456.13       158.70 o                         
   2   9   3        114.96        164.25        16.13 o                         
   3   9   3       8188.19       8251.72       145.43 o                         
   4   9   3        625.13        593.71        25.38 o                         
   5   9   3        237.54        253.44        21.68 o                         
   6   9   3       4955.20       4834.90       175.49 o                         
   7   9   3       2886.96       2807.34        86.35 o                         
   8   9   3        362.36        328.35        30.82 o                         
   9   9   3         53.08         46.79        13.73 o                         
  -9  10   3        970.43        960.56        45.68 o                         
  -8  10   3        772.06        758.75        41.08 o                         
  -7  10   3         10.26          4.80        10.35 o                         
  -6  10   3        141.40        134.32        20.70 o                         
  -5  10   3          0.82         10.75         9.81 o                         
  -4  10   3       1211.66       1292.39        46.34 o                         
  -3  10   3       4497.20       4668.57        85.18 o                         
  -2  10   3       4187.97       4209.68        85.11 o                         
  -1  10   3      22750.84      23006.68       551.94 o                         
   0  10   3       2463.63       2723.41        81.94 o                         
   1  10   3       9768.33       9349.32       228.48 o                         
   2  10   3       1128.63       1144.91        36.34 o                         
   3  10   3       7564.38       7369.63       152.85 o                         
   4  10   3       4111.00       4218.46        86.44 o                         
   5  10   3       6279.21       6188.18       126.37 o                         
   6  10   3        278.87        275.00        67.86 o                         
   7  10   3       3008.80       3037.95       102.46 o                         
   8  10   3        975.90        922.82        49.34 o                         
   9  10   3       1589.65       1569.99        52.98 o                         
  -9  11   3       1584.87       1645.87        85.83 o                         
  -8  11   3       1741.58       1738.47        77.40 o                         
  -7  11   3        302.30        305.39        31.44 o                         
  -6  11   3          1.62          7.05        11.92 o                         
  -5  11   3       5454.64       5173.22       130.60 o                         
  -4  11   3       1822.85       1708.77        66.46 o                         
  -3  11   3       1731.46       1666.27        43.47 o                         
  -2  11   3         97.79         93.96         9.79 o                         
  -1  11   3         37.85         51.81         7.51 o                         
   0  11   3        440.01        413.03        26.92 o                         
   1  11   3       8644.25       8713.53       142.16 o                         
   2  11   3       1278.32       1270.41        40.76 o                         
   3  11   3         10.19         23.17         7.42 o                         
   4  11   3        251.18        231.71        16.81 o                         
   5  11   3        371.96        401.73        31.38 o                         
   6  11   3        343.03        347.38        86.17 o                         
   7  11   3        477.39        535.86        70.77 o                         
   8  11   3          0.45          4.87        14.75 o                         
   9  11   3       2265.75       2185.35        76.10 o                         
  -9  12   3          3.63         10.69         5.23 o                         
  -8  12   3       1756.40       1810.79        62.88 o                         
  -7  12   3         73.88         86.10        19.74 o                         
  -6  12   3       3844.75       3607.27       167.16 o                         
  -5  12   3         25.48         32.29        25.86 o                         
  -4  12   3        377.93        448.02        32.49 o                         
  -3  12   3         18.49         19.84         5.25 o                         
  -2  12   3        120.46        142.75        13.30 o                         
  -1  12   3       1828.56       2007.61        51.19 o                         
   0  12   3       6513.63       6624.58       243.17 o                         
   1  12   3        199.32        227.28        15.42 o                         
   2  12   3       2837.48       2957.94        72.28 o                         
   3  12   3       1514.73       1586.46        59.52 o                         
   4  12   3        705.95        805.06        37.27 o                         
   5  12   3        474.13        472.74        48.16 o                         
   6  12   3          1.95         10.10         8.44 o                         
   7  12   3        512.46        551.50        69.30 o                         
   8  12   3         29.95         30.33         8.66 o                         
  -8  13   3       1503.55       1504.43        56.80 o                         
  -7  13   3         27.00        109.87        18.94 o                         
  -6  13   3        522.00        482.67        59.70 o                         
  -5  13   3       1866.01       1746.85        90.37 o                         
  -4  13   3        317.49        299.57        23.21 o                         
  -3  13   3         46.96         50.21         8.00 o                         
  -2  13   3        350.41        331.29        21.19 o                         
  -1  13   3          6.81         12.45         5.16 o                         
   0  13   3        250.84        287.98        23.28 o                         
   1  13   3        340.96        309.23        18.89 o                         
   2  13   3        833.81        924.30        35.43 o                         
   3  13   3         34.89         27.23         9.35 o                         
   4  13   3       2024.27       1924.86        73.60 o                         
   5  13   3        171.68        193.12        21.32 o                         
   6  13   3        312.86        301.22        26.43 o                         
   7  13   3          8.17         11.85        17.89 o                         
   8  13   3       1416.11       1489.85        72.62 o                         
  -8  14   3         20.26         29.89        11.17 o                         
  -7  14   3          6.42         17.03        12.85 o                         
  -6  14   3       1107.66       1099.08        67.56 o                         
  -5  14   3         32.05         13.04        11.11 o                         
  -4  14   3       1977.11       2075.44       103.94 o                         
  -3  14   3          5.99          5.35         7.66 o                         
  -2  14   3       1134.07       1192.39        43.48 o                         
  -1  14   3       7549.09       7986.25       199.88 o                         
   0  14   3       6796.59       6595.19       149.56 o                         
   1  14   3       1696.87       1851.46        79.29 o                         
   2  14   3       1198.91       1321.01        44.41 o                         
   3  14   3       3280.27       3234.47       112.27 o                         
   4  14   3       9467.01       9322.46       303.80 o                         
   5  14   3        608.24        595.78        33.73 o                         
   6  14   3        126.77        172.68        25.88 o                         
   7  14   3          3.35         21.06        21.06 o                         
  -7  15   3       3044.79       3245.72       116.39 o                         
  -6  15   3        159.39        166.40        26.14 o                         
  -5  15   3       1338.70       1400.83        79.00 o                         
  -4  15   3       2806.16       2715.62        95.87 o                         
  -3  15   3        127.09        107.50        17.71 o                         
  -2  15   3       1757.58       1851.36        73.99 o                         
  -1  15   3       3986.37       4010.11       201.93 o                         
   0  15   3       1766.92       1896.31       123.11 o                         
   1  15   3       2099.17       2214.76       136.04 o                         
   2  15   3       1007.37       1189.90        76.65 o                         
   3  15   3       2233.83       2255.90        68.84 o                         
   4  15   3        440.66        453.60        35.80 o                         
   5  15   3        237.24        207.04        21.62 o                         
   6  15   3         17.65          6.66         8.49 o                         
   7  15   3       3315.74       3301.29       121.57 o                         
  -7  16   3        590.79        606.86        50.56 o                         
  -6  16   3        756.89        775.67        50.88 o                         
  -5  16   3       2114.82       2100.24        97.66 o                         
  -4  16   3        681.27        589.87        39.54 o                         
  -3  16   3       3344.42       3279.35       107.02 o                         
  -2  16   3       1517.86       1536.92        81.89 o                         
  -1  16   3      16388.89      16395.82       583.40 o                         
   0  16   3          5.05          5.11        15.49 o                         
   1  16   3       2641.39       2804.28       159.50 o                         
   2  16   3        178.07        190.57        29.50 o                         
   3  16   3        543.98        533.13        34.21 o                         
   4  16   3          7.69         19.22        10.44 o                         
   5  16   3        577.87        561.01        34.62 o                         
   6  16   3        529.32        500.82        37.71 o                         
  -6  17   3          4.55          5.29         9.89 o                         
  -5  17   3       4962.83       4955.50       166.37 o                         
  -4  17   3          7.38          5.60        10.81 o                         
  -3  17   3         24.07         40.51        16.50 o                         
  -2  17   3         59.20         51.28        12.95 o                         
  -1  17   3       1008.69       1031.34        62.10 o                         
   0  17   3        135.65        169.18        51.76 o                         
   1  17   3        933.27        883.60        52.61 o                         
   2  17   3         79.86        116.26        22.91 o                         
   3  17   3          7.20          9.91         7.80 o                         
   4  17   3        779.08        831.62        57.57 o                         
   5  17   3       3652.59       3602.70       191.09 o                         
   6  17   3        947.13        912.51        63.88 o                         
  -5  18   3        186.65        201.29        26.48 o                         
  -4  18   3        667.25        685.96        49.40 o                         
  -3  18   3       2259.54       2278.17        82.09 o                         
  -2  18   3         82.71        113.49        19.94 o                         
  -1  18   3       5901.95       5915.86       186.52 o                         
   0  18   3        505.12        450.47        35.44 o                         
   1  18   3       1076.12       1027.30        58.61 o                         
   2  18   3       2415.23       2407.81        82.17 o                         
   3  18   3       4437.67       4409.58       102.00 o                         
   4  18   3       1097.33       1193.06        49.34 o                         
   5  18   3         58.48         35.27        11.23 o                         
  -4  19   3       2826.48       2615.81        98.53 o                         
  -3  19   3        869.98        935.75        43.74 o                         
  -2  19   3       3798.86       3545.02       122.55 o                         
  -1  19   3        344.37        263.94        39.72 o                         
   0  19   3        510.55        502.61        39.64 o                         
   1  19   3        135.27        188.27        21.96 o                         
   2  19   3          5.95         17.10        14.32 o                         
   3  19   3       1076.87       1111.25        57.17 o                         
   4  19   3        380.05        371.23        63.57 o                         
  -3  20   3          1.95          5.16         6.93 o                         
  -2  20   3       4694.29       4372.06       179.43 o                         
  -1  20   3       1778.18       1626.52        67.13 o                         
   0  20   3       1028.25       1001.11        42.54 o                         
   1  20   3       3296.34       3312.79       106.71 o                         
   2  20   3        320.13        364.84        26.50 o                         
   3  20   3        540.22        570.64        35.62 o                         
   0  21   3         67.31         54.53         9.56 o                         
 -10   0   4        268.11        282.99        42.82 o                         
  -8   0   4          4.20          3.34        14.06 o                         
  -6   0   4       6996.24       6776.07       332.47 o                         
  -4   0   4       1997.36       2432.79        58.37 o                         
  -2   0   4      29085.32      28082.66       738.83 o                         
   0   0   4      21025.97      19779.59       439.08 o                         
   2   0   4        641.71        680.48        19.66 o                         
   4   0   4        283.20        389.68        26.54 o                         
   6   0   4         32.24         28.57         7.09 o                         
   8   0   4        292.53        281.06        36.50 o                         
  10   0   4        615.93        651.77        57.45 o                         
 -11   1   4        781.34        837.34        43.11 o                         
 -10   1   4        498.75        510.32        40.35 o                         
  -9   1   4         14.65         10.27        11.07 o                         
  -8   1   4          0.89          9.89        10.79 o                         
  -7   1   4         14.65         25.20         6.54 o                         
  -6   1   4        267.02        222.32        18.17 o                         
  -5   1   4      13935.33      13869.47       708.68 o                         
  -4   1   4      11807.61      12769.72       171.45 o                         
  -3   1   4       4514.50       4849.35        68.89 o                         
  -2   1   4      14716.81      14174.10       229.07 o                         
  -1   1   4        529.35        530.24        13.13 o                         
   0   1   4      23555.34      21877.53       268.20 o                         
   1   1   4      22762.64      21528.39       355.79 o                         
   2   1   4      70949.23      64354.02       759.48 o                         
   3   1   4         78.73         86.64         6.70 o                         
   4   1   4       2650.56       2818.69        64.63 o                         
   5   1   4        273.00        388.94        19.13 o                         
   6   1   4       1951.68       1967.46        34.10 o                         
   7   1   4         26.87         31.38         5.77 o                         
   8   1   4       3315.80       3350.66       106.09 o                         
   9   1   4        836.24        894.36        46.78 o                         
  10   1   4        160.80        197.05        22.55 o                         
 -10   2   4        328.79        327.06        25.44 o                         
  -9   2   4        672.11        699.75        49.75 o                         
  -8   2   4        145.38        156.85        20.80 o                         
  -7   2   4         46.70         50.17         8.78 o                         
  -6   2   4       2278.59       2226.21        81.29 o                         
  -5   2   4        503.67        451.08        29.19 o                         
  -4   2   4       1167.11       1142.63        27.07 o                         
  -3   2   4        951.24       1014.94        26.60 o                         
  -2   2   4       6398.67       6574.28        88.06 o                         
  -1   2   4      12945.57      12122.30       202.03 o                         
   0   2   4       8590.06       8291.74       154.39 o                         
   1   2   4      13965.88      14173.39       182.24 o                         
   2   2   4       7646.09       7902.46        98.63 o                         
   3   2   4       3595.91       3762.92        67.62 o                         
   4   2   4       5805.27       6238.79       140.36 o                         
   5   2   4        254.80        246.86        14.00 o                         
   6   2   4         47.05         52.62         5.83 o                         
   7   2   4        156.13        168.50        10.80 o                         
   8   2   4         54.08         60.86         9.38 o                         
   9   2   4        555.51        567.32        40.89 o                         
  10   2   4       1156.02       1145.84        55.51 o                         
 -10   3   4        386.72        364.77        26.84 o                         
  -9   3   4         19.07          9.19        15.25 o                         
  -8   3   4       3820.34       3971.64       121.07 o                         
  -7   3   4       2277.67       2273.92        62.37 o                         
  -6   3   4       1027.01       1054.42        39.26 o                         
  -5   3   4        321.97        250.63        22.77 o                         
  -4   3   4        406.13        517.11        27.37 o                         
  -3   3   4      21838.42      21386.42       271.92 o                         
  -2   3   4        829.24        806.70        18.88 o                         
  -1   3   4         97.48        163.37         8.08 o                         
   0   3   4        581.73        618.77        11.62 o                         
   1   3   4        220.59        223.01        10.17 o                         
   2   3   4       2563.95       2692.06        39.67 o                         
   3   3   4      22040.75      21971.21       420.71 o                         
   4   3   4       1544.84       1739.81        46.28 o                         
   5   3   4        299.68        304.74        10.73 o                         
   6   3   4       2387.31       2294.38        39.62 o                         
   7   3   4      12601.45      12477.54       148.40 o                         
   8   3   4         37.90         44.53         8.28 o                         
   9   3   4        967.05        949.61        40.36 o                         
  10   3   4         82.35        163.65        78.47 o                         
 -10   4   4        531.69        554.94        32.84 o                         
  -9   4   4        843.55        810.57        89.58 o                         
  -8   4   4         18.64         25.47        14.64 o                         
  -7   4   4        189.60        145.91        19.31 o                         
  -6   4   4         22.82         18.48         8.30 o                         
  -5   4   4      15368.00      14883.54       376.59 o                         
  -4   4   4       4600.05       4627.86       117.89 o                         
  -3   4   4        930.41        903.50        35.37 o                         
  -2   4   4          2.54          6.04         2.60 o                         
  -1   4   4      19375.68      18261.91       247.27 o                         
   0   4   4       1389.28       1319.81        26.83 o                         
   1   4   4       2638.42       2700.02        40.32 o                         
   2   4   4       1158.45       1194.81        28.88 o                         
   3   4   4        697.00        800.50        21.68 o                         
   4   4   4        500.31        549.59        29.82 o                         
   5   4   4        868.15        875.91        23.61 o                         
   6   4   4       2694.12       2707.29        46.94 o                         
   7   4   4        679.10        673.41        23.43 o                         
   8   4   4          2.13          6.00         8.23 o                         
   9   4   4         70.87         69.28        11.69 o                         
  10   4   4        351.73        303.66        36.31 o                         
 -10   5   4          0.02          4.26        14.40 o                         
  -9   5   4       7328.65       7769.13       355.15 o                         
  -8   5   4        227.94        227.55        51.88 o                         
  -7   5   4          2.42          4.92        10.98 o                         
  -6   5   4        768.15        703.97        38.01 o                         
  -5   5   4        489.76        443.28        26.83 o                         
  -4   5   4       1308.16       1258.74        49.99 o                         
  -3   5   4        154.22        186.51        12.67 o                         
  -2   5   4         24.16         22.26         5.70 o                         
  -1   5   4       5738.50       5959.50        94.87 o                         
   0   5   4        768.39        861.11        23.94 o                         
   1   5   4        948.43       1129.07        26.77 o                         
   2   5   4       9006.49       9658.20       176.19 o                         
   3   5   4      28122.39      27819.40       466.55 o                         
   4   5   4         57.78         75.86        12.41 o                         
   5   5   4      11943.76      11359.18       166.00 o                         
   6   5   4         63.51         73.51         9.46 o                         
   7   5   4       3866.92       3674.12        92.92 o                         
   8   5   4        561.57        572.97        49.55 o                         
   9   5   4       1038.15        978.34        60.25 o                         
  10   5   4          0.89         -3.02        10.68 o                         
 -10   6   4       1229.22       1283.64        90.74 o                         
  -9   6   4       1212.04       1165.40        52.01 o                         
  -8   6   4        110.40        133.96        22.46 o                         
  -7   6   4       3057.37       3283.64       169.02 o                         
  -6   6   4        316.90        280.47        20.09 o                         
  -5   6   4      19840.66      18056.79       267.99 o                         
  -4   6   4       1647.73       1551.21        58.44 o                         
  -3   6   4      10797.07      10742.43       193.11 o                         
  -2   6   4        300.71        373.58        19.20 o                         
  -1   6   4      10640.14       9982.73       215.38 o                         
   0   6   4        254.38        253.49        12.28 o                         
   1   6   4         27.33         24.66         4.14 o                         
   2   6   4        489.95        561.09        36.53 o                         
   3   6   4         39.35         48.64        11.68 o                         
   4   6   4        236.80        241.93        24.85 o                         
   5   6   4       2866.95       2937.71        64.85 o                         
   6   6   4       1854.54       1831.22        53.39 o                         
   7   6   4       1234.23       1284.73        49.57 o                         
   8   6   4         51.40         45.24        12.88 o                         
   9   6   4          9.91          5.10        11.68 o                         
  10   6   4         11.14          9.37         6.50 o                         
 -10   7   4       1397.51       1476.77        59.30 o                         
  -9   7   4       1210.96       1218.16        52.81 o                         
  -8   7   4        105.75        119.21        21.19 o                         
  -7   7   4       4354.23       4423.56       172.32 o                         
  -6   7   4       1898.90       1732.50        71.21 o                         
  -5   7   4       1963.64       1916.75        55.58 o                         
  -4   7   4       8267.46       8000.99       233.80 o                         
  -3   7   4        914.77        842.03        40.66 o                         
  -2   7   4       9862.88       9857.76       295.98 o                         
  -1   7   4       2713.70       2478.60        58.58 o                         
   0   7   4      13506.42      13479.73       234.48 o                         
   1   7   4        687.00        643.48        20.64 o                         
   2   7   4          2.69         19.96         8.10 o                         
   3   7   4      17600.46      18161.39       460.35 o                         
   4   7   4       1097.83       1133.17        33.87 o                         
   5   7   4        154.72        144.56        13.80 o                         
   6   7   4        134.99        164.62        16.73 o                         
   7   7   4       5019.41       5101.84       117.08 o                         
   8   7   4       1672.27       1611.08        70.97 o                         
   9   7   4        759.41        849.46        72.74 o                         
 -10   8   4       4619.96       4638.62       193.99 o                         
  -9   8   4        198.18        244.88        25.10 o                         
  -8   8   4       1699.52       1659.16        80.18 o                         
  -7   8   4       1114.17       1009.69        60.07 o                         
  -6   8   4       5326.51       5167.75       146.81 o                         
  -5   8   4       2195.97       2039.31        75.81 o                         
  -4   8   4       4808.76       4936.24       114.54 o                         
  -3   8   4        855.81        795.47        34.89 o                         
  -2   8   4        382.50        455.03        24.38 o                         
  -1   8   4        606.57        577.80        24.19 o                         
   0   8   4       6634.27       6592.84       147.41 o                         
   1   8   4          4.53         25.98         6.05 o                         
   2   8   4        931.07        943.93        43.09 o                         
   3   8   4       2207.24       2383.99        64.57 o                         
   4   8   4       6622.09       6655.12       127.94 o                         
   5   8   4        330.63        302.06        22.59 o                         
   6   8   4       1523.75       1432.43        44.59 o                         
   7   8   4       2891.23       2893.91        80.45 o                         
   8   8   4         54.81         11.45        13.09 o                         
   9   8   4       1379.51       1349.52        72.70 o                         
  -9   9   4       1165.95       1154.94        48.80 o                         
  -8   9   4        701.90        818.13        51.84 o                         
  -7   9   4          1.28          9.77         8.65 o                         
  -6   9   4       1533.49       1503.18        54.99 o                         
  -5   9   4       1942.06       1850.94        72.73 o                         
  -4   9   4       2571.24       2569.77        55.29 o                         
  -3   9   4        441.55        421.67        20.35 o                         
  -2   9   4      18824.08      18304.09       507.91 o                         
  -1   9   4      11581.63      12277.61       223.64 o                         
   0   9   4       8221.41       8112.93       197.38 o                         
   1   9   4      17272.04      17638.68       357.23 o                         
   2   9   4      15531.89      15874.44       341.02 o                         
   3   9   4       2564.45       2694.69        54.19 o                         
   4   9   4       1305.96       1347.06        36.76 o                         
   5   9   4        114.92        103.32        15.92 o                         
   6   9   4        458.27        506.27        37.10 o                         
   7   9   4        389.73        424.33        30.21 o                         
   8   9   4      13042.78      12427.78       285.50 o                         
   9   9   4         36.23        573.32       408.58 o                         
  -9  10   4         55.36         70.56        12.95 o                         
  -8  10   4       1452.68       1413.09        58.07 o                         
  -7  10   4        892.41        909.35        67.48 o                         
  -6  10   4       2856.22       2514.63       131.78 o                         
  -5  10   4         42.97         38.58         9.06 o                         
  -4  10   4         29.54         30.83         6.68 o                         
  -3  10   4         41.43         67.64         8.73 o                         
  -2  10   4        177.16        158.83        13.09 o                         
  -1  10   4       2731.44       2751.98       115.68 o                         
   0  10   4      11051.29      10340.83       197.38 o                         
   1  10   4        392.32        416.00        25.35 o                         
   2  10   4       1832.01       1714.73        40.23 o                         
   3  10   4        240.92        200.23        14.55 o                         
   4  10   4       2329.74       2421.14        54.50 o                         
   5  10   4       1406.22       1447.47        54.32 o                         
   6  10   4        461.37        459.88        49.75 o                         
   7  10   4       1040.70       1140.67        57.20 o                         
   8  10   4         11.19         11.09        11.12 o                         
   9  10   4        306.26        309.17        20.14 o                         
  -9  11   4       1389.68       1465.72        61.47 o                         
  -8  11   4       1911.80       2035.22        85.18 o                         
  -7  11   4        369.03        370.33        41.50 o                         
  -6  11   4          1.94         -3.56        11.38 o                         
  -5  11   4       7042.26       6901.51       153.30 o                         
  -4  11   4        361.24        342.92        23.31 o                         
  -3  11   4        407.44        387.79        20.60 o                         
  -2  11   4        488.42        506.95        27.68 o                         
  -1  11   4        116.78        106.74        11.21 o                         
   0  11   4      11515.96      11899.00       350.06 o                         
   1  11   4        943.77        991.95        34.50 o                         
   2  11   4       3120.66       3105.38        74.06 o                         
   3  11   4       2101.89       2192.66        73.95 o                         
   4  11   4        361.65        376.68        21.46 o                         
   5  11   4       4105.85       4103.25       121.57 o                         
   6  11   4         15.19          8.19        17.61 o                         
   7  11   4       1916.30       1980.60        98.58 o                         
   8  11   4       4097.21       4044.06       174.98 o                         
  -9  12   4        408.91        454.29        23.38 o                         
  -8  12   4        797.80        795.71        37.93 o                         
  -7  12   4          9.19          6.35         9.60 o                         
  -6  12   4        283.51        308.93        37.86 o                         
  -5  12   4       8451.29       8737.03       381.86 o                         
  -4  12   4          8.91         17.80         7.60 o                         
  -3  12   4        135.49        137.73        12.04 o                         
  -2  12   4        169.95        162.03        15.43 o                         
  -1  12   4       1019.94        984.38        44.26 o                         
   0  12   4        249.42        276.67        20.65 o                         
   1  12   4         28.56         22.63         6.20 o                         
   2  12   4          6.42          8.93         6.40 o                         
   3  12   4       1121.20       1162.36        42.86 o                         
   4  12   4        662.62        694.73        33.65 o                         
   5  12   4         19.31         18.02         9.70 o                         
   6  12   4         35.10         61.54        17.39 o                         
   7  12   4        616.43        696.52        77.81 o                         
   8  12   4         35.06         49.99         9.95 o                         
  -8  13   4        876.13        873.61        37.34 o                         
  -7  13   4       3163.87       3296.31       112.15 o                         
  -6  13   4        197.78        265.18        43.59 o                         
  -5  13   4       2823.18       2724.37       118.45 o                         
  -4  13   4       1825.39       1630.84        68.51 o                         
  -3  13   4       5686.54       5532.33       123.55 o                         
  -2  13   4       1364.19       1411.23        46.49 o                         
  -1  13   4        612.98        607.40        36.37 o                         
   0  13   4       7100.46       7213.49       156.03 o                         
   1  13   4        792.52        812.65        31.48 o                         
   2  13   4       1022.38       1050.12        38.02 o                         
   3  13   4      10504.83      10614.73       175.80 o                         
   4  13   4       5293.41       5334.72       144.85 o                         
   5  13   4        873.98        922.05        47.85 o                         
   6  13   4        377.61        439.60        39.16 o                         
   7  13   4       2829.87       2719.03       117.32 o                         
   8  13   4        171.60        141.97        22.06 o                         
  -8  14   4        221.07        213.90        15.85 o                         
  -7  14   4        133.62         97.79        24.78 o                         
  -6  14   4       1028.28        971.93        62.34 o                         
  -5  14   4       4158.64       4035.38       153.36 o                         
  -4  14   4        589.22        535.94        38.17 o                         
  -3  14   4        355.29        435.08        33.42 o                         
  -2  14   4        150.90        140.64        14.57 o                         
  -1  14   4       7025.72       7263.56       254.15 o                         
   0  14   4      11841.92      11980.56       366.50 o                         
   1  14   4         70.28         87.38        12.58 o                         
   2  14   4         95.90        114.40        13.09 o                         
   3  14   4       1983.44       1850.18        60.33 o                         
   4  14   4        161.60        191.28        27.44 o                         
   5  14   4          3.38          1.80         8.78 o                         
   6  14   4         25.47         31.44        13.98 o                         
   7  14   4         45.61         54.73        18.25 o                         
  -7  15   4         36.27         41.27        16.88 o                         
  -6  15   4       3878.52       4062.40       145.83 o                         
  -5  15   4        126.91        140.61        24.91 o                         
  -4  15   4       2451.03       2447.01       112.03 o                         
  -3  15   4        435.26        407.58        32.75 o                         
  -2  15   4       7776.11       7413.48       188.58 o                         
  -1  15   4       4498.37       4563.99       148.85 o                         
   0  15   4        394.06        388.33        39.60 o                         
   1  15   4        231.12        241.45        26.81 o                         
   2  15   4       7150.07       7027.78       209.56 o                         
   3  15   4        515.96        524.77        31.79 o                         
   4  15   4        361.71        360.75        29.22 o                         
   5  15   4       1442.42       1472.72        60.27 o                         
   6  15   4        120.51        149.43        36.24 o                         
   7  15   4       1786.21       1748.47        96.36 o                         
  -7  16   4        679.89        801.90        57.53 o                         
  -6  16   4       4469.04       4462.46       150.38 o                         
  -5  16   4         10.11         13.43        11.23 o                         
  -4  16   4       1268.62       1300.57        60.22 o                         
  -3  16   4         63.18         78.80        15.08 o                         
  -2  16   4       1395.31       1425.13       156.48 o                         
  -1  16   4        150.17        177.41        23.32 o                         
   0  16   4       6689.88       6426.10       194.45 o                         
   1  16   4       1041.23        962.63       106.19 o                         
   2  16   4       2846.82       2859.67        79.30 o                         
   3  16   4          1.48         12.32         8.76 o                         
   4  16   4       4272.76       4382.20       123.65 o                         
   5  16   4        160.87        204.50        20.74 o                         
   6  16   4        110.68        112.50        33.14 o                         
  -6  17   4          1.61          7.61         9.87 o                         
  -5  17   4        702.42        667.26        47.49 o                         
  -4  17   4       5705.23       5736.13       189.78 o                         
  -3  17   4        172.14        189.90        27.24 o                         
  -2  17   4       3167.97       3174.24       145.75 o                         
  -1  17   4         27.43         29.03        17.19 o                         
   0  17   4       6856.38       7027.43       287.79 o                         
   1  17   4       2919.65       2993.68       159.50 o                         
   2  17   4        142.09        140.41        15.37 o                         
   3  17   4         27.77         16.01         8.36 o                         
   4  17   4         88.42        117.64        16.53 o                         
   5  17   4        635.30        545.53        87.96 o                         
  -5  18   4       2216.26       2237.80        88.53 o                         
  -4  18   4       2812.11       2709.13       106.86 o                         
  -3  18   4       1879.96       1828.10        68.70 o                         
  -2  18   4          3.78         31.51        19.28 o                         
  -1  18   4       2574.93       2701.85       149.51 o                         
   0  18   4       3479.98       3481.27       143.39 o                         
   1  18   4          8.02         14.95         9.23 o                         
   2  18   4          9.79          9.36         7.75 o                         
   3  18   4         53.91         86.20        11.69 o                         
   4  18   4       4854.04       5012.61       183.59 o                         
   5  18   4        108.69        122.11        17.37 o                         
  -4  19   4         70.14         57.45        10.23 o                         
  -3  19   4          1.78          5.57        20.67 o                         
  -2  19   4       4719.93       4659.40       210.68 o                         
  -1  19   4        341.03        421.04        49.17 o                         
   0  19   4        312.58        312.23        26.94 o                         
   1  19   4         64.99         57.01        13.13 o                         
   2  19   4       1464.13       1497.50        63.97 o                         
   3  19   4       3084.81       2981.44        82.24 o                         
   4  19   4       1189.21       1148.18        54.72 o                         
  -3  20   4       1308.74       1174.76        67.36 o                         
  -2  20   4        126.23        101.81        23.46 o                         
  -1  20   4       3496.18       3445.91       162.83 o                         
   0  20   4        198.05        206.20        22.38 o                         
   1  20   4         66.85         68.81        12.62 o                         
   2  20   4          3.80          3.75         7.16 o                         
 -11   0   5       2990.35       2974.93       139.13 o                         
  -9   0   5        119.96        114.90        29.19 o                         
  -7   0   5        263.30        247.52        31.71 o                         
  -5   0   5       2656.12       2385.56       130.85 o                         
  -3   0   5        118.17        143.23        10.85 o                         
  -1   0   5       7173.65       7306.16       182.47 o                         
   1   0   5       6781.87       6947.47       179.67 o                         
   3   0   5        220.34        199.98        17.92 o                         
   5   0   5       4204.78       4369.62        82.41 o                         
   7   0   5        357.29        386.31        27.02 o                         
   9   0   5       3670.44       3820.59       154.63 o                         
 -11   1   5        711.28        732.80        39.62 o                         
 -10   1   5         20.12         35.32        10.19 o                         
  -9   1   5       1291.76       1350.26        82.19 o                         
  -8   1   5        835.31        845.93        70.21 o                         
  -7   1   5       3449.65       3490.24       123.48 o                         
  -6   1   5        224.20        226.35        15.88 o                         
  -5   1   5       1847.27       2052.23        63.03 o                         
  -4   1   5      10189.65      10489.47       180.93 o                         
  -3   1   5       6824.21       7206.83       121.45 o                         
  -2   1   5      23511.49      22942.92       512.62 o                         
  -1   1   5      36415.88      36408.75       630.49 o                         
   0   1   5      13013.47      13467.47       168.41 o                         
   1   1   5       8343.54       8007.80       111.81 o                         
   2   1   5        686.01        671.67        13.46 o                         
   3   1   5       2803.17       2374.84        51.31 o                         
   4   1   5        125.07        117.31        10.52 o                         
   5   1   5       1159.88       1114.23        22.37 o                         
   6   1   5        155.40        161.78         9.40 o                         
   7   1   5       1705.74       1699.84        36.38 o                         
   8   1   5        178.94        174.43        14.85 o                         
   9   1   5         25.55         31.73         8.05 o                         
  10   1   5          2.13         -0.99        13.16 o                         
 -10   2   5        203.76        174.59        18.93 o                         
  -9   2   5        277.04        243.83        31.51 o                         
  -8   2   5       4487.26       4549.52       134.19 o                         
  -7   2   5        526.28        554.42        36.67 o                         
  -6   2   5        191.24        232.78        17.30 o                         
  -5   2   5       2507.67       2544.67        86.65 o                         
  -4   2   5        804.61        929.45        26.58 o                         
  -3   2   5       3600.98       3660.05        61.54 o                         
  -2   2   5         22.22         30.71         3.64 o                         
  -1   2   5       2497.36       2579.48        51.47 o                         
   0   2   5       1523.87       1442.21        30.45 o                         
   1   2   5       4834.00       4829.25        71.81 o                         
   2   2   5        386.34        506.62        13.74 o                         
   3   2   5        731.96        856.23        26.61 o                         
   4   2   5       1805.22       1789.52        47.64 o                         
   5   2   5          4.40         12.66         3.40 o                         
   6   2   5        585.83        610.36        18.43 o                         
   7   2   5       1842.61       1836.10        38.16 o                         
   8   2   5       1604.25       1658.50        43.52 o                         
   9   2   5        337.43        325.63        27.27 o                         
  10   2   5         20.41         31.54        10.18 o                         
 -10   3   5        453.29        434.38        39.42 o                         
  -9   3   5        627.12        653.09        41.14 o                         
  -8   3   5         72.51         85.55        16.34 o                         
  -7   3   5       3894.00       3920.73        90.22 o                         
  -6   3   5      13262.47      12799.11       394.71 o                         
  -5   3   5        407.04        444.17        30.91 o                         
  -4   3   5         16.22         18.84         4.34 o                         
  -3   3   5        315.64        429.18        17.53 o                         
  -2   3   5       2647.24       2573.59        54.09 o                         
  -1   3   5       4148.32       4283.24       118.68 o                         
   0   3   5       7788.52       8425.77       129.66 o                         
   1   3   5       1539.03       1653.37        30.57 o                         
   2   3   5       1225.93       1365.48        26.61 o                         
   3   3   5       2275.63       2262.00        52.24 o                         
   4   3   5       1295.71       1080.05        34.87 o                         
   5   3   5        601.58        561.52        15.40 o                         
   6   3   5        468.01        456.44        16.05 o                         
   7   3   5       4559.21       4607.35        82.56 o                         
   8   3   5       4957.01       5060.07       120.66 o                         
   9   3   5          0.57          6.31         6.64 o                         
  10   3   5        199.57        257.00        23.00 o                         
 -10   4   5        524.90        496.90        30.98 o                         
  -9   4   5        264.95        289.78        48.74 o                         
  -8   4   5        146.10        143.55        21.37 o                         
  -7   4   5        190.18        185.12        21.20 o                         
  -6   4   5        393.26        496.24        34.09 o                         
  -5   4   5        147.97        122.91        17.44 o                         
  -4   4   5        223.92        190.11        12.89 o                         
  -3   4   5        768.44        771.33        22.16 o                         
  -2   4   5        672.21        786.33        21.84 o                         
  -1   4   5      32174.35      29694.23       717.78 o                         
   0   4   5        512.19        478.55        12.70 o                         
   1   4   5       9145.00       9169.53       131.46 o                         
   2   4   5       5051.10       5023.44        73.63 o                         
   3   4   5       9176.76       9721.65       159.11 o                         
   4   4   5        354.28        497.65        22.48 o                         
   5   4   5       1686.83       1686.01        35.63 o                         
   6   4   5       1445.16       1473.10        32.43 o                         
   7   4   5        560.78        575.66        22.84 o                         
   8   4   5        592.50        617.04        31.59 o                         
   9   4   5       1419.79       1393.99        55.25 o                         
  10   4   5        118.76         89.66        24.08 o                         
 -10   5   5        100.20         89.27        25.40 o                         
  -9   5   5        147.10        170.41        43.36 o                         
  -8   5   5       1444.91       1507.10        62.86 o                         
  -7   5   5        546.50        503.64        31.76 o                         
  -6   5   5       1090.77       1047.77        39.95 o                         
  -5   5   5       1726.31       1791.49        59.96 o                         
  -4   5   5       5444.73       5149.27       164.20 o                         
  -3   5   5       3149.19       3469.69        83.26 o                         
  -2   5   5      11315.96      11102.36       307.75 o                         
  -1   5   5         33.58         76.71         6.19 o                         
   0   5   5       2015.82       2397.40        51.36 o                         
   1   5   5       3312.79       3539.45        82.84 o                         
   2   5   5      17842.92      18680.46       321.54 o                         
   3   5   5          4.42         12.15         6.36 o                         
   4   5   5      17626.49      16841.10       423.06 o                         
   5   5   5       5786.35       5728.62        96.95 o                         
   6   5   5       1925.58       1948.75        51.44 o                         
   7   5   5       1692.58       1739.19        65.65 o                         
   8   5   5        107.27         95.16        21.43 o                         
   9   5   5       1013.72       1138.80        64.39 o                         
  10   5   5        241.51        217.80        32.67 o                         
 -10   6   5       3710.69       3465.42       170.80 o                         
  -9   6   5        893.51        929.19        53.79 o                         
  -8   6   5        195.70        218.31        58.57 o                         
  -7   6   5        743.71        712.24        37.06 o                         
  -6   6   5       1255.62       1288.79        46.05 o                         
  -5   6   5         21.05        322.62        41.49 o                         
  -4   6   5       5931.74       5754.15       181.08 o                         
  -3   6   5       2853.66       3087.40        77.24 o                         
  -2   6   5       1874.51       1797.35        43.74 o                         
  -1   6   5       2379.36       2566.53        50.26 o                         
   0   6   5       3464.27       3414.94        70.02 o                         
   1   6   5        859.74        936.64        25.50 o                         
   2   6   5        129.33        149.00        11.95 o                         
   3   6   5          2.04         15.50        10.88 o                         
   4   6   5       1242.82       1256.47        36.47 o                         
   5   6   5         93.74         86.21        10.16 o                         
   6   6   5       2968.61       2853.63        66.98 o                         
   7   6   5       2854.62       2877.34        79.83 o                         
   8   6   5        395.30        456.54        35.99 o                         
   9   6   5        115.07        123.14        28.49 o                         
 -10   7   5       1268.86       1171.84        83.46 o                         
  -9   7   5       1230.59       1240.52        53.12 o                         
  -8   7   5          8.39          5.25        10.01 o                         
  -7   7   5        722.83        648.97        39.39 o                         
  -6   7   5       8544.66       7909.28       200.07 o                         
  -5   7   5       4264.58       4095.99        95.50 o                         
  -4   7   5        112.56        111.74        20.89 o                         
  -3   7   5       1779.62       1526.57        48.22 o                         
  -2   7   5       3914.72       3974.01       139.68 o                         
  -1   7   5       7038.70       6972.68       169.78 o                         
   0   7   5       1968.89       2015.18        43.43 o                         
   1   7   5       4878.92       5393.74       121.17 o                         
   2   7   5          4.95         19.35         6.18 o                         
   3   7   5        335.30        345.43        20.31 o                         
   4   7   5       4653.31       4429.26        84.61 o                         
   5   7   5        401.37        403.39        20.61 o                         
   6   7   5        347.46        338.18        20.41 o                         
   7   7   5        128.89        108.62        15.47 o                         
   8   7   5       2678.29       2647.11        82.19 o                         
   9   7   5         20.74         36.80        35.15 o                         
 -10   8   5        428.07        403.46        30.43 o                         
  -9   8   5       1160.79       1199.38        50.81 o                         
  -8   8   5        714.51        761.68        50.84 o                         
  -7   8   5        215.44        209.59        34.88 o                         
  -6   8   5        732.97        741.85        39.21 o                         
  -5   8   5       1942.87       1905.43        59.93 o                         
  -4   8   5          3.64          9.86         5.00 o                         
  -3   8   5         16.45         56.74        10.82 o                         
  -2   8   5        113.92        107.29        14.09 o                         
  -1   8   5       4111.32       4075.75       141.45 o                         
   0   8   5       1122.65       1075.92        34.44 o                         
   1   8   5       3355.56       3341.49        66.42 o                         
   2   8   5       5164.04       5161.73        98.11 o                         
   3   8   5         89.88         92.45         8.66 o                         
   4   8   5        172.69        205.78        14.62 o                         
   5   8   5       2059.52       2012.64        57.10 o                         
   6   8   5         34.08         26.84         9.67 o                         
   7   8   5       3647.15       3626.88        92.59 o                         
   8   8   5       1072.34       1119.45        55.99 o                         
   9   8   5        566.92        568.09        50.29 o                         
  -9   9   5        761.48        857.00        52.36 o                         
  -8   9   5       1906.55       1923.39        86.04 o                         
  -7   9   5       5123.89       4676.36       208.28 o                         
  -6   9   5        454.47        406.06        45.23 o                         
  -5   9   5        173.35        168.84        16.89 o                         
  -4   9   5        995.30        983.13        49.67 o                         
  -3   9   5        548.32        522.13        20.24 o                         
  -2   9   5        768.09        611.59        30.69 o                         
  -1   9   5      29078.15      27849.04       930.58 o                         
   0   9   5       2427.06       2692.50       107.22 o                         
   1   9   5       3646.23       3650.43        83.72 o                         
   2   9   5       1571.03       1535.26        36.22 o                         
   3   9   5       5508.40       5235.50        95.36 o                         
   4   9   5       3003.61       2876.15        60.11 o                         
   5   9   5         43.26         30.15        10.03 o                         
   6   9   5        179.25        164.92        19.54 o                         
   7   9   5       1439.58       1449.24        52.72 o                         
   8   9   5         83.35         84.86        16.61 o                         
   9   9   5       1121.35       1132.12        86.02 o                         
  -9  10   5        857.61        918.10        40.48 o                         
  -8  10   5        839.02        833.34        42.92 o                         
  -7  10   5         23.08         21.83        14.56 o                         
  -6  10   5        622.84        556.69        53.35 o                         
  -5  10   5       9883.36       9334.93       226.64 o                         
  -4  10   5        477.40        463.15        25.89 o                         
  -3  10   5        205.67        168.89        15.51 o                         
  -2  10   5        805.51        945.77        36.37 o                         
  -1  10   5       1025.97       1058.01        54.26 o                         
   0  10   5        668.20        700.09        31.94 o                         
   1  10   5        139.15        159.56        11.24 o                         
   2  10   5       1074.20       1184.43        57.01 o                         
   3  10   5       1729.63       1745.75        56.82 o                         
   4  10   5        583.98        567.63        24.03 o                         
   5  10   5         30.63         20.88         8.23 o                         
   6  10   5       6154.34       6100.14       301.03 o                         
   7  10   5       5102.98       5111.90       127.82 o                         
   8  10   5         41.43         45.50        13.17 o                         
   9  10   5       1918.06       1983.90        71.89 o                         
  -9  11   5        148.43        207.97        20.29 o                         
  -8  11   5       1842.44       1978.00        83.01 o                         
  -7  11   5        802.28        806.00        63.64 o                         
  -6  11   5       6448.98       6244.85       256.82 o                         
  -5  11   5       2044.79       1965.73        65.24 o                         
  -4  11   5       3424.05       3384.81       155.94 o                         
  -3  11   5        489.58        517.57        24.13 o                         
  -2  11   5       3743.07       3724.49       121.27 o                         
  -1  11   5       1227.87       1185.59        44.36 o                         
   0  11   5        614.01        666.14        28.59 o                         
   1  11   5      11751.45      11525.26       178.20 o                         
   2  11   5       2432.96       2450.11        67.80 o                         
   3  11   5        556.42        558.94        28.87 o                         
   4  11   5        795.19        785.11        32.77 o                         
   5  11   5         35.18         30.05        11.72 o                         
   6  11   5       1309.51       1424.13       175.60 o                         
   7  11   5        143.70        158.32        24.35 o                         
   8  11   5        818.86        794.81        84.28 o                         
  -9  12   5         37.65         49.91         7.71 o                         
  -8  12   5        172.58        166.53        17.04 o                         
  -7  12   5        336.04        297.70        36.00 o                         
  -6  12   5       4055.11       3745.39       171.58 o                         
  -5  12   5       1196.23       1165.17        62.40 o                         
  -4  12   5         66.95         56.70        13.67 o                         
  -3  12   5        377.58        344.88        23.42 o                         
  -2  12   5       1333.93       1318.71        54.10 o                         
  -1  12   5        253.41        287.39        18.18 o                         
   0  12   5        873.61        817.20        38.46 o                         
   1  12   5       1124.19       1175.05        34.26 o                         
   2  12   5      11948.31      11636.45       191.27 o                         
   3  12   5         35.92         54.82        11.24 o                         
   4  12   5      12188.79      12582.44       635.82 o                         
   5  12   5        242.07        275.90        27.75 o                         
   6  12   5       3175.49       3577.33       145.54 o                         
   7  12   5        328.22        317.17        29.44 o                         
   8  12   5        249.18        197.62        26.25 o                         
  -8  13   5         94.89        104.63        18.81 o                         
  -7  13   5         65.16         80.13        12.86 o                         
  -6  13   5      10099.60       9953.93       297.96 o                         
  -5  13   5        171.46        198.19        29.39 o                         
  -4  13   5       3479.58       3499.15       110.29 o                         
  -3  13   5        728.54        705.93        34.86 o                         
  -2  13   5      11517.37      11575.40       223.95 o                         
  -1  13   5       1214.99       1249.65        45.20 o                         
   0  13   5         20.09         23.46         7.92 o                         
   1  13   5        321.97        395.15        32.06 o                         
   2  13   5       1342.59       1369.86        41.87 o                         
   3  13   5         45.71         43.73         9.81 o                         
   4  13   5       1441.77       1359.42        74.38 o                         
   5  13   5        117.73        144.54        24.25 o                         
   6  13   5        266.60        262.73        30.23 o                         
   7  13   5       1048.89       1082.38        66.26 o                         
  -8  14   5        585.40        628.96        28.03 o                         
  -7  14   5       1107.07       1187.01        84.01 o                         
  -6  14   5       1705.03       1759.50       117.76 o                         
  -5  14   5       1147.25       1114.24        69.56 o                         
  -4  14   5        625.16        608.21        52.60 o                         
  -3  14   5          0.27          9.47        10.53 o                         
  -2  14   5        338.24        308.82        33.35 o                         
  -1  14   5       2425.75       2664.50        86.36 o                         
   0  14   5       1434.57       1464.86        56.47 o                         
   1  14   5       1218.09       1249.58        39.76 o                         
   2  14   5       6381.83       6363.48       140.08 o                         
   3  14   5        193.01        180.46        18.09 o                         
   4  14   5       2700.47       2679.69        90.29 o                         
   5  14   5        201.16        235.44        29.28 o                         
   6  14   5       8154.77       8162.82       238.75 o                         
   7  14   5       1842.52       1705.95        80.61 o                         
  -7  15   5        559.61        681.19        56.60 o                         
  -6  15   5       1314.59       1310.78       115.09 o                         
  -5  15   5       1223.58       1265.75        72.93 o                         
  -4  15   5       3346.27       3281.36       134.30 o                         
  -3  15   5         72.02         79.23        20.13 o                         
  -2  15   5       1341.39       1332.86        74.71 o                         
  -1  15   5       8645.95       9148.52       276.06 o                         
   0  15   5        225.21        216.14        25.47 o                         
   1  15   5        457.20        496.14        28.44 o                         
   2  15   5         41.75         60.97        13.04 o                         
   3  15   5      12653.64      12732.35       245.04 o                         
   4  15   5        784.86        877.26        48.50 o                         
   5  15   5       1099.46        986.41        64.04 o                         
   6  15   5        144.03        220.04        42.27 o                         
   7  15   5         33.29         40.41        13.38 o                         
  -7  16   5         50.82         53.89        14.40 o                         
  -6  16   5        994.97       1092.64        59.46 o                         
  -5  16   5       1032.18       1055.60        63.25 o                         
  -4  16   5         32.79         49.17        17.46 o                         
  -3  16   5       1141.01        978.37        64.27 o                         
  -2  16   5         33.59         31.50        15.21 o                         
  -1  16   5       1685.57       1777.94        78.43 o                         
   0  16   5         47.84         55.77        14.31 o                         
   1  16   5       2668.89       2589.55       101.24 o                         
   2  16   5        977.55        937.91        40.41 o                         
   3  16   5        307.50        307.98        25.71 o                         
   4  16   5        147.44        146.46        23.70 o                         
   5  16   5       1461.00       1319.97       118.23 o                         
   6  16   5        119.28        102.74        26.48 o                         
  -6  17   5        339.70        340.95        28.70 o                         
  -5  17   5        357.75        347.98        49.55 o                         
  -4  17   5          3.16         13.47        21.60 o                         
  -3  17   5       1741.48       1733.48        86.13 o                         
  -2  17   5       1250.93       1199.39        69.31 o                         
  -1  17   5       2402.08       2497.94       145.87 o                         
   0  17   5        139.60        165.84        22.16 o                         
   1  17   5       5233.08       5602.57       172.61 o                         
   2  17   5        250.24        233.48        19.19 o                         
   3  17   5       1151.75       1231.88        50.63 o                         
   4  17   5         44.21         60.55        12.75 o                         
   5  17   5         32.87         14.84        10.11 o                         
  -5  18   5        449.98        473.92        58.77 o                         
  -4  18   5        721.11        596.49        71.62 o                         
  -3  18   5          4.45         10.71        11.03 o                         
  -2  18   5         58.09         72.86        23.00 o                         
  -1  18   5        668.95        858.96        73.01 o                         
   0  18   5        866.84        899.32        49.89 o                         
   1  18   5       1084.96        988.97        61.28 o                         
   2  18   5         16.46         23.29         8.32 o                         
   3  18   5        909.22        943.00        36.40 o                         
   4  18   5        365.86        400.09        25.66 o                         
  -4  19   5        825.49        754.29        44.90 o                         
  -3  19   5        340.64        325.19        49.63 o                         
  -2  19   5       3075.62       2989.10       150.90 o                         
  -1  19   5       5998.93       6136.38       257.60 o                         
   0  19   5        160.26        148.91        18.70 o                         
   1  19   5        348.46        340.86        28.20 o                         
   2  19   5          1.06          1.94         7.63 o                         
   3  19   5        858.00        900.90        32.47 o                         
  -3  20   5        648.29        649.06        50.40 o                         
  -2  20   5        276.01        282.45        34.61 o                         
  -1  20   5       2290.54       2244.57       117.84 o                         
   0  20   5          0.04          2.41         6.97 o                         
   1  20   5        722.37        698.23        30.04 o                         
   2  20   5        755.29        763.38        38.21 o                         
 -10   0   6       4764.77       4895.17       221.82 o                         
  -8   0   6        122.71        157.41        33.68 o                         
  -6   0   6       1896.93       2046.53        64.16 o                         
  -4   0   6      17334.95      18336.72       320.55 o                         
  -2   0   6       3695.03       3389.82        99.58 o                         
   0   0   6       6553.03       6078.46       145.60 o                         
   2   0   6      20120.71      19452.44       323.89 o                         
   4   0   6       2381.86       2369.50        83.43 o                         
   6   0   6        301.62        279.33        28.01 o                         
   8   0   6       4995.96       5087.24       147.42 o                         
  10   0   6       1485.74       1425.49        86.48 o                         
 -10   1   6       1429.92       1642.74       104.45 o                         
  -9   1   6          3.18         18.57        11.53 o                         
  -8   1   6       1532.39       1456.58        65.66 o                         
  -7   1   6       2146.93       2051.62        77.56 o                         
  -6   1   6       6080.93       6070.62       111.14 o                         
  -5   1   6        828.55        769.17        34.40 o                         
  -4   1   6       4715.44       5097.22        75.82 o                         
  -3   1   6          3.84         14.25         9.24 o                         
  -2   1   6       2070.10       2012.47        69.70 o                         
  -1   1   6      10391.13      10509.55       334.21 o                         
   0   1   6       1374.68       1438.99        26.39 o                         
   1   1   6       1384.86       1335.98        27.80 o                         
   2   1   6       2092.65       2124.74        42.29 o                         
   3   1   6        445.67        774.90        55.22 o                         
   4   1   6          0.15         28.94         6.21 o                         
   5   1   6        290.33        261.03        10.78 o                         
   6   1   6       1104.70       1177.94        26.86 o                         
   7   1   6       2332.96       2282.07        51.99 o                         
   8   1   6       1246.32       1260.70        46.70 o                         
   9   1   6        195.88        153.93        14.81 o                         
  10   1   6       1932.94       1905.98        73.72 o                         
 -10   2   6       3019.26       2832.16       147.65 o                         
  -9   2   6        464.83        446.48        39.97 o                         
  -8   2   6        972.97       1023.00        53.58 o                         
  -7   2   6       2187.30       2261.99        81.95 o                         
  -6   2   6        162.27        229.91        18.54 o                         
  -5   2   6       8241.63       8268.42       147.82 o                         
  -4   2   6       1805.15       1697.17        40.03 o                         
  -3   2   6        718.68        731.06        22.65 o                         
  -2   2   6      31969.58      31658.80       602.07 o                         
  -1   2   6        650.18        717.10        21.40 o                         
   0   2   6       9582.82       9353.05       130.37 o                         
   1   2   6      10846.52      10637.92       149.31 o                         
   2   2   6      39358.90      37891.84       505.67 o                         
   3   2   6       5115.97       4507.25       132.84 o                         
   4   2   6       1264.07       1350.01        67.85 o                         
   5   2   6         49.96         50.05         5.30 o                         
   6   2   6       1245.15       1252.19        31.12 o                         
   7   2   6        172.94        180.61        13.58 o                         
   8   2   6       3696.77       3826.98        86.84 o                         
   9   2   6        138.95        138.00        14.51 o                         
  10   2   6         19.07         27.74        10.37 o                         
 -10   3   6       1276.55       1307.23        66.92 o                         
  -9   3   6       2030.33       2224.73        82.70 o                         
  -8   3   6       2821.76       2892.89       160.95 o                         
  -7   3   6         90.28         88.98        14.31 o                         
  -6   3   6        660.59        609.75        28.62 o                         
  -5   3   6      10207.84       9743.77       227.79 o                         
  -4   3   6       1286.24       1441.07        39.36 o                         
  -3   3   6         90.90        125.99        11.81 o                         
  -2   3   6         26.19         25.86         5.58 o                         
  -1   3   6       2220.74       2095.35        62.08 o                         
   0   3   6        365.45        348.94        15.89 o                         
   1   3   6      13710.76      14090.26       214.55 o                         
   2   3   6        234.54        227.09         9.55 o                         
   3   3   6       2672.04       2749.03        87.53 o                         
   4   3   6       4734.04       4783.06       100.33 o                         
   5   3   6         11.58         11.31         3.64 o                         
   6   3   6       2503.15       2533.50        48.00 o                         
   7   3   6       1064.83       1048.76        33.24 o                         
   8   3   6       1874.36       1912.05        49.35 o                         
   9   3   6        450.32        441.44        26.05 o                         
  10   3   6         38.89         50.25        12.11 o                         
 -10   4   6        883.03        865.58        41.41 o                         
  -9   4   6        171.54        172.18        26.79 o                         
  -8   4   6       1567.43       1684.29        71.32 o                         
  -7   4   6        265.55        258.06        19.35 o                         
  -6   4   6       3425.45       3308.39        91.84 o                         
  -5   4   6       2558.75       2435.45        85.40 o                         
  -4   4   6       1976.87       2053.49        56.52 o                         
  -3   4   6       4140.72       4106.09       134.31 o                         
  -2   4   6       7330.82       7727.88       139.49 o                         
  -1   4   6        662.21        652.60        22.19 o                         
   0   4   6       8958.48       8705.51       151.68 o                         
   1   4   6          1.56          5.68         2.94 o                         
   2   4   6        122.91        133.98         7.55 o                         
   3   4   6       8414.04       8318.60       158.37 o                         
   4   4   6       1660.99       1646.81        69.41 o                         
   5   4   6       1031.11        994.85        28.38 o                         
   6   4   6         10.47          8.51         4.52 o                         
   7   4   6        859.62        921.21        31.21 o                         
   8   4   6        463.41        429.49        21.71 o                         
   9   4   6        866.43        888.72        37.11 o                         
 -10   5   6         52.90         45.99        19.51 o                         
  -9   5   6         18.67         20.13        23.77 o                         
  -8   5   6          7.85         12.20         7.89 o                         
  -7   5   6          5.74         16.97         7.31 o                         
  -6   5   6          1.85          9.42         5.30 o                         
  -5   5   6          6.54          7.78         9.79 o                         
  -4   5   6       7486.04       7579.73       220.69 o                         
  -3   5   6       7698.41       7645.34       369.13 o                         
  -2   5   6       2319.94       2466.05        61.01 o                         
  -1   5   6       2260.16       1992.88        55.19 o                         
   0   5   6      10825.51      10831.96       268.30 o                         
   1   5   6         44.43         81.76         8.21 o                         
   2   5   6          0.38          1.16         4.11 o                         
   3   5   6       4609.19       5012.86       105.50 o                         
   4   5   6         70.06         57.51         8.57 o                         
   5   5   6       1500.21       1497.91        36.87 o                         
   6   5   6       2943.79       2848.71        69.82 o                         
   7   5   6        115.89        101.96        16.51 o                         
   8   5   6        759.83        744.27        45.62 o                         
   9   5   6        359.43        369.91        34.26 o                         
 -10   6   6       1054.33        960.54        75.95 o                         
  -9   6   6       4707.89       4701.18       180.36 o                         
  -8   6   6        267.45        289.59        31.01 o                         
  -7   6   6          3.70         21.88         8.75 o                         
  -6   6   6          4.42          6.02         6.04 o                         
  -5   6   6       3465.22       3217.52       108.78 o                         
  -4   6   6       4884.04       4954.46       160.34 o                         
  -3   6   6       2672.25       2629.91        69.81 o                         
  -2   6   6       2797.31       2638.63        68.95 o                         
  -1   6   6       2684.48       2825.56        71.15 o                         
   0   6   6       2080.32       2099.99        56.19 o                         
   1   6   6        424.11        377.31        21.60 o                         
   2   6   6        953.48       1130.06        36.60 o                         
   3   6   6      11297.98      11381.11       210.25 o                         
   4   6   6       2193.18       2104.09        59.70 o                         
   5   6   6        817.43        807.08        27.87 o                         
   6   6   6        426.33        435.89        21.60 o                         
   7   6   6       2854.33       2820.07        81.56 o                         
   8   6   6          3.76          9.97        11.60 o                         
   9   6   6        113.87        119.87        21.03 o                         
 -10   7   6       4268.27       4253.46       194.18 o                         
  -9   7   6          3.44         11.46        10.42 o                         
  -8   7   6        198.36        195.18        21.57 o                         
  -7   7   6         28.40         29.60        11.40 o                         
  -6   7   6         71.62         74.58        11.93 o                         
  -5   7   6        568.78        490.38        30.52 o                         
  -4   7   6       3517.56       3323.36        73.34 o                         
  -3   7   6        169.82        214.56        17.95 o                         
  -2   7   6        997.63       1113.28        33.91 o                         
  -1   7   6       1609.44       1578.56        50.46 o                         
   0   7   6         77.98         75.11         9.00 o                         
   1   7   6        741.87        864.02        33.90 o                         
   2   7   6        789.72        791.57        31.02 o                         
   3   7   6       6419.93       6357.14       132.84 o                         
   4   7   6         31.69         39.12         6.83 o                         
   5   7   6        540.00        526.91        26.29 o                         
   6   7   6        105.25        111.59        17.32 o                         
   7   7   6        421.55        401.17        26.93 o                         
   8   7   6          4.73          4.28         9.44 o                         
   9   7   6        218.11        211.41        25.52 o                         
 -10   8   6          2.95          3.33         6.83 o                         
  -9   8   6        528.13        518.35        38.67 o                         
  -8   8   6       3906.85       3761.72       124.97 o                         
  -7   8   6          8.20         20.59        10.10 o                         
  -6   8   6        258.37        269.89        24.65 o                         
  -5   8   6         10.48         12.08         7.44 o                         
  -4   8   6        144.85        124.23        10.85 o                         
  -3   8   6       1381.73       1320.70        63.41 o                         
  -2   8   6      25868.86      24736.12       776.62 o                         
  -1   8   6        393.33        486.10        27.05 o                         
   0   8   6       1514.20       1404.65        48.13 o                         
   1   8   6        264.88        284.51        20.26 o                         
   2   8   6       7136.31       6738.34       167.12 o                         
   3   8   6       3080.77       3254.51        61.44 o                         
   4   8   6        811.65        815.01        33.60 o                         
   5   8   6        262.04        201.53        19.70 o                         
   6   8   6         26.79         44.40        11.43 o                         
   7   8   6        156.45        163.22        17.91 o                         
   8   8   6       1200.87       1196.87        54.42 o                         
   9   8   6        138.98        154.70        31.51 o                         
  -9   9   6         91.92         94.27        14.24 o                         
  -8   9   6        271.17        328.29        33.33 o                         
  -7   9   6         50.81         45.73        19.61 o                         
  -6   9   6       4294.10       4037.11       160.18 o                         
  -5   9   6       1800.17       1682.16        74.49 o                         
  -4   9   6       1081.26       1186.65        38.59 o                         
  -3   9   6        868.29        864.12        25.85 o                         
  -2   9   6       5681.47       5723.39       228.02 o                         
  -1   9   6       5996.22       6000.47       166.56 o                         
   0   9   6       1435.98       1482.40        63.07 o                         
   1   9   6        606.76        661.29        28.52 o                         
   2   9   6        855.03        835.75        23.58 o                         
   3   9   6         66.75         79.95         8.55 o                         
   4   9   6        987.38       1029.29        35.31 o                         
   5   9   6       4937.49       4850.43       135.79 o                         
   6   9   6        126.02        163.24        19.11 o                         
   7   9   6        849.42        815.49        38.15 o                         
   8   9   6       1601.05       1600.95        66.90 o                         
   9   9   6        109.55        103.67        24.70 o                         
  -9  10   6       2119.34       2176.72        68.38 o                         
  -8  10   6        195.99        202.08        24.53 o                         
  -7  10   6       3411.35       3303.37       123.53 o                         
  -6  10   6       1215.31       1107.34        78.90 o                         
  -5  10   6        170.59        174.78        30.16 o                         
  -4  10   6        929.38        896.70        37.50 o                         
  -3  10   6       4063.66       3941.27        93.72 o                         
  -2  10   6       1945.07       1902.77        74.40 o                         
  -1  10   6         41.14         64.01         7.83 o                         
   0  10   6      12555.39      12575.82       205.99 o                         
   1  10   6       2985.10       2939.24        67.18 o                         
   2  10   6      16730.26      16455.24       226.52 o                         
   3  10   6      12274.03      12177.92       178.36 o                         
   4  10   6       5169.65       5327.26       111.39 o                         
   5  10   6        528.19        543.30        69.37 o                         
   6  10   6        267.86        273.13        36.09 o                         
   7  10   6       5650.66       5583.00       120.90 o                         
   8  10   6       2575.14       2447.58        82.58 o                         
  -9  11   6        242.67        260.20        22.49 o                         
  -8  11   6        222.37        219.55        24.34 o                         
  -7  11   6         46.42         35.92        13.52 o                         
  -6  11   6       1601.65       1735.03       101.89 o                         
  -5  11   6        996.30       1038.43        70.43 o                         
  -4  11   6       2216.03       1898.18        89.17 o                         
  -3  11   6         60.84         61.14        11.38 o                         
  -2  11   6        871.66        829.58        40.02 o                         
  -1  11   6       2122.43       2232.36        54.19 o                         
   0  11   6        670.61        660.00        24.35 o                         
   1  11   6      10985.47      10868.34       206.67 o                         
   2  11   6        469.04        501.98        23.17 o                         
   3  11   6       4540.53       4584.94       102.97 o                         
   4  11   6       1542.34       1533.17        53.44 o                         
   5  11   6       2978.45       2871.77        96.70 o                         
   6  11   6        876.94        828.46        89.50 o                         
   7  11   6        133.27        151.69        23.95 o                         
   8  11   6        163.94        142.46        23.65 o                         
  -9  12   6       1527.47       1716.62        54.49 o                         
  -8  12   6        219.51        239.52        24.24 o                         
  -7  12   6       3119.86       3035.99       131.70 o                         
  -6  12   6          0.27          3.33        10.76 o                         
  -5  12   6      21820.67      21288.27       542.21 o                         
  -4  12   6          1.13         35.53        22.38 o                         
  -3  12   6      13413.76      13346.44       292.56 o                         
  -2  12   6         61.50         50.09         9.10 o                         
  -1  12   6       2146.35       2179.17        55.07 o                         
   0  12   6        453.46        521.87        23.53 o                         
   1  12   6        593.84        564.37        23.02 o                         
   2  12   6       3568.25       3638.13        77.86 o                         
   3  12   6       8625.45       8570.64       162.90 o                         
   4  12   6        126.04        120.92        22.56 o                         
   5  12   6       2683.81       2798.57        95.26 o                         
   6  12   6         93.24        130.83        26.97 o                         
   7  12   6       1976.90       1992.96        77.71 o                         
   8  12   6        358.88        443.73        66.93 o                         
  -8  13   6          0.15          1.04         5.52 o                         
  -7  13   6        173.23        186.05        20.61 o                         
  -6  13   6         11.51         19.37         9.09 o                         
  -5  13   6        859.83        913.35        61.72 o                         
  -4  13   6         58.41         88.49        29.23 o                         
  -3  13   6        386.76        370.24        33.45 o                         
  -2  13   6        315.63        354.60        23.41 o                         
  -1  13   6      11981.42      12014.10       244.26 o                         
   0  13   6        155.33        161.42        12.07 o                         
   1  13   6       1863.93       1805.90        47.19 o                         
   2  13   6          2.77          8.37         5.38 o                         
   3  13   6      13411.16      13356.27       295.07 o                         
   4  13   6        442.43        445.20        41.30 o                         
   5  13   6       1286.68       1299.61        66.61 o                         
   6  13   6        219.77        245.13        39.80 o                         
   7  13   6        368.06        374.23        36.62 o                         
  -8  14   6        237.21        242.50        18.50 o                         
  -7  14   6       2722.36       2947.48       112.27 o                         
  -6  14   6        601.29        595.96        46.57 o                         
  -5  14   6       6631.64       6428.64       209.60 o                         
  -4  14   6        178.07        189.12        28.72 o                         
  -3  14   6      17509.29      17425.63       509.64 o                         
  -2  14   6        333.67        382.65        29.87 o                         
  -1  14   6       1585.96       1749.43        55.13 o                         
   0  14   6         92.38        105.13        14.15 o                         
   1  14   6        440.81        518.29        67.32 o                         
   2  14   6       9078.08       9207.44       208.66 o                         
   3  14   6      10876.56      10814.24       247.76 o                         
   4  14   6        136.31        118.10        22.45 o                         
   5  14   6       1448.32       1470.30        75.20 o                         
   6  14   6        434.12        448.83        36.53 o                         
   7  14   6       4099.09       4147.94       140.88 o                         
  -7  15   6        869.15       1057.95        69.84 o                         
  -6  15   6       3177.78       3323.36       123.65 o                         
  -5  15   6        872.48        982.76        62.17 o                         
  -4  15   6         62.48         62.63        18.38 o                         
  -3  15   6       2477.90       2634.03        90.55 o                         
  -2  15   6       1597.80       1711.21        85.52 o                         
  -1  15   6       1164.62       1291.75        64.45 o                         
   0  15   6          6.67         21.54        21.18 o                         
   1  15   6        994.70        993.58        41.48 o                         
   2  15   6          6.83         21.09         8.59 o                         
   3  15   6        575.09        580.36        36.69 o                         
   4  15   6        474.77        457.01        51.80 o                         
   5  15   6        413.98        476.43        33.07 o                         
   6  15   6         48.56         68.74        18.31 o                         
  -7  16   6          0.14          2.17         5.19 o                         
  -6  16   6        651.19        631.19        42.28 o                         
  -5  16   6        425.07        439.24        63.10 o                         
  -4  16   6        299.88        416.16        63.18 o                         
  -3  16   6        591.51        534.39        46.19 o                         
  -2  16   6       2772.84       2680.70       113.15 o                         
  -1  16   6       1061.43       1093.72        58.09 o                         
   0  16   6       3021.21       3029.47       111.10 o                         
   1  16   6        903.64        891.38        43.41 o                         
   2  16   6       3039.34       3119.35        83.24 o                         
   3  16   6        373.92        338.59        22.73 o                         
   4  16   6        225.02        201.59        26.07 o                         
   5  16   6       3717.19       3783.21       127.41 o                         
   6  16   6         46.74         33.91        19.20 o                         
  -6  17   6        150.30        120.40        29.50 o                         
  -5  17   6          1.49          6.04        19.28 o                         
  -4  17   6        134.87        174.21        40.80 o                         
  -3  17   6        547.90        457.33        41.66 o                         
  -2  17   6        815.96        811.74        54.93 o                         
  -1  17   6          4.99         13.37         9.94 o                         
   0  17   6         64.10         57.24        14.56 o                         
   1  17   6        129.94        131.01        25.16 o                         
   2  17   6         68.17         64.09        11.11 o                         
   3  17   6        262.57        267.37        19.32 o                         
   4  17   6        333.16        319.86        31.11 o                         
   5  17   6          2.84          8.67        12.00 o                         
  -5  18   6       1836.32       1814.55       122.02 o                         
  -4  18   6        375.15        461.23        60.08 o                         
  -3  18   6        318.34        289.23        50.13 o                         
  -2  18   6       4684.79       4679.77       213.23 o                         
  -1  18   6       1039.51       1107.89        82.77 o                         
   0  18   6        221.38        240.76        24.72 o                         
   1  18   6        149.61        169.08        20.57 o                         
   2  18   6       2085.71       2031.10        58.43 o                         
   3  18   6         30.23         32.77         7.73 o                         
   4  18   6       2992.58       3127.61       145.48 o                         
  -4  19   6       2302.27       2383.94       142.70 o                         
  -3  19   6         61.43         75.34        26.40 o                         
  -2  19   6         78.26         80.52        20.98 o                         
  -1  19   6       3208.33       3584.97       169.02 o                         
   0  19   6        397.61        402.98        29.31 o                         
   1  19   6        111.02        104.60        15.81 o                         
   2  19   6         60.29         96.53        24.35 o                         
   3  19   6        324.02        267.12        32.36 o                         
  -2  20   6        116.72         93.07        20.21 o                         
  -1  20   6        410.32        307.38        35.69 o                         
   0  20   6          2.02         12.99         7.61 o                         
   1  20   6       1138.81       1195.82        50.29 o                         
   2  20   6        121.18        135.34        21.76 o                         
  -9   0   7       2401.23       2742.19       157.95 o                         
  -7   0   7         98.80         93.39        21.32 o                         
  -5   0   7         41.83         58.74        10.74 o                         
  -3   0   7      25278.68      26513.35       517.96 o                         
  -1   0   7      52297.80      47511.05      1094.03 o                         
   1   0   7      10412.98       9956.17       263.36 o                         
   3   0   7      22655.00      21621.12       520.84 o                         
   5   0   7        571.10        612.01        30.36 o                         
   7   0   7         55.81         63.76        15.03 o                         
   9   0   7         92.12         86.16        20.82 o                         
 -10   1   7         57.11         42.72        12.70 o                         
  -9   1   7        934.66       1052.95        69.76 o                         
  -8   1   7        181.41        186.33        30.93 o                         
  -7   1   7       1548.30       1500.15        64.78 o                         
  -6   1   7         87.40        121.10        12.02 o                         
  -5   1   7      13153.03      13088.72       290.34 o                         
  -4   1   7        969.20        988.86        25.57 o                         
  -3   1   7       1156.64       1082.57        28.27 o                         
  -2   1   7        430.19        527.15        24.37 o                         
  -1   1   7       9033.76       8844.39       157.37 o                         
   0   1   7       2410.14       2427.56        45.22 o                         
   1   1   7       3020.08       2971.22        59.99 o                         
   2   1   7      18806.86      18761.00       283.07 o                         
   3   1   7        120.45        163.30        11.83 o                         
   4   1   7        697.48        741.74        60.55 o                         
   5   1   7        402.14        412.12        15.59 o                         
   6   1   7       1134.92       1109.64        29.56 o                         
   7   1   7      10911.63      10892.38       175.27 o                         
   8   1   7       2423.28       2457.52        63.96 o                         
   9   1   7       2026.94       2115.48        58.77 o                         
 -10   2   7        271.10        343.00        42.35 o                         
  -9   2   7       1140.73       1181.33       128.88 o                         
  -8   2   7        626.81        685.06        44.33 o                         
  -7   2   7      13657.27      14021.99       306.04 o                         
  -6   2   7      18585.33      18723.64       306.61 o                         
  -5   2   7       3526.20       3700.99        74.46 o                         
  -4   2   7         15.96          9.39         4.79 o                         
  -3   2   7       3885.24       4507.38        88.90 o                         
  -2   2   7       5547.70       5976.80       131.74 o                         
  -1   2   7      42272.36      41137.23       604.56 o                         
   0   2   7      15083.42      15405.71       231.11 o                         
   1   2   7       1126.58       1077.89        23.85 o                         
   2   2   7         57.43         55.53         8.69 o                         
   3   2   7      17354.19      16771.21       332.77 o                         
   4   2   7       2177.22       2189.33        79.13 o                         
   5   2   7         32.18         40.44         5.47 o                         
   6   2   7          1.69          7.16         4.85 o                         
   7   2   7       3656.94       3591.52        69.79 o                         
   8   2   7        482.22        516.67        22.57 o                         
   9   2   7       1103.02       1133.30        46.00 o                         
 -10   3   7        507.40        535.01        39.14 o                         
  -9   3   7         57.61         58.14        15.84 o                         
  -8   3   7         80.74         86.93        15.66 o                         
  -7   3   7        986.76       1002.63        54.83 o                         
  -6   3   7       2094.43       1930.26        52.46 o                         
  -5   3   7       3271.13       3265.45        75.16 o                         
  -4   3   7         29.17         64.77        11.75 o                         
  -3   3   7       3305.18       3367.58       103.39 o                         
  -2   3   7         34.42         30.83         8.29 o                         
  -1   3   7      24078.25      23799.42       581.04 o                         
   0   3   7       2230.96       2221.90        51.54 o                         
   1   3   7       3690.25       3555.54        64.63 o                         
   2   3   7        133.52        280.40        11.10 o                         
   3   3   7          8.50         41.53         7.49 o                         
   4   3   7      14721.35      15357.17       283.87 o                         
   5   3   7       3172.71       3148.53        49.48 o                         
   6   3   7        511.59        512.95        19.45 o                         
   7   3   7       8093.69       8073.75       133.44 o                         
   8   3   7        196.61        205.19        15.14 o                         
   9   3   7        344.66        335.51        29.61 o                         
 -10   4   7        290.69        274.47        19.19 o                         
  -9   4   7       3178.72       3246.11       104.04 o                         
  -8   4   7          3.40         10.68         7.61 o                         
  -7   4   7        345.65        397.10        52.71 o                         
  -6   4   7       7745.77       7472.33       143.62 o                         
  -5   4   7       3362.97       3523.92        73.51 o                         
  -4   4   7         72.28         74.32        10.56 o                         
  -3   4   7       6188.75       6560.85       197.89 o                         
  -2   4   7       3830.62       3707.34       147.84 o                         
  -1   4   7        628.39        658.50        20.53 o                         
   0   4   7      12040.96      12904.81       221.18 o                         
   1   4   7       1127.89       1324.06        31.76 o                         
   2   4   7       9349.96       9712.29       144.22 o                         
   3   4   7       2117.35       2295.65        65.14 o                         
   4   4   7       5673.98       5838.27       101.81 o                         
   5   4   7       3778.04       3723.21        59.08 o                         
   6   4   7        184.71        167.09        10.86 o                         
   7   4   7         87.98        100.53        10.95 o                         
   8   4   7        499.32        522.76        23.61 o                         
   9   4   7        680.58        711.07        36.98 o                         
 -10   5   7         78.89         97.48        24.31 o                         
  -9   5   7         21.27         31.74        14.89 o                         
  -8   5   7        596.23        513.03        26.96 o                         
  -7   5   7         13.51         10.30         7.23 o                         
  -6   5   7       3604.30       3837.29       201.97 o                         
  -5   5   7         40.46         37.63        12.87 o                         
  -4   5   7         33.10         45.45        15.10 o                         
  -3   5   7          1.97         11.75         7.22 o                         
  -2   5   7        254.46        301.89        21.40 o                         
  -1   5   7       2931.36       3229.54        78.54 o                         
   0   5   7        659.45        693.28        33.74 o                         
   1   5   7       4208.90       4436.00        91.61 o                         
   2   5   7       6068.46       6089.91       122.66 o                         
   3   5   7       1057.04       1007.54        41.89 o                         
   4   5   7       1746.14       1827.29        44.30 o                         
   5   5   7         57.04         53.35         7.63 o                         
   6   5   7      24473.38      23330.97       318.71 o                         
   7   5   7         75.91         94.11        15.73 o                         
   8   5   7          3.45          4.50        13.03 o                         
   9   5   7         92.95        122.72        31.98 o                         
 -10   6   7        517.05        486.31        50.95 o                         
  -9   6   7       2719.25       2865.22       174.36 o                         
  -8   6   7        358.74        356.60        24.78 o                         
  -7   6   7        258.26        352.60        28.35 o                         
  -6   6   7        172.86        174.22        14.91 o                         
  -5   6   7        206.60        224.04        18.82 o                         
  -4   6   7          1.47          3.80         9.95 o                         
  -3   6   7       1120.74        983.00        62.95 o                         
  -2   6   7      13393.54      13675.80       418.75 o                         
  -1   6   7       3849.94       4002.79       138.48 o                         
   0   6   7       4709.98       5065.56       142.47 o                         
   1   6   7         85.32        112.30        10.49 o                         
   2   6   7       3204.45       3456.13        79.79 o                         
   3   6   7        140.20        166.37        16.75 o                         
   4   6   7        829.52        830.11        30.87 o                         
   5   6   7         16.77         12.76         5.78 o                         
   6   6   7       1490.03       1467.26        45.82 o                         
   7   6   7        147.84        127.28        18.07 o                         
   8   6   7         71.92         72.04        19.52 o                         
   9   6   7        477.83        452.86        55.28 o                         
 -10   7   7         68.67         53.50        19.82 o                         
  -9   7   7          0.56        -12.81        13.70 o                         
  -8   7   7        529.74        522.51        34.79 o                         
  -7   7   7       1315.29       1345.50        59.67 o                         
  -6   7   7       4883.18       4692.85       109.31 o                         
  -5   7   7        706.45        688.28        34.83 o                         
  -4   7   7       1964.44       1777.19        54.63 o                         
  -3   7   7       2575.18       2340.24        84.43 o                         
  -2   7   7      11692.19      11726.26       319.43 o                         
  -1   7   7       6904.32       6633.85       156.97 o                         
   0   7   7        266.04        315.39        25.55 o                         
   1   7   7      10342.62      10143.88       189.60 o                         
   2   7   7       2472.55       2729.31        69.25 o                         
   3   7   7        766.44        867.89        30.72 o                         
   4   7   7       2263.75       2178.17        51.12 o                         
   5   7   7       1589.10       1582.70        49.57 o                         
   6   7   7       1872.97       1907.59        60.99 o                         
   7   7   7       3502.17       3411.78        88.58 o                         
   8   7   7        221.58        228.52        24.88 o                         
   9   7   7        106.40         72.47        25.24 o                         
 -10   8   7        460.92        374.97        41.73 o                         
  -9   8   7         76.12         65.92        20.36 o                         
  -8   8   7        186.86        188.47        21.49 o                         
  -7   8   7      13671.75      13657.41       305.78 o                         
  -6   8   7         37.75         53.06        11.44 o                         
  -5   8   7       2081.79       2041.37        66.06 o                         
  -4   8   7       2540.95       2349.58        66.62 o                         
  -3   8   7         25.65         15.39         5.09 o                         
  -2   8   7         56.14         65.00         9.79 o                         
  -1   8   7      17683.47      17242.17       428.54 o                         
   0   8   7       2306.46       2529.19        72.24 o                         
   1   8   7       3608.21       3919.97        98.96 o                         
   2   8   7       4200.36       4259.54        73.63 o                         
   3   8   7       7529.26       7633.26       124.80 o                         
   4   8   7         15.27         19.60         5.92 o                         
   5   8   7         12.01         21.95         7.35 o                         
   6   8   7       3366.88       3393.48        87.35 o                         
   7   8   7       2339.23       2427.01        70.81 o                         
   8   8   7          1.52          9.19         8.90 o                         
   9   8   7         48.98         48.31        18.27 o                         
  -9   9   7        965.86        996.28        43.61 o                         
  -8   9   7          6.39         22.09        11.09 o                         
  -7   9   7        497.75        487.55        34.27 o                         
  -6   9   7          1.20          7.69         8.75 o                         
  -5   9   7        787.44        692.03        44.95 o                         
  -4   9   7       2545.44       2443.80        63.16 o                         
  -3   9   7        794.39        856.94        31.41 o                         
  -2   9   7       1451.43       1310.48        60.86 o                         
  -1   9   7       8136.73       7626.05       222.75 o                         
   0   9   7       7555.40       7738.48       216.10 o                         
   1   9   7       9277.56       9304.97       148.47 o                         
   2   9   7         96.45        112.37         7.92 o                         
   3   9   7       1770.11       1757.00        42.86 o                         
   4   9   7       1921.51       1855.65        56.50 o                         
   5   9   7        345.40        317.22        27.74 o                         
   6   9   7        694.67        647.15        46.14 o                         
   7   9   7       1678.33       1638.80        55.29 o                         
   8   9   7        802.29        829.93        60.35 o                         
  -9  10   7        933.96       1038.18        47.52 o                         
  -8  10   7       1263.12       1400.55        67.65 o                         
  -7  10   7        282.97        334.46        32.74 o                         
  -6  10   7        290.10        264.02        35.54 o                         
  -5  10   7        851.97        805.63        48.76 o                         
  -4  10   7        620.56        564.49        37.29 o                         
  -3  10   7       2719.78       2911.73        73.86 o                         
  -2  10   7      12288.71      12176.51       254.62 o                         
  -1  10   7       1034.19       1029.59        36.67 o                         
   0  10   7       1745.49       1759.94        46.88 o                         
   1  10   7        291.07        268.93        16.13 o                         
   2  10   7        183.18        198.08        14.16 o                         
   3  10   7       4092.19       4263.65        91.30 o                         
   4  10   7       4556.86       4464.60        91.86 o                         
   5  10   7        427.82        422.90        60.86 o                         
   6  10   7        561.38        577.41        53.77 o                         
   7  10   7        326.31        302.99        21.98 o                         
   8  10   7       1065.83       1229.96        84.51 o                         
  -9  11   7         21.13         23.79         6.95 o                         
  -8  11   7        340.56        381.24        31.47 o                         
  -7  11   7        119.32        149.74        26.32 o                         
  -6  11   7       4347.08       4508.19       198.67 o                         
  -5  11   7         43.32         47.04        14.56 o                         
  -4  11   7       7826.66       7810.58       187.03 o                         
  -3  11   7        437.86        468.39        30.50 o                         
  -2  11   7        161.11        160.59        14.35 o                         
  -1  11   7       1667.62       1690.05        46.02 o                         
   0  11   7       2746.53       2992.93        89.35 o                         
   1  11   7       4063.24       4015.11        89.35 o                         
   2  11   7      20451.71      19566.74       269.18 o                         
   3  11   7       4423.26       4492.96       102.43 o                         
   4  11   7        846.93       1048.21        53.13 o                         
   5  11   7        555.84        542.06        48.75 o                         
   6  11   7       5188.68       5587.66       283.30 o                         
   7  11   7        810.36        756.70        45.91 o                         
   8  11   7        118.41         95.33        31.51 o                         
  -8  12   7        332.87        398.39        27.73 o                         
  -7  12   7       1258.88       1314.84        81.06 o                         
  -6  12   7       5672.01       5922.84       243.27 o                         
  -5  12   7          4.47          6.81         9.93 o                         
  -4  12   7       8125.80       7867.12       711.74 o                         
  -3  12   7       3670.68       3721.71       112.09 o                         
  -2  12   7       3034.45       2937.72        78.34 o                         
  -1  12   7       2889.28       2864.69        67.06 o                         
   0  12   7        280.42        286.36        23.78 o                         
   1  12   7        109.42        107.44        10.91 o                         
   2  12   7        171.71        168.32        14.26 o                         
   3  12   7       2654.79       2764.74        84.42 o                         
   4  12   7       1062.82        866.15        48.49 o                         
   5  12   7        741.04        727.89        43.47 o                         
   6  12   7        261.21        272.67        28.70 o                         
   7  12   7        740.38        820.81        45.33 o                         
  -8  13   7        101.81        106.82        13.12 o                         
  -7  13   7          5.33          9.42         6.53 o                         
  -6  13   7       2850.89       2997.47        91.41 o                         
  -5  13   7        147.55        130.69        37.40 o                         
  -4  13   7       1492.53       1485.08        80.99 o                         
  -3  13   7         10.42         15.90        13.28 o                         
  -2  13   7       4679.30       4644.53        96.98 o                         
  -1  13   7        168.16        130.98        14.18 o                         
   0  13   7       4118.87       4048.62       124.59 o                         
   1  13   7         34.26         37.11         7.14 o                         
   2  13   7       4035.87       4077.80        81.01 o                         
   3  13   7        101.53         82.57        14.59 o                         
   4  13   7       8420.76       8672.54       270.95 o                         
   5  13   7        442.52        446.45        29.74 o                         
   6  13   7       4160.05       4153.27       125.53 o                         
   7  13   7         64.38         70.53        13.73 o                         
  -8  14   7         42.35         49.28         8.24 o                         
  -7  14   7        143.89        178.75        20.48 o                         
  -6  14   7       5030.39       5131.67       170.11 o                         
  -5  14   7        223.24        246.45        50.79 o                         
  -4  14   7          8.38         15.24        12.95 o                         
  -3  14   7       4328.56       4335.67       197.53 o                         
  -2  14   7      10248.31      10387.17       288.73 o                         
  -1  14   7        320.82        349.19        30.26 o                         
   0  14   7       1079.48       1063.11        42.29 o                         
   1  14   7       2470.60       2535.69        80.01 o                         
   2  14   7       6940.16       6883.41       191.68 o                         
   3  14   7       1812.78       1920.03        84.01 o                         
   4  14   7        586.18        586.37        46.63 o                         
   5  14   7          2.67         12.06         8.79 o                         
   6  14   7        243.90        207.93        22.53 o                         
   7  14   7        122.00         84.55        19.09 o                         
  -7  15   7       1639.32       1737.20        91.90 o                         
  -6  15   7       1685.14       1662.25       122.02 o                         
  -5  15   7         27.82         44.05        26.05 o                         
  -4  15   7        315.32        291.14        26.65 o                         
  -3  15   7        901.81        959.48        55.24 o                         
  -2  15   7        228.89        282.10        26.23 o                         
  -1  15   7       3907.68       4170.13       115.19 o                         
   0  15   7        142.04        169.06        21.91 o                         
   1  15   7       4229.83       4288.01        94.19 o                         
   2  15   7       1022.27       1017.54        50.34 o                         
   3  15   7        232.57        246.82        23.55 o                         
   4  15   7       3143.50       2943.14       116.62 o                         
   5  15   7       1042.64       1141.41        80.91 o                         
   6  15   7       6181.42       6365.95       280.36 o                         
  -6  16   7        155.94        153.54        34.22 o                         
  -5  16   7        758.63        718.63        49.23 o                         
  -4  16   7        488.52        513.28        43.47 o                         
  -3  16   7        129.33        126.60        17.90 o                         
  -2  16   7       1123.08       1209.20        84.80 o                         
  -1  16   7        105.52         76.69        15.82 o                         
   0  16   7       2783.76       2796.68       104.27 o                         
   1  16   7         32.83         24.98         8.40 o                         
   2  16   7         60.34         63.62        19.18 o                         
   3  16   7        146.24        133.22        17.10 o                         
   4  16   7        437.88        480.19        52.77 o                         
   5  16   7        157.11        165.01        22.15 o                         
  -6  17   7          5.75         13.32        14.94 o                         
  -5  17   7        591.18        625.83        70.38 o                         
  -4  17   7        877.30        814.75        86.41 o                         
  -3  17   7         71.18         94.20        27.64 o                         
  -2  17   7        227.69        234.31        29.45 o                         
  -1  17   7       4507.72       4736.14       190.31 o                         
   0  17   7          5.42         17.18         9.79 o                         
   1  17   7       2587.13       2619.54        81.27 o                         
   2  17   7          8.95          2.93         7.52 o                         
   3  17   7        266.19        258.08        22.44 o                         
   4  17   7         11.04         13.78        14.71 o                         
   5  17   7        243.73        260.31        31.28 o                         
  -5  18   7          4.56          9.91        15.79 o                         
  -4  18   7        149.26        122.49        31.36 o                         
  -3  18   7        137.96        135.86        22.04 o                         
  -2  18   7        265.66        208.20        34.22 o                         
  -1  18   7       2278.07       2186.66       122.49 o                         
   0  18   7       1562.02       1562.76       105.57 o                         
   1  18   7       2209.01       2156.98        99.34 o                         
   2  18   7         74.31        105.57        20.17 o                         
   3  18   7         11.31          6.74        10.76 o                         
   4  18   7        967.39       1090.23        71.00 o                         
  -4  19   7        737.97        634.04        65.35 o                         
  -3  19   7        352.09        349.27        49.78 o                         
  -2  19   7       1183.45       1030.38        72.16 o                         
  -1  19   7       2294.94       1971.72       108.40 o                         
   0  19   7        301.27        294.39        25.61 o                         
   1  19   7        737.84        710.23        31.36 o                         
   2  19   7        146.58        186.44        28.11 o                         
   3  19   7        461.10        484.61        42.51 o                         
  -2  20   7       3051.19       2739.48       117.84 o                         
  -1  20   7         21.58         20.11         7.82 o                         
   0  20   7          9.79          6.88         6.05 o                         
   1  20   7        116.38        126.63        14.10 o                         
 -10   0   8       1711.50       1601.40       101.81 o                         
  -8   0   8       2730.25       2929.33       168.01 o                         
  -6   0   8       4499.09       4554.52       132.05 o                         
  -4   0   8      25531.15      26939.67       461.46 o                         
  -2   0   8       3231.61       3447.42       106.15 o                         
   0   0   8        170.37        244.60        17.41 o                         
   2   0   8       8534.83       8388.66       264.80 o                         
   4   0   8         82.04        126.86        15.31 o                         
   6   0   8       6932.28       7011.82       205.84 o                         
   8   0   8        464.67        482.36        36.06 o                         
 -10   1   8       3174.79       3011.11       108.79 o                         
  -9   1   8          0.07          5.35        12.46 o                         
  -8   1   8        764.24        854.30        57.54 o                         
  -7   1   8         90.49         73.06        10.67 o                         
  -6   1   8       1598.26       1510.54        45.16 o                         
  -5   1   8       2307.73       2180.68        53.22 o                         
  -4   1   8       2319.07       2306.26        48.04 o                         
  -3   1   8       5257.23       5115.30       104.98 o                         
  -2   1   8       7287.69       7050.44       133.60 o                         
  -1   1   8       1188.80       1314.23        28.49 o                         
   0   1   8      12918.75      12925.29       198.15 o                         
   1   1   8        117.00        160.81        11.80 o                         
   2   1   8      11163.81      10151.76       180.74 o                         
   3   1   8       5529.30       5386.89       108.94 o                         
   4   1   8         43.83         51.92         5.66 o                         
   5   1   8         31.96         43.85         6.66 o                         
   6   1   8        172.31        157.09        12.15 o                         
   7   1   8        918.02        993.65        32.20 o                         
   8   1   8       7211.91       7232.18       162.57 o                         
   9   1   8          0.69         15.29         7.40 o                         
 -10   2   8       5572.69       5313.19       229.72 o                         
  -9   2   8        302.38        290.77        31.88 o                         
  -8   2   8        816.90        748.25        45.22 o                         
  -7   2   8          3.40         12.97         6.83 o                         
  -6   2   8      10353.21      10610.98       176.00 o                         
  -5   2   8        288.49        309.31        15.37 o                         
  -4   2   8       5079.64       5892.96       132.66 o                         
  -3   2   8       9786.78      10840.63       357.51 o                         
  -2   2   8      11552.85      12423.81       254.05 o                         
  -1   2   8          0.09          9.63         3.10 o                         
   0   2   8        896.41        885.17        23.22 o                         
   1   2   8      12027.49      12290.76       213.40 o                         
   2   2   8       1247.66       1290.92        32.36 o                         
   3   2   8      14449.43      13442.95       213.47 o                         
   4   2   8       2912.99       2746.95        46.11 o                         
   5   2   8       6354.72       6286.79        87.21 o                         
   6   2   8        845.13        896.46        27.99 o                         
   7   2   8         21.69         33.45         7.48 o                         
   8   2   8       1776.35       2034.18        67.31 o                         
   9   2   8          2.00          9.91         6.57 o                         
 -10   3   8         10.01         35.62        16.18 o                         
  -9   3   8        300.93        233.83        27.96 o                         
  -8   3   8        488.78        518.40        47.02 o                         
  -7   3   8       4456.02       4498.25       116.64 o                         
  -6   3   8         17.67         13.06         6.33 o                         
  -5   3   8       4419.27       4383.80        80.37 o                         
  -4   3   8       3671.48       3715.08        90.69 o                         
  -3   3   8      27183.63      26146.52       509.87 o                         
  -2   3   8       9478.46       9924.60       207.03 o                         
  -1   3   8       1859.96       2012.52        41.55 o                         
   0   3   8       5718.31       5783.04       106.90 o                         
   1   3   8        209.62        264.27        13.80 o                         
   2   3   8       6416.09       6531.15       124.67 o                         
   3   3   8       9159.16       8613.39       185.44 o                         
   4   3   8        453.33        341.92        12.51 o                         
   5   3   8        885.61        869.92        24.30 o                         
   6   3   8       1297.25       1292.89        32.63 o                         
   7   3   8       1724.32       1717.25        49.91 o                         
   8   3   8         21.66         17.67         7.31 o                         
   9   3   8         74.24         72.02        10.45 o                         
 -10   4   8          0.84          9.99        11.23 o                         
  -9   4   8        142.67        119.87        21.01 o                         
  -8   4   8        465.62        540.77        43.20 o                         
  -7   4   8       2988.46       2939.62       105.81 o                         
  -6   4   8       2689.54       2576.54        62.54 o                         
  -5   4   8       1580.91       1569.44        51.27 o                         
  -4   4   8       3091.77       3158.07        79.86 o                         
  -3   4   8        887.40        935.29        32.36 o                         
  -2   4   8       1299.34       1190.05        49.81 o                         
  -1   4   8       1912.99       1689.34        50.30 o                         
   0   4   8       1999.08       1956.61        41.05 o                         
   1   4   8       2190.08       2075.51        49.66 o                         
   2   4   8        468.35        522.15        18.26 o                         
   3   4   8       7356.51       7247.72       197.95 o                         
   4   4   8         10.65         16.58         5.06 o                         
   5   4   8       3386.56       3349.33        55.44 o                         
   6   4   8       2121.45       2149.07        44.27 o                         
   7   4   8         70.49         88.82        11.89 o                         
   8   4   8       1563.38       1471.03        40.81 o                         
   9   4   8        234.72        353.46        74.72 o                         
 -10   5   8         95.98         93.12        42.66 o                         
  -9   5   8       1597.62       1705.97        83.51 o                         
  -8   5   8         12.77         12.86         9.37 o                         
  -7   5   8       7514.46       7151.53       176.78 o                         
  -6   5   8       2249.42       2210.08        70.11 o                         
  -5   5   8       6743.63       6845.55       146.14 o                         
  -4   5   8        491.13        555.07        51.80 o                         
  -3   5   8       8421.92       8388.68       224.17 o                         
  -2   5   8       2091.09       2133.53        73.82 o                         
  -1   5   8       6321.71       6505.45       142.43 o                         
   0   5   8        784.37        746.61        37.00 o                         
   1   5   8       3130.09       3104.05        70.69 o                         
   2   5   8       5551.80       5571.61       113.84 o                         
   3   5   8       1958.87       1896.43        99.69 o                         
   4   5   8         93.51         90.49        13.93 o                         
   5   5   8        594.07        584.50        25.95 o                         
   6   5   8       2393.21       2313.75        61.23 o                         
   7   5   8       4579.35       4697.37       122.12 o                         
   8   5   8       1016.88        922.32        48.85 o                         
   9   5   8         33.88         14.32        15.33 o                         
 -10   6   8         16.51         22.14        16.26 o                         
  -9   6   8         87.78         97.12        15.76 o                         
  -8   6   8        156.64        195.03        18.57 o                         
  -7   6   8      10749.15      10670.73       248.13 o                         
  -6   6   8        522.15        515.72        28.24 o                         
  -5   6   8        870.42        712.96        35.05 o                         
  -4   6   8       1515.07       1356.63        56.97 o                         
  -3   6   8       1425.43       1374.69        81.68 o                         
  -2   6   8        639.25        629.93        29.29 o                         
  -1   6   8         19.14         21.13         7.27 o                         
   0   6   8      11507.02      11485.30       293.27 o                         
   1   6   8        578.50        599.92        26.99 o                         
   2   6   8        280.61        255.87        16.85 o                         
   3   6   8        144.83        169.06        15.90 o                         
   4   6   8        127.42        101.54        11.19 o                         
   5   6   8       2887.01       2841.94        61.52 o                         
   6   6   8       3672.02       3799.45        93.81 o                         
   7   6   8        952.75        901.59        44.75 o                         
   8   6   8        199.03        191.99        22.39 o                         
   9   6   8       4003.00       4112.70       197.59 o                         
 -10   7   8       2377.24       2325.02       123.73 o                         
  -9   7   8        675.40        721.59        51.20 o                         
  -8   7   8       3561.67       3852.47        98.17 o                         
  -7   7   8       1030.16        967.09        68.59 o                         
  -6   7   8        260.22        285.32        25.94 o                         
  -5   7   8       2373.79       2382.80        91.21 o                         
  -4   7   8         14.01         22.21        11.85 o                         
  -3   7   8       2580.09       2419.25       119.24 o                         
  -2   7   8      11704.65      11433.22       362.20 o                         
  -1   7   8       2935.75       3097.70       107.35 o                         
   0   7   8       5806.46       5462.03       157.64 o                         
   1   7   8       1799.97       1635.91        57.34 o                         
   2   7   8       7863.74       7806.51       155.96 o                         
   3   7   8       1049.33       1103.26        34.26 o                         
   4   7   8         29.36         29.57         7.14 o                         
   5   7   8       1073.25       1128.01        38.53 o                         
   6   7   8        382.23        400.29        26.65 o                         
   7   7   8        104.68        105.08        19.47 o                         
   8   7   8        167.89        174.89        27.78 o                         
   9   7   8          5.28          3.95        11.23 o                         
 -10   8   8       2922.51       2679.01       131.16 o                         
  -9   8   8        481.44        444.33        33.08 o                         
  -8   8   8        363.73        425.43        30.85 o                         
  -7   8   8          5.46          8.61         9.38 o                         
  -6   8   8       5159.05       4959.82       111.72 o                         
  -5   8   8       1291.32       1278.51        50.29 o                         
  -4   8   8       1550.97       1458.94        53.99 o                         
  -3   8   8       9284.45       9220.92       200.74 o                         
  -2   8   8      12638.98      12171.44       323.91 o                         
  -1   8   8       2174.06       1982.10       120.78 o                         
   0   8   8        724.31        703.11        33.44 o                         
   1   8   8        169.06        149.95        12.17 o                         
   2   8   8       6564.74       6182.39        92.12 o                         
   3   8   8       3275.69       3104.05        66.85 o                         
   4   8   8       1009.85        982.12        37.35 o                         
   5   8   8       3296.92       3278.23        80.47 o                         
   6   8   8       1230.83       1179.62        46.38 o                         
   7   8   8       2876.55       2790.95        76.66 o                         
   8   8   8       2447.92       2298.95       101.31 o                         
  -9   9   8       2700.09       2887.85       100.80 o                         
  -8   9   8       3289.15       3556.26       126.01 o                         
  -7   9   8        810.39        885.46        52.84 o                         
  -6   9   8        819.46        833.28        52.70 o                         
  -5   9   8       2140.29       2031.25       106.06 o                         
  -4   9   8        434.86        432.18        25.99 o                         
  -3   9   8        183.93        204.90        17.18 o                         
  -2   9   8       2026.76       1930.22       100.42 o                         
  -1   9   8        553.79        629.82        31.56 o                         
   0   9   8       2424.02       2424.70        57.89 o                         
   1   9   8          1.52          8.71         5.19 o                         
   2   9   8       8812.43       8695.51       125.33 o                         
   3   9   8       1786.82       1816.51        44.50 o                         
   4   9   8        245.34        260.79        23.11 o                         
   5   9   8       2132.09       2118.86        80.89 o                         
   6   9   8        272.71        293.46        22.61 o                         
   7   9   8       2558.25       2413.00        68.52 o                         
   8   9   8        199.61        173.90        35.00 o                         
  -9  10   8        264.47        252.81        19.14 o                         
  -8  10   8        531.69        580.56        93.92 o                         
  -7  10   8        601.92        606.48        55.51 o                         
  -6  10   8        920.67        850.37        66.74 o                         
  -5  10   8       1985.31       1974.51        73.03 o                         
  -4  10   8       2492.97       2552.19       122.31 o                         
  -3  10   8        108.05        140.61        14.50 o                         
  -2  10   8       2187.86       2119.76       109.79 o                         
  -1  10   8       5541.37       5163.30       186.36 o                         
   0  10   8       4099.56       4244.71       149.96 o                         
   1  10   8        348.80        373.01        20.95 o                         
   2  10   8        399.90        408.13        17.98 o                         
   3  10   8         73.44         86.15         9.94 o                         
   4  10   8       7547.25       7382.90       186.41 o                         
   5  10   8          8.43          6.58        18.66 o                         
   6  10   8         21.92         16.59        10.47 o                         
   7  10   8         52.19         62.28        13.18 o                         
   8  10   8         25.88         39.68        13.90 o                         
  -9  11   8        116.33        129.45        12.29 o                         
  -8  11   8          0.79         -2.71         7.59 o                         
  -7  11   8       1135.21       1366.02        84.94 o                         
  -6  11   8        330.67        414.54        44.83 o                         
  -5  11   8       1862.12       1807.48        82.40 o                         
  -4  11   8        285.28        278.06        29.90 o                         
  -3  11   8       5243.43       5307.70       138.52 o                         
  -2  11   8        228.41        250.55        33.06 o                         
  -1  11   8         26.43         20.13         8.59 o                         
   0  11   8       1668.38       1808.59        65.23 o                         
   1  11   8       3843.78       3905.37       142.60 o                         
   2  11   8       1740.50       1650.08        43.44 o                         
   3  11   8       1099.06       1079.22        35.83 o                         
   4  11   8        248.16        295.35        37.93 o                         
   5  11   8          0.05          0.76        11.98 o                         
   6  11   8       1016.21        953.29       138.44 o                         
   7  11   8       1264.88       1189.04        56.68 o                         
   8  11   8        497.81        433.42        34.02 o                         
  -8  12   8       1213.36       1349.53        55.23 o                         
  -7  12   8          9.64         26.48        11.77 o                         
  -6  12   8          9.43         22.92        14.01 o                         
  -5  12   8          8.11          6.84         9.47 o                         
  -4  12   8         69.16         61.66        25.94 o                         
  -3  12   8        374.48        364.03        36.44 o                         
  -2  12   8        764.14        771.19        34.60 o                         
  -1  12   8        203.21        200.34        20.25 o                         
   0  12   8        331.31        336.27        26.18 o                         
   1  12   8       1846.15       1982.45        56.03 o                         
   2  12   8          5.92         17.25         6.93 o                         
   3  12   8       3636.07       3524.04       106.23 o                         
   4  12   8        267.90        247.11        26.02 o                         
   5  12   8       4107.11       4501.77       165.98 o                         
   6  12   8        296.43        283.84        28.85 o                         
   7  12   8         32.79         35.01        11.70 o                         
  -8  13   8          2.10          1.94         7.67 o                         
  -7  13   8       1229.86       1143.04        70.38 o                         
  -6  13   8        130.23        132.07        23.69 o                         
  -5  13   8       3559.90       3598.44       212.61 o                         
  -4  13   8        103.03        103.35        20.73 o                         
  -3  13   8       5637.65       5621.91       295.15 o                         
  -2  13   8         48.54         60.20        11.67 o                         
  -1  13   8          5.81         17.10         7.33 o                         
   0  13   8        720.92        790.10        41.24 o                         
   1  13   8        303.52        324.85        26.17 o                         
   2  13   8          3.52          8.33         8.64 o                         
   3  13   8       4138.69       4238.20       122.13 o                         
   4  13   8        197.77        164.30        26.91 o                         
   5  13   8        100.65         87.14        16.45 o                         
   6  13   8        185.59        199.24        32.67 o                         
   7  13   8       1344.54       1350.54        62.19 o                         
  -7  14   8        544.20        543.14        41.42 o                         
  -6  14   8       2697.44       2605.84       162.75 o                         
  -5  14   8       1540.38       1439.42       122.33 o                         
  -4  14   8          8.26          9.20        11.71 o                         
  -3  14   8       2472.70       2469.42        86.71 o                         
  -2  14   8       5043.56       5368.01       181.58 o                         
  -1  14   8          7.45         21.19         8.44 o                         
   0  14   8        233.64        761.69       513.99 o                         
   1  14   8        764.85        733.45        36.34 o                         
   2  14   8       1562.43       1554.68        87.76 o                         
   3  14   8       2072.43       2146.90        76.99 o                         
   4  14   8       1182.43       1112.78        65.85 o                         
   5  14   8        149.02        159.69        23.77 o                         
   6  14   8       1167.69       1275.95       240.91 o                         
  -7  15   8        753.24        719.83        51.64 o                         
  -6  15   8        743.47        726.57        47.37 o                         
  -5  15   8        257.96        288.11        36.93 o                         
  -4  15   8       2201.31       2257.85       174.56 o                         
  -3  15   8       1461.02       1443.85        62.32 o                         
  -2  15   8          0.67         12.12         9.08 o                         
  -1  15   8        384.89        385.69        27.42 o                         
   0  15   8          3.27          9.16         8.01 o                         
   1  15   8        113.39        108.85        20.46 o                         
   2  15   8        901.35        951.32        47.87 o                         
   3  15   8       1318.11       1201.53        53.43 o                         
   4  15   8        800.64        719.39        98.60 o                         
   5  15   8        136.20        178.15        41.11 o                         
   6  15   8       1310.41       1433.46       100.27 o                         
  -6  16   8         14.39        419.56       686.26 o                         
  -5  16   8        187.28        221.40        27.08 o                         
  -4  16   8         38.38         71.37        17.95 o                         
  -3  16   8        944.19        965.49        64.09 o                         
  -2  16   8       1936.04       1938.83       122.77 o                         
  -1  16   8        381.49        398.34        34.79 o                         
   0  16   8       3812.93       3848.92       108.57 o                         
   1  16   8       1258.43       1267.26        65.29 o                         
   2  16   8       4159.31       4079.01        98.94 o                         
   3  16   8        764.65        746.21        39.14 o                         
   4  16   8        801.01        909.75        72.08 o                         
   5  16   8         11.63          0.34        11.77 o                         
  -6  17   8        893.40       1029.99        80.60 o                         
  -5  17   8         62.72         56.21        26.87 o                         
  -4  17   8         25.70         21.90        12.91 o                         
  -3  17   8        268.84        233.52        36.54 o                         
  -2  17   8       1500.33       1500.88        61.18 o                         
  -1  17   8         48.37         66.01        11.66 o                         
   0  17   8        970.60        891.04        49.06 o                         
   1  17   8        201.08        189.57        23.34 o                         
   2  17   8       2805.22       2711.67        99.69 o                         
   3  17   8        495.32        452.94        49.86 o                         
   4  17   8         23.08         26.02        13.94 o                         
  -5  18   8        676.89        736.86        69.92 o                         
  -4  18   8        439.66        523.40        63.18 o                         
  -3  18   8        362.74        292.98        49.48 o                         
  -2  18   8       2648.72       2374.34       125.97 o                         
  -1  18   8        892.54        800.27        64.42 o                         
   0  18   8        981.57        950.33        48.24 o                         
   1  18   8         42.56         24.87         8.97 o                         
   2  18   8       3267.45       3210.92       157.17 o                         
   3  18   8          0.84          3.17        11.30 o                         
   4  18   8        333.58        374.35        37.71 o                         
  -3  19   8        995.05        991.59        83.93 o                         
  -2  19   8       1079.76        953.61        44.90 o                         
  -1  19   8        699.73        672.93        37.42 o                         
   0  19   8        655.40        703.62        38.12 o                         
   1  19   8       3750.86       3500.73       151.44 o                         
   2  19   8        314.69        315.97        35.07 o                         
  -1  20   8        266.04        256.78        19.47 o                         
   0  20   8          1.86         11.61         8.28 o                         
  -9   0   9        414.20        382.79        50.40 o                         
  -7   0   9         10.40          7.00        11.03 o                         
  -5   0   9       2256.91       2272.78        60.56 o                         
  -3   0   9      26815.37      25820.27       620.79 o                         
  -1   0   9       5381.58       5493.32       123.26 o                         
   1   0   9      32067.64      32187.06       749.92 o                         
   3   0   9        561.38        711.00        60.16 o                         
   5   0   9       3247.52       3098.26       125.42 o                         
   7   0   9      13640.66      13723.03       401.85 o                         
   9   0   9         98.98        107.63        18.01 o                         
 -10   1   9       1735.54       1651.31        71.94 o                         
  -9   1   9        154.58        144.31        33.18 o                         
  -8   1   9       1161.43       1234.59        97.17 o                         
  -7   1   9       1194.07       1211.56        45.58 o                         
  -6   1   9        566.86        550.33        23.92 o                         
  -5   1   9         95.21        106.31         8.73 o                         
  -4   1   9       6829.13       6997.76       117.51 o                         
  -3   1   9         87.65         85.25         9.96 o                         
  -2   1   9       3646.88       3758.41        82.07 o                         
  -1   1   9        622.33        607.71        19.98 o                         
   0   1   9        558.45        668.60        23.23 o                         
   1   1   9       3713.99       3993.98        94.66 o                         
   2   1   9        744.35        730.31        28.61 o                         
   3   1   9      10703.39       9797.43       263.77 o                         
   4   1   9       2942.41       3093.07        92.07 o                         
   5   1   9       1135.78       1173.26        32.10 o                         
   6   1   9         36.91         32.99         6.85 o                         
   7   1   9        325.63        359.03        20.40 o                         
   8   1   9         69.75         64.34         9.91 o                         
   9   1   9        141.41        150.49        14.62 o                         
 -10   2   9        311.61        268.51        37.63 o                         
  -9   2   9        128.07        148.78        20.10 o                         
  -8   2   9        922.58        807.74        55.42 o                         
  -7   2   9        590.75        533.15        29.98 o                         
  -6   2   9       9983.39      10010.10       154.95 o                         
  -5   2   9         79.37         60.39         7.60 o                         
  -4   2   9      12505.94      13022.06       216.73 o                         
  -3   2   9       1220.82       1400.72        42.77 o                         
  -2   2   9       3678.63       3570.01       110.97 o                         
  -1   2   9       7201.62       6957.22       115.90 o                         
   0   2   9         88.01         99.82         8.36 o                         
   1   2   9        824.84        782.95        26.48 o                         
   2   2   9      23861.42      23860.19       403.17 o                         
   3   2   9        511.56        447.92        25.43 o                         
   4   2   9       3926.69       3719.71        59.37 o                         
   5   2   9       2404.03       2457.23        60.22 o                         
   6   2   9       3017.61       3123.13        66.40 o                         
   7   2   9          6.99         23.44         6.78 o                         
   8   2   9         57.95         49.55         9.55 o                         
   9   2   9       1549.07       1557.87        49.43 o                         
 -10   3   9        186.60        170.96        29.96 o                         
  -9   3   9       1763.81       1591.35        85.41 o                         
  -8   3   9        455.60        540.05        37.92 o                         
  -7   3   9        128.08        139.91        16.55 o                         
  -6   3   9       6725.82       6766.57       139.15 o                         
  -5   3   9       3837.75       3806.73        82.21 o                         
  -4   3   9        908.22        897.74        37.00 o                         
  -3   3   9         48.13         32.60         6.06 o                         
  -2   3   9      19984.88      21143.09       416.59 o                         
  -1   3   9       7154.62       7257.63       190.47 o                         
   0   3   9       2292.63       2629.36        57.87 o                         
   1   3   9       7893.68       8349.29       153.54 o                         
   2   3   9       7166.02       6852.04       132.33 o                         
   3   3   9         56.28         47.99         7.88 o                         
   4   3   9        387.44        414.00        14.19 o                         
   5   3   9       2804.15       2862.78        50.83 o                         
   6   3   9       2689.12       2636.35        53.61 o                         
   7   3   9         44.23         44.22         9.47 o                         
   8   3   9        406.65        445.92        23.31 o                         
   9   3   9        717.97        609.00        58.97 o                         
 -10   4   9       1895.61       1844.44       103.21 o                         
  -9   4   9         24.24         35.42        11.08 o                         
  -8   4   9       2122.41       2256.81        76.21 o                         
  -7   4   9       1616.74       1539.98        60.41 o                         
  -6   4   9      13445.57      13392.17       212.96 o                         
  -5   4   9       3344.62       3354.55        70.71 o                         
  -4   4   9       6297.10       5976.46       179.42 o                         
  -3   4   9          2.86         17.50         8.26 o                         
  -2   4   9       3265.58       3202.71       102.43 o                         
  -1   4   9       1935.57       1931.16        46.61 o                         
   0   4   9         44.24         59.10         7.31 o                         
   1   4   9        493.38        578.83        22.88 o                         
   2   4   9      14865.40      15243.07       268.11 o                         
   3   4   9      15877.22      16309.54       286.97 o                         
   4   4   9      13082.65      12683.06       213.42 o                         
   5   4   9         27.11         27.27         5.25 o                         
   6   4   9      18997.04      18595.84       245.10 o                         
   7   4   9          7.07          9.79         6.28 o                         
   8   4   9       1386.80       1362.63        41.74 o                         
   9   4   9       1496.22       1489.98       102.67 o                         
 -10   5   9        617.10        480.89        44.83 o                         
  -9   5   9        291.20        292.17        40.26 o                         
  -8   5   9         10.87         11.07        12.35 o                         
  -7   5   9       1285.74       1698.72       156.25 o                         
  -6   5   9        434.41        486.48        29.69 o                         
  -5   5   9       6458.58       6690.51       144.95 o                         
  -4   5   9        394.44        406.57        29.26 o                         
  -3   5   9       3512.51       3879.18       123.04 o                         
  -2   5   9       4886.68       4541.35       133.92 o                         
  -1   5   9         69.58        140.47        18.58 o                         
   0   5   9      23029.18      24518.14       562.42 o                         
   1   5   9       2157.43       2349.97        67.75 o                         
   2   5   9       9447.94       9110.42       173.92 o                         
   3   5   9       3341.36       3078.46        67.61 o                         
   4   5   9       1519.22       1499.72        44.87 o                         
   5   5   9       4982.58       4936.32        96.79 o                         
   6   5   9         19.93         23.14         9.47 o                         
   7   5   9        761.22        807.08        48.02 o                         
   8   5   9         55.95         30.05        14.59 o                         
   9   5   9        284.30        351.98        44.75 o                         
 -10   6   9        150.85        135.34        26.56 o                         
  -9   6   9       1247.60       1338.91       119.12 o                         
  -8   6   9       1348.71       1263.40        54.50 o                         
  -7   6   9        486.81        554.08        48.95 o                         
  -6   6   9       1732.52       1665.70        59.86 o                         
  -5   6   9        823.24        882.28        36.59 o                         
  -4   6   9       4194.72       4195.62       126.67 o                         
  -3   6   9      10235.39      10283.75       275.15 o                         
  -2   6   9        273.01        297.03        20.34 o                         
  -1   6   9       8174.59       7798.69       171.56 o                         
   0   6   9       3935.64       4210.92       128.93 o                         
   1   6   9      27460.55      27250.08       534.42 o                         
   2   6   9       3138.43       3167.61       101.09 o                         
   3   6   9       1912.65       1918.18        46.07 o                         
   4   6   9       1616.82       1558.02        47.09 o                         
   5   6   9       1872.78       1769.64        53.53 o                         
   6   6   9       6264.02       5968.81       156.75 o                         
   7   6   9       2541.07       2601.92        81.85 o                         
   8   6   9        576.73        550.14        46.10 o                         
   9   6   9         35.76         37.71        16.18 o                         
 -10   7   9         49.75         72.94        20.44 o                         
  -9   7   9       2795.53       2920.36        83.60 o                         
  -8   7   9         73.78         78.13        12.14 o                         
  -7   7   9       8645.84       8799.67       213.17 o                         
  -6   7   9       1249.26       1228.05        50.89 o                         
  -5   7   9        124.84        137.55        15.97 o                         
  -4   7   9        537.82        574.09        52.81 o                         
  -3   7   9         48.83         73.47        15.64 o                         
  -2   7   9       1079.19       1191.25        90.47 o                         
  -1   7   9         78.18         67.26         9.76 o                         
   0   7   9       1842.42       2034.43        78.03 o                         
   1   7   9        989.46       1019.27        42.08 o                         
   2   7   9       1126.31       1134.45        30.24 o                         
   3   7   9         95.92        107.64         9.13 o                         
   4   7   9          0.82          9.97         5.95 o                         
   5   7   9        106.43        121.49        16.24 o                         
   6   7   9       3253.12       3142.94        86.18 o                         
   7   7   9       7354.21       7091.01       207.41 o                         
   8   7   9         24.72         20.70        12.44 o                         
  -9   8   9         69.56         53.97        13.20 o                         
  -8   8   9          9.33         12.91         7.89 o                         
  -7   8   9       4259.92       4367.42       150.79 o                         
  -6   8   9       1158.42       1159.99        45.13 o                         
  -5   8   9         83.30        106.62        14.59 o                         
  -4   8   9        418.71        454.09        40.69 o                         
  -3   8   9       3584.72       3661.20       125.86 o                         
  -2   8   9        390.20        317.93        21.32 o                         
  -1   8   9      24122.49      23251.77       397.19 o                         
   0   8   9        403.77        394.91        18.87 o                         
   1   8   9      13654.30      14054.56       193.72 o                         
   2   8   9        450.17        497.33        18.40 o                         
   3   8   9       6996.29       6430.41       126.41 o                         
   4   8   9        233.62        257.08        16.07 o                         
   5   8   9          8.25          3.18         8.92 o                         
   6   8   9         26.31         21.22        12.43 o                         
   7   8   9        359.99        415.62        34.95 o                         
   8   8   9        271.57        256.66        29.81 o                         
  -9   9   9        338.28        385.12        35.15 o                         
  -8   9   9         10.43         13.95        10.43 o                         
  -7   9   9        963.91       1065.50        84.08 o                         
  -6   9   9        148.88        152.24        25.63 o                         
  -5   9   9        215.40        210.26        20.58 o                         
  -4   9   9        256.22        259.23        37.86 o                         
  -3   9   9       2842.98       2935.16        99.25 o                         
  -2   9   9       4756.59       4819.10       120.84 o                         
  -1   9   9        642.97        599.66        26.56 o                         
   0   9   9         46.54         64.07        10.32 o                         
   1   9   9       1807.92       1849.07        42.16 o                         
   2   9   9       1045.04       1046.26        28.38 o                         
   3   9   9       4147.98       3995.31       113.05 o                         
   4   9   9       2859.38       2955.41        94.75 o                         
   5   9   9        402.90        329.80        29.74 o                         
   6   9   9        497.99        459.59        32.29 o                         
   7   9   9        743.65        802.43        40.85 o                         
   8   9   9        159.47        132.71        28.65 o                         
  -9  10   9        314.43        388.77        26.60 o                         
  -8  10   9         97.78         97.09        20.44 o                         
  -7  10   9        130.74        160.27        27.49 o                         
  -6  10   9       2684.66       2743.62       136.46 o                         
  -5  10   9        149.14        153.69        18.93 o                         
  -4  10   9       3064.05       3165.19       109.23 o                         
  -3  10   9        645.90        650.73        39.00 o                         
  -2  10   9        199.97        225.15        31.13 o                         
  -1  10   9        541.27        568.87        26.93 o                         
   0  10   9        666.60        667.27        31.32 o                         
   1  10   9       6582.18       6610.07       127.65 o                         
   2  10   9         20.32         28.13         5.26 o                         
   3  10   9        736.99        719.15        30.02 o                         
   4  10   9         64.37         53.42        17.46 o                         
   5  10   9       3107.30       3222.61       191.86 o                         
   6  10   9        454.50        453.85        31.64 o                         
   7  10   9       2003.47       1810.13        80.20 o                         
   8  10   9        382.73        346.87        40.80 o                         
  -9  11   9         12.85          3.41         6.81 o                         
  -8  11   9         21.05         30.89        11.69 o                         
  -7  11   9        137.75        151.99        26.40 o                         
  -6  11   9        877.94       1656.06       109.56 o                         
  -5  11   9        679.30        740.04        49.38 o                         
  -4  11   9        710.11        737.60        39.80 o                         
  -3  11   9        111.76        136.64        38.33 o                         
  -2  11   9        141.71        149.05        19.83 o                         
  -1  11   9         27.07         22.83         6.73 o                         
   0  11   9       1958.79       2079.46        72.72 o                         
   1  11   9         26.07         28.92        10.55 o                         
   2  11   9       1053.45       1079.33        33.20 o                         
   3  11   9         31.98         25.61         7.70 o                         
   4  11   9        836.15        878.55        49.23 o                         
   5  11   9         92.79        108.00        24.80 o                         
   6  11   9        415.57        380.47        32.46 o                         
   7  11   9        108.73        121.25        17.71 o                         
  -8  12   9         16.73         33.06        11.30 o                         
  -7  12   9        368.73        394.17        39.87 o                         
  -6  12   9       1287.77       1421.77        86.87 o                         
  -5  12   9        173.89        151.20        21.75 o                         
  -4  12   9       5629.22       5640.57       221.36 o                         
  -3  12   9        603.20        661.82        50.11 o                         
  -2  12   9        263.63        262.91        23.54 o                         
  -1  12   9         95.97        101.15        13.75 o                         
   0  12   9         44.97         60.27        12.42 o                         
   1  12   9        528.81        542.06        27.30 o                         
   2  12   9       1907.54       1913.17        50.86 o                         
   3  12   9         27.42         24.64         8.41 o                         
   4  12   9       1015.58        888.63        49.87 o                         
   5  12   9          0.92         19.85        15.84 o                         
   6  12   9       1996.19       2070.43       100.46 o                         
   7  12   9         13.88         17.16         8.71 o                         
  -8  13   9         56.46         34.30        10.61 o                         
  -7  13   9         18.50         22.07        10.14 o                         
  -6  13   9       4468.23       4631.50       151.14 o                         
  -5  13   9         36.15         30.55        11.25 o                         
  -4  13   9         93.81        121.55        36.31 o                         
  -3  13   9        421.62        414.02        31.70 o                         
  -2  13   9        281.43        327.16        67.98 o                         
  -1  13   9       1183.47       1283.43        51.51 o                         
   0  13   9       7059.38       7451.32       182.41 o                         
   1  13   9         26.82         24.71         9.08 o                         
   2  13   9        420.34        458.90        24.95 o                         
   3  13   9       1917.99       1860.42        70.61 o                         
   4  13   9          0.47          2.19        10.11 o                         
   5  13   9          3.56         31.25        16.87 o                         
   6  13   9       2675.50       2827.35       232.16 o                         
   7  13   9        257.97        284.73        28.63 o                         
  -7  14   9         86.24         97.48        17.11 o                         
  -6  14   9        395.23        410.53        32.08 o                         
  -5  14   9       1605.34       1632.83       130.62 o                         
  -4  14   9        657.32        582.74        48.98 o                         
  -3  14   9        410.32        401.33        31.40 o                         
  -2  14   9        333.14        314.72        36.15 o                         
  -1  14   9        542.28        547.10        52.88 o                         
   0  14   9         78.17         82.04        16.14 o                         
   1  14   9        198.10        196.42        21.65 o                         
   2  14   9       1295.95       1251.29        47.78 o                         
   3  14   9       1017.65        947.39        48.78 o                         
   4  14   9        403.26        487.94        57.14 o                         
   5  14   9        218.18        236.09        29.15 o                         
   6  14   9          1.42         19.67        12.57 o                         
  -7  15   9        309.35        328.98        32.75 o                         
  -6  15   9         25.11         24.86        11.77 o                         
  -5  15   9         40.32         35.00        13.16 o                         
  -4  15   9       1044.27       1122.28        67.19 o                         
  -3  15   9       1677.75       1797.29        76.54 o                         
  -2  15   9         42.33         40.89        12.89 o                         
  -1  15   9        212.55        224.20        62.13 o                         
   0  15   9        146.66        178.07        19.86 o                         
   1  15   9        485.99        510.32        30.06 o                         
   2  15   9         34.11         56.13        10.81 o                         
   3  15   9         65.24         84.94        25.71 o                         
   4  15   9        617.09        602.45        60.55 o                         
   5  15   9          5.00          5.66         8.26 o                         
   6  15   9          0.45          2.64        11.54 o                         
  -6  16   9         89.08         91.20        15.68 o                         
  -5  16   9        404.13        361.24        59.85 o                         
  -4  16   9          0.04         12.10        22.92 o                         
  -3  16   9       2028.27       2013.15       108.13 o                         
  -2  16   9        484.87        511.63        34.58 o                         
  -1  16   9        983.32       1180.44       171.50 o                         
   0  16   9        439.81        426.36        43.37 o                         
   1  16   9       3000.90       3052.84        80.74 o                         
   2  16   9        878.80        810.85        39.01 o                         
   3  16   9        752.65        685.22        68.68 o                         
   4  16   9        100.07         76.43        38.44 o                         
   5  16   9       2103.69       2142.14        68.88 o                         
  -5  17   9         83.84         81.00        15.95 o                         
  -4  17   9          9.17         11.27        10.67 o                         
  -3  17   9         13.95         17.60         8.96 o                         
  -2  17   9         11.76         18.06        10.89 o                         
  -1  17   9          0.46         18.97        16.03 o                         
   0  17   9          5.26          8.19        10.76 o                         
   1  17   9       1877.38       1854.95        96.03 o                         
   2  17   9         27.39         34.53        17.89 o                         
   3  17   9         55.58         78.66        27.25 o                         
   4  17   9        337.58        367.15        30.56 o                         
  -4  18   9        109.45        138.59        33.91 o                         
  -3  18   9        566.89        999.95        93.38 o                         
  -2  18   9         53.34         36.64        10.64 o                         
  -1  18   9       5572.15       5440.94       223.45 o                         
   0  18   9        397.75        417.71        42.97 o                         
   1  18   9       6281.39       5889.92       170.85 o                         
   2  18   9        783.60        787.34        63.49 o                         
   3  18   9        896.89        907.12        64.26 o                         
  -3  19   9        669.78        695.98        66.59 o                         
  -2  19   9        329.21        310.32        31.05 o                         
  -1  19   9        457.70        405.09        38.25 o                         
   0  19   9         16.38         16.57        10.38 o                         
   1  19   9        602.27        631.25        45.91 o                         
   2  19   9        154.50        221.13        27.87 o                         
 -10   0  10        538.87        526.96        51.18 o                         
  -8   0  10       2150.90       1898.71       127.52 o                         
  -6   0  10       1202.20       1239.31        85.82 o                         
  -4   0  10       4289.31       3879.72       106.74 o                         
  -2   0  10         52.82         42.78        10.29 o                         
   0   0  10       4982.49       5155.26       144.45 o                         
   2   0  10      12065.61      11621.99       427.47 o                         
   4   0  10         13.09         10.25         8.39 o                         
   6   0  10       4868.11       4804.37       192.85 o                         
   8   0  10         13.03         12.90        10.18 o                         
 -10   1  10        776.95        667.21        41.72 o                         
  -9   1  10       1872.20       1869.86        85.21 o                         
  -8   1  10       5051.37       4794.61       165.09 o                         
  -7   1  10         36.94         41.65        10.37 o                         
  -6   1  10        534.30        574.87        25.34 o                         
  -5   1  10       4978.47       5292.94        86.77 o                         
  -4   1  10       1933.57       1791.83        49.99 o                         
  -3   1  10       2722.43       2762.35        75.66 o                         
  -2   1  10      12961.32      12972.98       260.13 o                         
  -1   1  10         30.61         80.50         8.66 o                         
   0   1  10       3519.53       3263.24        71.42 o                         
   1   1  10       2969.23       3007.11        78.28 o                         
   2   1  10       6509.65       6472.18       147.09 o                         
   3   1  10       3500.82       3311.87        71.50 o                         
   4   1  10        864.75        828.23        24.97 o                         
   5   1  10       9494.24       9377.30       135.12 o                         
   6   1  10        115.80        115.32        12.03 o                         
   7   1  10          6.91         18.93         8.00 o                         
   8   1  10        370.90        385.74        23.25 o                         
   9   1  10         46.34         35.14        13.71 o                         
 -10   2  10        893.56        871.26        47.50 o                         
  -9   2  10        927.97        840.25        56.74 o                         
  -8   2  10        826.94        710.87        51.34 o                         
  -7   2  10       1352.45       1325.98        49.39 o                         
  -6   2  10       4310.83       4078.95        75.84 o                         
  -5   2  10       8694.02       8739.51       136.67 o                         
  -4   2  10        466.29        541.41        25.06 o                         
  -3   2  10      18902.51      20449.33       400.55 o                         
  -2   2  10       2985.79       3358.73        75.43 o                         
  -1   2  10       1792.62       1766.83        41.40 o                         
   0   2  10       1963.40       2177.67        61.08 o                         
   1   2  10       1685.18       1662.04        44.93 o                         
   2   2  10         81.57        139.87        11.88 o                         
   3   2  10       2089.79       2029.20        42.83 o                         
   4   2  10          2.12          8.36         4.47 o                         
   5   2  10        224.94        253.44        14.80 o                         
   6   2  10          0.10          2.52         5.00 o                         
   7   2  10        359.23        491.44        31.77 o                         
   8   2  10        324.41        366.83        22.74 o                         
   9   2  10        189.16        161.62        14.56 o                         
 -10   3  10        374.94        354.84        40.42 o                         
  -9   3  10          8.10         15.38         8.48 o                         
  -8   3  10         93.14         76.14        20.05 o                         
  -7   3  10       8801.35       8540.98       166.91 o                         
  -6   3  10       2071.27       2135.25        60.87 o                         
  -5   3  10        571.93        554.02        24.32 o                         
  -4   3  10        887.16        760.00        34.43 o                         
  -3   3  10      27218.16      28840.88       437.42 o                         
  -2   3  10       5069.01       6076.22       106.66 o                         
  -1   3  10       4090.34       4339.91        89.26 o                         
   0   3  10         66.38         53.43         6.83 o                         
   1   3  10        702.09        674.58        26.09 o                         
   2   3  10       2836.03       2786.51        67.35 o                         
   3   3  10      27033.28      25659.34       311.00 o                         
   4   3  10        644.87        635.03        21.43 o                         
   5   3  10       2267.35       2314.00        73.53 o                         
   6   3  10        894.68        943.45        29.65 o                         
   7   3  10       4299.05       4269.84        89.75 o                         
   8   3  10        598.73        574.41        26.67 o                         
   9   3  10         18.25         12.91         6.48 o                         
 -10   4  10        346.47        341.60        38.48 o                         
  -9   4  10        109.87        114.04        16.51 o                         
  -8   4  10        605.76        560.18        41.21 o                         
  -7   4  10       1172.80       1220.43        61.19 o                         
  -6   4  10        115.25        111.98        12.83 o                         
  -5   4  10      13282.92      13100.75       205.04 o                         
  -4   4  10         70.98         83.02        10.00 o                         
  -3   4  10      15189.66      14606.41       262.94 o                         
  -2   4  10       2022.35       2061.13        52.02 o                         
  -1   4  10       4105.76       4040.38        84.29 o                         
   0   4  10       2469.91       2611.49        54.82 o                         
   1   4  10       3753.88       3437.56        77.28 o                         
   2   4  10         30.28         27.71         6.18 o                         
   3   4  10        139.03        133.27        14.24 o                         
   4   4  10      15722.88      15578.73       232.82 o                         
   5   4  10         20.05         16.01         5.57 o                         
   6   4  10        139.25        141.74        12.07 o                         
   7   4  10       1969.29       1928.60        53.26 o                         
   8   4  10        744.45        685.53        27.60 o                         
   9   4  10        910.48        961.01        73.63 o                         
 -10   5  10          5.79          2.79         8.90 o                         
  -9   5  10       2050.71       1999.55        87.30 o                         
  -8   5  10        744.52        750.18        44.96 o                         
  -7   5  10       5749.68       5612.61       149.69 o                         
  -6   5  10       4085.95       4050.77       121.65 o                         
  -5   5  10      11258.90      11493.97       225.98 o                         
  -4   5  10       4026.95       4351.06       134.15 o                         
  -3   5  10        602.79        726.43        62.44 o                         
  -2   5  10      21221.39      22008.80       534.05 o                         
  -1   5  10       6540.27       7163.32       160.82 o                         
   0   5  10       1929.38       1727.46        53.77 o                         
   1   5  10       9025.99       8848.39       194.60 o                         
   2   5  10       1336.02       1365.04        40.24 o                         
   3   5  10       2736.46       2803.65        65.15 o                         
   4   5  10        430.13        423.72        28.54 o                         
   5   5  10       5991.23       6061.72       164.76 o                         
   6   5  10       3298.70       3063.59        80.90 o                         
   7   5  10       2112.09       2190.12        87.19 o                         
   8   5  10        422.62        423.11        39.96 o                         
 -10   6  10       1437.18       1477.83        81.14 o                         
  -9   6  10        254.87        291.16        29.50 o                         
  -8   6  10       7714.95       7949.62       226.37 o                         
  -7   6  10       1930.76       2024.39        88.92 o                         
  -6   6  10       1618.57       1507.72        56.98 o                         
  -5   6  10       1668.48       1658.45        51.26 o                         
  -4   6  10        929.55        902.29        41.02 o                         
  -3   6  10       6707.15       7126.84       127.23 o                         
  -2   6  10       9192.71       9173.82       203.08 o                         
  -1   6  10         67.79        157.47        19.28 o                         
   0   6  10       1358.22       1286.33        55.67 o                         
   1   6  10       1683.63       1585.86        55.48 o                         
   2   6  10      10637.03      10143.51       186.77 o                         
   3   6  10        674.27        642.91        34.28 o                         
   4   6  10         20.52         44.60         8.61 o                         
   5   6  10        740.76        694.50        36.39 o                         
   6   6  10       1690.44       1591.96        54.39 o                         
   7   6  10       4843.38       4957.98       146.41 o                         
   8   6  10        156.39        151.51        48.89 o                         
 -10   7  10          7.31         -2.94        12.00 o                         
  -9   7  10        765.81        775.77        47.42 o                         
  -8   7  10         36.16         29.83         9.16 o                         
  -7   7  10       2395.17       2432.45       118.23 o                         
  -6   7  10        389.23        431.72        28.85 o                         
  -5   7  10        971.51        979.55        45.42 o                         
  -4   7  10       1654.99       1595.93        85.43 o                         
  -3   7  10       2329.55       2364.64        70.68 o                         
  -2   7  10       7094.99       6993.63       125.50 o                         
  -1   7  10       8306.28       8935.09       206.49 o                         
   0   7  10      10476.31      10103.83       172.57 o                         
   1   7  10         66.69         69.86         6.86 o                         
   2   7  10       6851.60       6716.39        99.27 o                         
   3   7  10       1823.12       1862.10        52.99 o                         
   4   7  10        254.10        241.81        21.28 o                         
   5   7  10       1416.29       1431.75        57.01 o                         
   6   7  10       3787.47       3763.60       136.87 o                         
   7   7  10        400.74        423.38        36.74 o                         
   8   7  10       3432.88       3468.33       126.94 o                         
  -9   8  10          8.42          8.85         6.68 o                         
  -8   8  10       2830.08       3172.57       142.83 o                         
  -7   8  10        174.70        173.65        26.17 o                         
  -6   8  10       4405.74       4593.67       219.93 o                         
  -5   8  10       7221.64       7050.17       159.43 o                         
  -4   8  10        615.74        611.96        33.97 o                         
  -3   8  10         19.04         12.70         7.55 o                         
  -2   8  10       3068.35       2966.60        84.49 o                         
  -1   8  10        734.68        812.62        25.72 o                         
   0   8  10       3395.53       3409.58        72.55 o                         
   1   8  10       1784.55       1721.21        37.35 o                         
   2   8  10       3897.96       3778.69        64.82 o                         
   3   8  10          8.00         21.65         9.09 o                         
   4   8  10         55.01         38.35        10.21 o                         
   5   8  10        133.30        167.92        24.02 o                         
   6   8  10        167.26        183.32        23.52 o                         
   7   8  10        100.44        113.80        19.74 o                         
   8   8  10        211.24        157.32        22.19 o                         
  -9   9  10        183.82        226.01        26.17 o                         
  -8   9  10        389.34        436.45        51.76 o                         
  -7   9  10       4177.65       4479.65       313.69 o                         
  -6   9  10        240.19        250.94        33.84 o                         
  -5   9  10         16.09         21.30         7.84 o                         
  -4   9  10        192.50        199.47        33.36 o                         
  -3   9  10        629.98        648.18        39.26 o                         
  -2   9  10      10936.98      10952.85       243.87 o                         
  -1   9  10       2284.89       2417.76        64.22 o                         
   0   9  10       1649.44       1478.90        59.79 o                         
   1   9  10        518.28        533.77        19.58 o                         
   2   9  10       5920.53       5932.51        92.11 o                         
   3   9  10        687.05        734.14        35.20 o                         
   4   9  10        176.28        181.08        23.51 o                         
   5   9  10        200.26        218.45        26.91 o                         
   6   9  10        758.98        728.74        40.29 o                         
   7   9  10        201.14        180.10        22.09 o                         
   8   9  10        780.50        748.71        61.24 o                         
  -9  10  10          9.92         11.15         8.67 o                         
  -8  10  10         45.04         40.88        13.08 o                         
  -7  10  10         72.47         69.68        18.58 o                         
  -6  10  10        736.61        787.50        64.34 o                         
  -5  10  10        677.98        729.03        41.75 o                         
  -4  10  10          5.15         16.56        11.03 o                         
  -3  10  10        178.45        183.71        20.88 o                         
  -2  10  10        536.63        475.08        47.31 o                         
  -1  10  10          2.87         11.29         5.91 o                         
   0  10  10        677.62        656.26        27.16 o                         
   1  10  10        658.16        648.70        38.17 o                         
   2  10  10       2679.97       2542.62        46.30 o                         
   3  10  10          3.06         13.74         7.21 o                         
   4  10  10       1257.27       1254.92       109.02 o                         
   5  10  10         11.09         25.26        16.83 o                         
   6  10  10       1248.27       1320.64        64.29 o                         
   7  10  10          3.22         16.30         9.25 o                         
  -8  11  10        642.58        738.02        52.26 o                         
  -7  11  10         24.96         42.97        15.10 o                         
  -6  11  10        926.13       1049.51        73.63 o                         
  -5  11  10       2318.72       2551.97       104.15 o                         
  -4  11  10        134.29        146.57        22.16 o                         
  -3  11  10        225.85        234.31        23.88 o                         
  -2  11  10       1277.37       1294.09        63.19 o                         
  -1  11  10       4991.50       5033.94       210.11 o                         
   0  11  10       1715.77       1729.05        49.77 o                         
   1  11  10        303.15        273.64        21.91 o                         
   2  11  10         41.52         44.08         7.89 o                         
   3  11  10       1123.73       1038.02        54.63 o                         
   4  11  10        763.59        876.92        89.66 o                         
   5  11  10       1443.75       1491.37        86.89 o                         
   6  11  10          2.60         18.43        12.64 o                         
   7  11  10        337.42        338.49        49.82 o                         
  -8  12  10         19.26         27.10         9.99 o                         
  -7  12  10        888.87        996.55        65.81 o                         
  -6  12  10        301.89        340.13        38.56 o                         
  -5  12  10         85.02         77.70        16.07 o                         
  -4  12  10       1546.44       1635.25        78.26 o                         
  -3  12  10       3008.76       3549.27       217.18 o                         
  -2  12  10          0.79          2.10         8.86 o                         
  -1  12  10       2801.40       2853.49        77.40 o                         
   0  12  10        893.43        946.51        39.41 o                         
   1  12  10       2412.00       2342.49        64.94 o                         
   2  12  10        756.98        756.57        32.63 o                         
   3  12  10       1271.69       1354.20        77.66 o                         
   4  12  10        661.95        743.92        54.57 o                         
   5  12  10       1220.65       1344.40        79.97 o                         
   6  12  10        757.61        782.99        60.24 o                         
   7  12  10          4.60          4.26        11.47 o                         
  -8  13  10        501.55        596.88        39.95 o                         
  -7  13  10        154.03        173.51        24.39 o                         
  -6  13  10         45.83         74.89        15.92 o                         
  -5  13  10        437.23        400.89        34.88 o                         
  -4  13  10       1431.86       1454.06       126.51 o                         
  -3  13  10       9364.02       9588.35       328.67 o                         
  -2  13  10         69.87         77.84        19.45 o                         
  -1  13  10       2041.26       2224.50        91.66 o                         
   0  13  10        614.61        647.23        38.66 o                         
   1  13  10       1272.97       1309.22        56.86 o                         
   2  13  10        577.73        569.31        35.33 o                         
   3  13  10       1579.09       1770.26       123.34 o                         
   4  13  10        552.24        558.66        61.90 o                         
   5  13  10        826.49        919.45        63.13 o                         
   6  13  10         53.83        133.06        23.15 o                         
  -7  14  10          0.57          5.61         5.86 o                         
  -6  14  10         91.06        111.48        13.66 o                         
  -5  14  10        472.60        450.62        39.97 o                         
  -4  14  10          4.11         26.69        14.45 o                         
  -3  14  10         78.57         65.17        18.77 o                         
  -2  14  10        215.76        239.35        31.88 o                         
  -1  14  10        841.11        843.42        44.10 o                         
   0  14  10          0.08         20.34        12.27 o                         
   1  14  10        569.91        545.68        30.74 o                         
   2  14  10       3845.25       3711.51       106.59 o                         
   3  14  10        294.50        307.38        47.00 o                         
   4  14  10        534.91        551.74        58.84 o                         
   5  14  10        207.36        239.87        44.83 o                         
   6  14  10         73.53        101.30        18.87 o                         
  -7  15  10          1.74          2.09         8.67 o                         
  -6  15  10        152.11        145.32        19.98 o                         
  -5  15  10        756.39        731.35        49.83 o                         
  -4  15  10        737.26        750.70        53.41 o                         
  -3  15  10        295.70        272.67        86.52 o                         
  -2  15  10       1870.68       1912.15       132.55 o                         
  -1  15  10        932.01       1066.31        89.35 o                         
   0  15  10         81.20        101.49        15.75 o                         
   1  15  10          2.22          4.66         6.97 o                         
   2  15  10        707.57        763.00        48.87 o                         
   3  15  10          4.71         -4.88        16.34 o                         
   4  15  10        138.76        126.59        26.71 o                         
   5  15  10         21.66         42.49        24.78 o                         
  -6  16  10         36.70         54.67        12.14 o                         
  -5  16  10          5.62         28.32        30.27 o                         
  -4  16  10         47.37         40.62        13.96 o                         
  -3  16  10        437.68        441.66        40.49 o                         
  -2  16  10       2717.71       2716.18       271.61 o                         
  -1  16  10        297.31        397.74        52.18 o                         
   0  16  10          1.74         -0.18         7.82 o                         
   1  16  10       1112.72       1075.84        66.43 o                         
   2  16  10       2150.97       2095.30        85.11 o                         
   3  16  10        161.02        151.91        31.28 o                         
   4  16  10        441.71        470.14        36.53 o                         
   5  16  10        424.01        428.62        63.95 o                         
  -5  17  10          7.42         14.13         8.52 o                         
  -4  17  10        186.81        232.16        48.35 o                         
  -3  17  10         78.60         89.57        18.30 o                         
  -2  17  10       1388.65       1413.40        64.53 o                         
  -1  17  10        915.67        888.29        50.74 o                         
   0  17  10       4360.57       4208.07       155.08 o                         
   1  17  10         87.69         80.22        15.30 o                         
   2  17  10        854.34        889.93        73.24 o                         
   3  17  10          5.29          3.48        11.15 o                         
   4  17  10         49.29         59.59        14.19 o                         
  -4  18  10          5.35          3.61         8.22 o                         
  -3  18  10       1645.52       1751.54        77.05 o                         
  -2  18  10       2730.09       2789.95       116.56 o                         
  -1  18  10        430.13        447.64        59.27 o                         
   0  18  10       1259.84       1153.33        72.32 o                         
   1  18  10        873.53        884.34        44.89 o                         
   2  18  10       1901.52       1873.39       104.14 o                         
   3  18  10       1463.47       1374.07        79.67 o                         
  -2  19  10       2319.54       2153.37        97.71 o                         
  -1  19  10        811.93        726.56        49.32 o                         
   0  19  10        649.11        749.64        50.09 o                         
   1  19  10         10.54         14.87         9.06 o                         
  -9   0  11       1540.90       1479.76       102.28 o                         
  -7   0  11        878.64        836.64        58.15 o                         
  -5   0  11         86.25         96.16        16.06 o                         
  -3   0  11      44045.58      43865.60      1034.03 o                         
  -1   0  11      13265.69      13716.97       343.89 o                         
   1   0  11      16378.11      16364.48       404.53 o                         
   3   0  11       1008.48       1100.69        45.95 o                         
   5   0  11         38.72         26.38        10.60 o                         
   7   0  11         64.97         83.82        17.02 o                         
   9   0  11       1225.59       1159.61        83.39 o                         
 -10   1  11        296.50        308.08        26.11 o                         
  -9   1  11       2436.49       2389.66        97.40 o                         
  -8   1  11        127.59        125.48        29.15 o                         
  -7   1  11       4718.28       4480.33       116.75 o                         
  -6   1  11          1.69          6.13         6.97 o                         
  -5   1  11        664.47        615.23        25.44 o                         
  -4   1  11      12450.54      11948.70       225.98 o                         
  -3   1  11       1787.59       1886.43        54.72 o                         
  -2   1  11       1814.70       1914.62        42.05 o                         
  -1   1  11       2169.12       2373.38        66.74 o                         
   0   1  11       4227.33       4254.94        90.57 o                         
   1   1  11       8508.83       8225.81       180.87 o                         
   2   1  11       8172.95       8120.03       181.42 o                         
   3   1  11       2726.30       2847.55        60.95 o                         
   4   1  11        149.55        158.67        13.43 o                         
   5   1  11      13013.06      12631.81       186.60 o                         
   6   1  11       2462.03       2559.70        64.62 o                         
   7   1  11          9.20         13.15         6.60 o                         
   8   1  11          8.65          6.06         6.14 o                         
   9   1  11       1206.66       1189.03        59.50 o                         
 -10   2  11        501.32        487.97        60.04 o                         
  -9   2  11       1244.61       1051.40        48.78 o                         
  -8   2  11       1493.09       1391.13        83.89 o                         
  -7   2  11        428.57        383.72        32.39 o                         
  -6   2  11        284.67        307.57        19.03 o                         
  -5   2  11          6.46         16.05         6.13 o                         
  -4   2  11        541.32        595.75        27.67 o                         
  -3   2  11        657.71        560.10        24.61 o                         
  -2   2  11        100.56         81.87         8.41 o                         
  -1   2  11       6863.49       7245.66       157.58 o                         
   0   2  11        689.45        740.43        32.45 o                         
   1   2  11      11811.62      11743.96       246.50 o                         
   2   2  11      12643.66      12702.46       231.49 o                         
   3   2  11        955.92        958.58        28.00 o                         
   4   2  11       3699.11       3590.66        74.79 o                         
   5   2  11         39.95         44.38         8.06 o                         
   6   2  11       7578.95       7764.08       129.36 o                         
   7   2  11       1218.94       1347.02        56.88 o                         
   8   2  11          1.34         10.65         6.52 o                         
 -10   3  11        643.21        621.77        37.56 o                         
  -9   3  11         41.86         39.72        10.83 o                         
  -8   3  11          6.11          5.15        15.37 o                         
  -7   3  11       6641.42       6803.40       224.05 o                         
  -6   3  11       4370.37       4280.01        99.93 o                         
  -5   3  11       3995.07       4053.85        78.75 o                         
  -4   3  11      12010.72      12077.64       289.52 o                         
  -3   3  11        433.34        488.41        22.39 o                         
  -2   3  11      15113.95      15638.53       315.10 o                         
  -1   3  11        491.20        496.20        22.22 o                         
   0   3  11        271.52        374.88        19.56 o                         
   1   3  11       4728.48       4620.45        98.87 o                         
   2   3  11       1880.78       1931.51        45.87 o                         
   3   3  11        207.17        203.44        12.54 o                         
   4   3  11       4259.29       4430.31        87.28 o                         
   5   3  11       2256.06       2097.12        51.39 o                         
   6   3  11       3362.02       3478.87        78.60 o                         
   7   3  11        364.21        357.82        21.21 o                         
   8   3  11        217.18        210.25        15.14 o                         
 -10   4  11         17.90         33.90        10.11 o                         
  -9   4  11         22.61         17.94        11.97 o                         
  -8   4  11       1216.60       1343.77        89.47 o                         
  -7   4  11         91.85        105.17        17.74 o                         
  -6   4  11         56.88         80.82        14.53 o                         
  -5   4  11        266.09        259.17        15.71 o                         
  -4   4  11       1026.25       1001.99        57.29 o                         
  -3   4  11       1190.51       1198.47        35.88 o                         
  -2   4  11       8870.18       9467.33       176.07 o                         
  -1   4  11        150.35        140.42        11.54 o                         
   0   4  11        957.05        867.04        37.93 o                         
   1   4  11        913.05        844.89        32.01 o                         
   2   4  11       5573.67       5260.12        80.35 o                         
   3   4  11       1160.81       1151.51        42.32 o                         
   4   4  11       5097.92       5107.32        95.17 o                         
   5   4  11          8.41          3.53         6.41 o                         
   6   4  11       3536.21       3476.98        73.38 o                         
   7   4  11        479.96        452.23        23.65 o                         
   8   4  11        486.63        453.64        21.46 o                         
 -10   5  11        293.14        264.59        22.55 o                         
  -9   5  11        633.96        550.27        76.85 o                         
  -8   5  11       3013.72       3018.12       120.50 o                         
  -7   5  11        442.65        477.67        38.30 o                         
  -6   5  11       3779.15       3904.30       187.21 o                         
  -5   5  11        626.31        616.14        34.57 o                         
  -4   5  11       6445.92       6520.91       187.13 o                         
  -3   5  11          0.31         14.48         9.69 o                         
  -2   5  11         72.32         76.84        13.93 o                         
  -1   5  11         35.87         19.34         8.20 o                         
   0   5  11       1842.43       1763.17        56.56 o                         
   1   5  11       5189.08       5475.34        94.96 o                         
   2   5  11       2412.14       2260.32        51.39 o                         
   3   5  11       3858.47       3916.56        95.21 o                         
   4   5  11        654.16        640.69        37.64 o                         
   5   5  11       1147.26       1198.79        61.56 o                         
   6   5  11       7379.55       7234.20       275.04 o                         
   7   5  11         77.73         93.50        24.51 o                         
   8   5  11        221.86        202.58        26.48 o                         
 -10   6  11       1241.50       1101.23        65.73 o                         
  -9   6  11         15.50         14.25         9.46 o                         
  -8   6  11        854.35        833.85        65.48 o                         
  -7   6  11       3920.11       4151.77       216.48 o                         
  -6   6  11       2338.98       2358.43       110.84 o                         
  -5   6  11        469.95        517.76        29.28 o                         
  -4   6  11        383.75        433.44        32.36 o                         
  -3   6  11       3333.19       3402.14        73.53 o                         
  -2   6  11       2096.35       1877.68        50.39 o                         
  -1   6  11        118.94        122.89         9.63 o                         
   0   6  11        386.64        329.94        15.49 o                         
   1   6  11      10698.21      11227.77       173.62 o                         
   2   6  11      10394.38      10202.90       160.54 o                         
   3   6  11        627.05        582.40        30.13 o                         
   4   6  11        879.06        864.16        39.46 o                         
   5   6  11       1920.90       1959.24        82.59 o                         
   6   6  11        145.40        117.25        19.46 o                         
   7   6  11       2764.82       2811.45        98.15 o                         
   8   6  11        361.70        408.40        36.06 o                         
  -9   7  11        856.46        792.17        68.33 o                         
  -8   7  11         22.10         29.21         9.18 o                         
  -7   7  11       1368.27       1523.22        74.08 o                         
  -6   7  11       3860.90       4177.95       260.31 o                         
  -5   7  11       2683.03       2651.63        83.66 o                         
  -4   7  11         35.75         47.10         9.69 o                         
  -3   7  11       5027.31       5284.85       115.09 o                         
  -2   7  11        713.29        762.02        28.51 o                         
  -1   7  11       8952.44       8845.42       128.55 o                         
   0   7  11       1095.31        983.99        36.00 o                         
   1   7  11      10975.82      10711.74       167.36 o                         
   2   7  11       4554.99       4722.44        82.18 o                         
   3   7  11        516.86        538.03        29.64 o                         
   4   7  11       3353.53       3400.26        92.57 o                         
   5   7  11        444.09        468.95        38.75 o                         
   6   7  11       3017.31       2958.74       105.74 o                         
   7   7  11       1688.73       1564.68        67.46 o                         
   8   7  11        104.65         72.90        15.84 o                         
  -9   8  11        173.77        195.53        36.93 o                         
  -8   8  11        411.95        461.95        34.88 o                         
  -7   8  11        305.04        351.81        37.44 o                         
  -6   8  11       2439.95       2594.43       321.94 o                         
  -5   8  11         56.08         62.12        16.41 o                         
  -4   8  11       2846.61       2843.49       179.51 o                         
  -3   8  11       2296.33       2333.33       140.68 o                         
  -2   8  11        261.34        293.77        19.54 o                         
  -1   8  11        150.41        155.91        10.54 o                         
   0   8  11        238.68        231.99        13.07 o                         
   1   8  11       1906.31       1967.89        48.63 o                         
   2   8  11        380.24        381.52        19.39 o                         
   3   8  11         54.77         76.40        11.01 o                         
   4   8  11         28.17         50.33        24.39 o                         
   5   8  11          4.75         26.24        13.07 o                         
   6   8  11       2119.60       2089.24        84.90 o                         
   7   8  11       2675.65       2680.01        91.14 o                         
   8   8  11        150.28        198.13        31.05 o                         
  -9   9  11         64.08         57.84        13.16 o                         
  -8   9  11         43.28         56.49        12.20 o                         
  -7   9  11        688.89        779.96        49.72 o                         
  -6   9  11       2827.66       2943.56       238.05 o                         
  -5   9  11        239.99        257.13        34.82 o                         
  -4   9  11        147.33        179.89        21.76 o                         
  -3   9  11       1758.67       1728.41        72.33 o                         
  -2   9  11       3070.73       3195.96        79.85 o                         
  -1   9  11      11567.02      11646.34       304.56 o                         
   0   9  11       4043.04       4117.92        73.95 o                         
   1   9  11       5426.20       5281.76        98.11 o                         
   2   9  11      10571.33      10662.41       171.97 o                         
   3   9  11        240.42        301.45        26.94 o                         
   4   9  11        869.48        940.10        65.22 o                         
   5   9  11        212.29        233.77        27.43 o                         
   6   9  11          4.58         16.08        11.62 o                         
   7   9  11        821.01        795.10        55.54 o                         
  -9  10  11        224.75        284.00        26.32 o                         
  -8  10  11       1130.56       1240.90        74.17 o                         
  -7  10  11        922.89       1023.18        71.46 o                         
  -6  10  11        544.34        567.38        53.04 o                         
  -5  10  11        269.26        286.74        26.14 o                         
  -4  10  11       2781.42       2906.92       293.29 o                         
  -3  10  11       5579.83       5696.80       184.70 o                         
  -2  10  11        702.78        704.73        31.98 o                         
  -1  10  11         15.71         53.15        18.00 o                         
   0  10  11        526.80        522.19        21.28 o                         
   1  10  11        102.04        126.37        13.73 o                         
   2  10  11       2668.31       2706.10        55.14 o                         
   3  10  11       3844.04       3413.10       277.53 o                         
   4  10  11       4499.25       4966.17       256.28 o                         
   5  10  11          5.23         11.96        11.71 o                         
   6  10  11         44.20         52.04        12.56 o                         
   7  10  11         75.26        113.41        31.28 o                         
  -8  11  11         98.70        102.67        18.35 o                         
  -7  11  11        407.22        391.93        42.89 o                         
  -6  11  11        144.45        162.52        27.41 o                         
  -5  11  11        131.08        183.74        34.11 o                         
  -4  11  11       1469.58       1577.79        77.33 o                         
  -3  11  11       5415.54       5386.94       238.74 o                         
  -2  11  11       2195.14       2253.93       127.17 o                         
  -1  11  11        190.81        242.83        22.85 o                         
   0  11  11       2435.39       2308.75        59.98 o                         
   1  11  11        811.87        804.57        30.97 o                         
   2  11  11       1069.50       1074.00        46.96 o                         
   3  11  11        205.06        270.29        33.64 o                         
   4  11  11        913.44        922.68        92.52 o                         
   5  11  11       1270.76       1341.37        81.12 o                         
   6  11  11       2269.09       2573.47       305.91 o                         
   7  11  11       1987.26       2103.92        88.31 o                         
  -8  12  11        288.13        326.43        30.04 o                         
  -7  12  11         33.79         31.20        12.78 o                         
  -6  12  11       1121.35       1218.53        77.58 o                         
  -5  12  11        355.96        427.04        67.13 o                         
  -4  12  11       5575.74       5657.83       183.39 o                         
  -3  12  11         15.73         40.67        15.78 o                         
  -2  12  11          1.23         27.49        18.27 o                         
  -1  12  11         72.46         75.09        14.69 o                         
   0  12  11        593.50        603.93        29.81 o                         
   1  12  11       1259.19       1244.20        92.10 o                         
   2  12  11       3806.65       3715.74       111.49 o                         
   3  12  11        285.90        297.44        30.31 o                         
   4  12  11       1301.57       1279.31       219.62 o                         
   5  12  11        545.84        570.51        49.93 o                         
   6  12  11       4433.13       4701.68       162.79 o                         
  -7  13  11        389.80        420.96        36.85 o                         
  -6  13  11       1456.49       1626.73       122.53 o                         
  -5  13  11        124.01        125.60        20.20 o                         
  -4  13  11       3281.45       3460.04       135.54 o                         
  -3  13  11       1386.12       1302.51       134.57 o                         
  -2  13  11       5173.36       5283.88       251.90 o                         
  -1  13  11         25.69         39.87        19.98 o                         
   0  13  11          1.02        -11.47        12.47 o                         
   1  13  11       1083.33       1075.83        54.86 o                         
   2  13  11       5872.39       5862.10       185.88 o                         
   3  13  11         46.28         71.23        24.93 o                         
   4  13  11        355.78        380.73        79.44 o                         
   5  13  11        552.59        540.09        46.72 o                         
   6  13  11        185.24        222.32        27.06 o                         
  -7  14  11          0.98          3.10         5.19 o                         
  -6  14  11         12.31         13.86         6.73 o                         
  -5  14  11        244.26        220.99        27.77 o                         
  -4  14  11         31.68         24.48        14.44 o                         
  -3  14  11        429.07        458.38        42.67 o                         
  -2  14  11        604.34        622.20        38.46 o                         
  -1  14  11        783.67        892.62        53.95 o                         
   0  14  11         45.27         47.47        12.69 o                         
   1  14  11        125.62        131.75        21.31 o                         
   2  14  11        366.53        363.88        33.65 o                         
   3  14  11       1212.44       1298.58        99.18 o                         
   4  14  11        796.93        801.43        69.53 o                         
   5  14  11        640.33        687.31        73.09 o                         
  -6  15  11         16.44         20.94        24.78 o                         
  -5  15  11       4138.72       4095.64       141.21 o                         
  -4  15  11       1708.40       1766.94       100.46 o                         
  -3  15  11         83.74         77.73        22.18 o                         
  -2  15  11          3.60         13.71         8.54 o                         
  -1  15  11       3534.39       3578.30       106.51 o                         
   0  15  11       1297.97       1284.72        56.43 o                         
   1  15  11        193.65        233.40        32.11 o                         
   2  15  11          2.05         12.28         9.74 o                         
   3  15  11       2401.81       2186.35       131.39 o                         
   4  15  11        562.11        561.49        46.34 o                         
   5  15  11        149.93        213.88        42.00 o                         
  -6  16  11        342.17        291.77        24.52 o                         
  -5  16  11       1247.71       1166.10        59.36 o                         
  -4  16  11       1725.68       1806.95        83.14 o                         
  -3  16  11       1181.23       1275.15        70.19 o                         
  -2  16  11         59.38         58.16        12.95 o                         
  -1  16  11         69.57         88.72        17.69 o                         
   0  16  11        241.13        220.98        21.77 o                         
   1  16  11         14.94         24.16        19.05 o                         
   2  16  11       2552.71       2415.91        91.22 o                         
   3  16  11        757.22        682.74        62.25 o                         
   4  16  11          3.99          5.04         8.97 o                         
  -5  17  11         11.04         16.74         8.35 o                         
  -4  17  11        154.86        172.12        22.40 o                         
  -3  17  11       3972.16       4277.23       289.88 o                         
  -2  17  11        872.24        932.76        49.09 o                         
  -1  17  11       1574.81       1526.14        67.78 o                         
   0  17  11         38.32         38.75        10.39 o                         
   1  17  11       5355.66       4969.95       151.00 o                         
   2  17  11        753.52       1863.33       119.70 o                         
   3  17  11        411.24        369.63        39.87 o                         
  -4  18  11         57.04         45.99        12.79 o                         
  -3  18  11         28.25         32.12        12.50 o                         
  -2  18  11       1979.04       2017.62        98.91 o                         
  -1  18  11        228.22        214.90        21.39 o                         
   0  18  11         16.64         21.76        12.70 o                         
   1  18  11        367.81        380.80        26.38 o                         
   2  18  11       1565.03       1400.94        82.85 o                         
  -1  19  11       3085.68       2974.23       123.96 o                         
   0  19  11        110.34        100.27        16.34 o                         
 -10   0  12       5169.24       4588.31       137.90 o                         
  -8   0  12       9667.78       9089.78       372.88 o                         
  -6   0  12        163.80        144.02        25.19 o                         
  -4   0  12        700.20        742.74        52.38 o                         
  -2   0  12       6490.27       6515.66       151.44 o                         
   0   0  12       6341.60       5985.34       172.81 o                         
   2   0  12       4751.65       4302.05        99.17 o                         
   4   0  12       8775.38       8589.79       252.35 o                         
   6   0  12        356.61        296.21        28.34 o                         
   8   0  12         19.73         17.05        11.35 o                         
 -10   1  12        301.85        311.16        18.17 o                         
  -9   1  12        823.22        809.89        41.37 o                         
  -8   1  12       1731.11       1631.80        79.96 o                         
  -7   1  12         28.30         33.00        15.10 o                         
  -6   1  12       1174.24       1182.63        51.18 o                         
  -5   1  12       1083.19       1118.46        34.75 o                         
  -4   1  12       7759.44       7846.79       161.27 o                         
  -3   1  12       1406.17       1435.25        95.10 o                         
  -2   1  12       2301.36       2187.49        51.78 o                         
  -1   1  12       1196.46       1249.76        40.02 o                         
   0   1  12      11213.25      11391.56       283.05 o                         
   1   1  12       2259.77       2501.23        74.48 o                         
   2   1  12         25.47         21.44         4.90 o                         
   3   1  12        215.22        187.67        14.07 o                         
   4   1  12        510.00        541.39        27.41 o                         
   5   1  12      10618.29       9963.54       154.70 o                         
   6   1  12       7570.45       7320.26       133.07 o                         
   7   1  12        523.84        559.47        28.96 o                         
   8   1  12       1197.25       1155.88        43.43 o                         
 -10   2  12        847.76        880.62        36.59 o                         
  -9   2  12        208.15        176.92        19.12 o                         
  -8   2  12       5911.21       5373.92       175.57 o                         
  -7   2  12         76.74         69.37        19.35 o                         
  -6   2  12        275.28        313.54        20.39 o                         
  -5   2  12        255.59        245.95        16.21 o                         
  -4   2  12       1085.77       1009.31        37.44 o                         
  -3   2  12       2021.62       1821.39        55.00 o                         
  -2   2  12       2423.86       2140.12        56.64 o                         
  -1   2  12      14039.67      15196.96       310.90 o                         
   0   2  12      21054.86      21889.74       435.48 o                         
   1   2  12        462.11        487.46        27.84 o                         
   2   2  12      15422.86      14906.88       247.39 o                         
   3   2  12        399.08        389.44        20.10 o                         
   4   2  12       1983.31       1988.13        57.48 o                         
   5   2  12       4644.64       4693.82        95.49 o                         
   6   2  12         59.39         81.69        11.32 o                         
   7   2  12       1136.25       1114.56        38.12 o                         
   8   2  12          9.09         16.04        12.43 o                         
 -10   3  12        269.66        253.07        22.59 o                         
  -9   3  12          5.46         14.94        10.48 o                         
  -8   3  12       3012.33       2911.91       116.85 o                         
  -7   3  12        105.30         94.27        21.40 o                         
  -6   3  12       1035.34        961.66        34.36 o                         
  -5   3  12       1017.41        961.36        32.89 o                         
  -4   3  12       1203.54       1186.96        44.98 o                         
  -3   3  12        567.96        611.53        20.71 o                         
  -2   3  12        185.92        191.03        14.42 o                         
  -1   3  12       1132.06       1454.94        44.25 o                         
   0   3  12        238.38        279.63        22.47 o                         
   1   3  12          5.13          6.40         4.31 o                         
   2   3  12        416.88        490.01        17.48 o                         
   3   3  12       3158.23       2974.20        59.82 o                         
   4   3  12          8.04         14.49         8.35 o                         
   5   3  12       2323.02       2402.59        67.42 o                         
   6   3  12        343.21        323.12        20.68 o                         
   7   3  12         53.46         73.54        10.42 o                         
   8   3  12       2168.45       2112.70        64.18 o                         
 -10   4  12         49.41         62.28        11.64 o                         
  -9   4  12         81.95         88.26        16.80 o                         
  -8   4  12        302.55        257.94        30.55 o                         
  -7   4  12       8397.59       8790.26       269.93 o                         
  -6   4  12       1270.56       1298.72        48.33 o                         
  -5   4  12       3064.29       3089.75        69.53 o                         
  -4   4  12        277.74        318.72        20.46 o                         
  -3   4  12       4411.22       4464.83        69.40 o                         
  -2   4  12        452.04        442.41        19.37 o                         
  -1   4  12        406.85        397.20        20.85 o                         
   0   4  12       2967.97       3038.82        64.76 o                         
   1   4  12        229.19        218.17        11.68 o                         
   2   4  12       3347.00       3396.24        64.76 o                         
   3   4  12        428.85        425.14        24.69 o                         
   4   4  12         53.54         56.44         7.93 o                         
   5   4  12       5392.58       5328.14       114.63 o                         
   6   4  12        902.15        864.54        33.80 o                         
   7   4  12        325.05        306.35        19.24 o                         
   8   4  12        312.56        278.67        23.75 o                         
 -10   5  12        355.16        273.62        29.96 o                         
  -9   5  12        233.12        187.05        27.49 o                         
  -8   5  12        748.32        602.04        46.45 o                         
  -7   5  12       1237.26       1385.53       112.96 o                         
  -6   5  12        624.57        733.23        50.40 o                         
  -5   5  12       1367.23       1341.57        72.03 o                         
  -4   5  12          0.77          8.62         7.49 o                         
  -3   5  12        277.46        285.10        21.66 o                         
  -2   5  12       3788.55       4054.88        91.78 o                         
  -1   5  12       2751.67       2869.48        95.20 o                         
   0   5  12       4404.33       4544.61       160.46 o                         
   1   5  12      10867.73      10994.68       171.18 o                         
   2   5  12        183.16        184.39        13.37 o                         
   3   5  12       1097.35       1131.49        44.10 o                         
   4   5  12        546.67        404.04        30.67 o                         
   5   5  12        151.59        143.49        25.87 o                         
   6   5  12        139.08        107.62        34.61 o                         
   7   5  12       3198.99       3097.08       170.41 o                         
   8   5  12        297.07        245.30        26.02 o                         
  -9   6  12         42.08         58.43        13.82 o                         
  -8   6  12          9.71         18.69        17.34 o                         
  -7   6  12       7507.79       8003.24       234.04 o                         
  -6   6  12         19.59         23.33        15.83 o                         
  -5   6  12         60.67         50.71        10.16 o                         
  -4   6  12        560.26        629.12        33.20 o                         
  -3   6  12        680.41        703.94        31.06 o                         
  -2   6  12        263.46        223.30        15.36 o                         
  -1   6  12        454.51        425.81        22.29 o                         
   0   6  12       5754.35       5688.86       171.98 o                         
   1   6  12       2851.43       2940.72        63.25 o                         
   2   6  12       2074.57       2138.29        55.98 o                         
   3   6  12       4196.91       4140.61       102.59 o                         
   4   6  12       1021.30       1153.91        54.48 o                         
   5   6  12        964.23       1064.75        58.71 o                         
   6   6  12        468.75        463.76        37.58 o                         
   7   6  12         10.11         15.22        12.46 o                         
   8   6  12         45.39         51.57        24.54 o                         
  -9   7  12       1108.43       1176.63        56.93 o                         
  -8   7  12       2730.51       2808.28       102.85 o                         
  -7   7  12       4240.26       4547.97       266.23 o                         
  -6   7  12        277.40        329.10        54.97 o                         
  -5   7  12        391.01        382.34        22.37 o                         
  -4   7  12        864.93        927.85        42.16 o                         
  -3   7  12       1224.45       1311.11        56.79 o                         
  -2   7  12       7861.57       8004.40       316.44 o                         
  -1   7  12          6.02         16.71         4.61 o                         
   0   7  12        218.41        231.03        16.21 o                         
   1   7  12        468.87        456.52        19.66 o                         
   2   7  12        431.22        482.22        22.17 o                         
   3   7  12        410.26        428.08        27.76 o                         
   4   7  12       4259.27       4181.96       158.11 o                         
   5   7  12       1603.55       1654.58        75.33 o                         
   6   7  12       2254.93       2395.72        91.41 o                         
   7   7  12        185.86        199.37        41.04 o                         
   8   7  12         32.08         16.77         9.36 o                         
  -9   8  12          0.60          3.45         6.13 o                         
  -8   8  12       1079.91       1165.74        57.87 o                         
  -7   8  12        109.72        119.18        19.44 o                         
  -6   8  12        217.68        255.58        37.16 o                         
  -5   8  12       2447.54       2410.87        88.57 o                         
  -4   8  12         58.35         65.96        11.65 o                         
  -3   8  12        501.79        525.23        35.96 o                         
  -2   8  12       2479.00       2576.19        71.88 o                         
  -1   8  12       1863.13       1863.73        58.84 o                         
   0   8  12       8815.13       8776.55       164.26 o                         
   1   8  12       1298.06       1258.22        35.35 o                         
   2   8  12       4076.06       4222.28        78.46 o                         
   3   8  12        509.70        586.59        29.63 o                         
   4   8  12        473.40        575.00        65.70 o                         
   5   8  12         54.11         49.00        15.38 o                         
   6   8  12       1440.69       1633.26        71.97 o                         
   7   8  12       1821.10       1835.84       123.34 o                         
  -9   9  12        118.43        130.03        35.27 o                         
  -8   9  12        460.87        472.53        48.62 o                         
  -7   9  12       1215.45       1379.59        67.79 o                         
  -6   9  12       1992.23       2087.39       206.26 o                         
  -5   9  12       3353.66       3619.71       152.22 o                         
  -4   9  12         28.97         50.00        13.05 o                         
  -3   9  12       1134.72       1218.40        60.05 o                         
  -2   9  12       1223.93       1272.64        47.82 o                         
  -1   9  12       2707.47       2787.36        63.45 o                         
   0   9  12         22.96         32.75         5.87 o                         
   1   9  12       1427.15       1438.15        42.27 o                         
   2   9  12         96.57         71.32         9.65 o                         
   3   9  12       3318.49       3583.11       203.78 o                         
   4   9  12        325.64        380.89        42.07 o                         
   5   9  12        173.76        122.37        21.90 o                         
   6   9  12       1578.67       1391.23        64.29 o                         
   7   9  12        966.82       1003.13        82.61 o                         
  -8  10  12        989.94        984.59        83.19 o                         
  -7  10  12       3570.75       3942.98       173.82 o                         
  -6  10  12       1315.72       1482.86        92.21 o                         
  -5  10  12       3276.76       3631.02       132.54 o                         
  -4  10  12       2415.36       2590.12       132.86 o                         
  -3  10  12       9856.98       9873.31       510.39 o                         
  -2  10  12       3202.61       3092.62        77.77 o                         
  -1  10  12         10.77         15.58         6.78 o                         
   0  10  12       1584.71       1674.98        60.17 o                         
   1  10  12        257.86        237.66        18.78 o                         
   2  10  12        169.68        147.93        14.04 o                         
   3  10  12        155.29        117.69        34.53 o                         
   4  10  12        497.81        416.47        61.01 o                         
   5  10  12        793.36        904.19        52.56 o                         
   6  10  12       1197.66       1274.07        51.32 o                         
   7  10  12        192.78        255.04        39.64 o                         
  -8  11  12        978.84       1006.38        60.39 o                         
  -7  11  12        356.94        391.77        39.10 o                         
  -6  11  12       2026.64       2208.11       116.53 o                         
  -5  11  12         97.13        144.30        46.26 o                         
  -4  11  12       4000.75       4164.33       147.75 o                         
  -3  11  12       3022.87       3078.13       109.34 o                         
  -2  11  12       2189.24       2156.50        72.01 o                         
  -1  11  12        486.56        522.11        28.82 o                         
   0  11  12        250.85        292.67        19.82 o                         
   1  11  12       5117.88       5001.09       136.39 o                         
   2  11  12       2396.03       2343.43        82.60 o                         
   3  11  12          4.20         13.59        12.81 o                         
   4  11  12        156.82        132.24        36.24 o                         
   5  11  12       4808.70       4701.42       171.92 o                         
   6  11  12       1701.00       1841.87       108.28 o                         
  -8  12  12         37.37         46.70         8.62 o                         
  -7  12  12       3139.62       3302.13       144.24 o                         
  -6  12  12        571.82        636.98        51.80 o                         
  -5  12  12       1554.06       1723.00        79.65 o                         
  -4  12  12          2.15          8.28         8.02 o                         
  -3  12  12       6719.70       7083.81       227.07 o                         
  -2  12  12        116.01        125.98        19.98 o                         
  -1  12  12        852.55        946.42        56.13 o                         
   0  12  12       1612.34       1537.39        74.71 o                         
   1  12  12        728.90        776.58        47.27 o                         
   2  12  12        320.32        316.31        30.31 o                         
   3  12  12       2853.24       2553.12       201.04 o                         
   4  12  12         30.69         37.94        24.39 o                         
   5  12  12       5783.51       5866.26       196.30 o                         
   6  12  12        104.03        136.37        40.15 o                         
  -7  13  12         81.85         90.41        12.62 o                         
  -6  13  12        779.83        740.07        36.18 o                         
  -5  13  12       3747.10       3705.25       104.74 o                         
  -4  13  12       3300.29       3276.01       129.24 o                         
  -3  13  12       5307.44       5372.68       185.55 o                         
  -2  13  12         41.46         40.82        13.05 o                         
  -1  13  12         45.44         41.02        12.87 o                         
   0  13  12         52.42         63.39        17.32 o                         
   1  13  12        329.66        349.83        28.94 o                         
   2  13  12        287.34        331.01        32.34 o                         
   3  13  12         17.82         22.15        19.70 o                         
   4  13  12        210.63        268.74        48.24 o                         
   5  13  12        739.61        812.38        54.55 o                         
   6  13  12         38.92         67.39        14.76 o                         
  -7  14  12       3917.01       4035.07       113.16 o                         
  -6  14  12         23.41         30.89         8.19 o                         
  -5  14  12       1606.24       1594.58       101.00 o                         
  -4  14  12        226.16        222.78        37.16 o                         
  -3  14  12       1621.62       1638.90        84.72 o                         
  -2  14  12       1736.95       1811.69        70.70 o                         
  -1  14  12          0.37          9.64         9.71 o                         
   0  14  12         78.60         82.05        14.93 o                         
   1  14  12       2047.03       2075.98        75.31 o                         
   2  14  12        499.43        496.55        42.47 o                         
   3  14  12       1628.78       1607.28       110.18 o                         
   4  14  12          6.87         -0.54         8.50 o                         
   5  14  12       5869.52       6058.80       268.44 o                         
  -6  15  12        127.46        112.40        16.07 o                         
  -5  15  12       1080.65       1060.89        57.70 o                         
  -4  15  12       1437.90       1459.19        74.13 o                         
  -3  15  12        311.53        338.46        45.64 o                         
  -2  15  12        442.00        504.38        33.77 o                         
  -1  15  12          7.50         22.03        10.22 o                         
   0  15  12       1489.64       1456.29        59.39 o                         
   1  15  12       3290.40       3110.92       175.41 o                         
   2  15  12        114.06        123.00        18.55 o                         
   3  15  12         30.49         25.32        16.88 o                         
   4  15  12        423.15        518.64        92.14 o                         
  -5  16  12       1033.74       1043.89        53.54 o                         
  -4  16  12       1020.49       1066.52        58.83 o                         
  -3  16  12        349.91        339.48        35.19 o                         
  -2  16  12       4060.03       4261.08       116.84 o                         
  -1  16  12        636.69        574.69        33.42 o                         
   0  16  12       1703.89       1670.92        62.01 o                         
   1  16  12         40.45         70.78        26.21 o                         
   2  16  12         75.87        100.59        15.72 o                         
   3  16  12          0.74         -3.48        12.85 o                         
   4  16  12        189.27        153.43        23.27 o                         
  -4  17  12         11.50         21.55         9.91 o                         
  -3  17  12        204.13        224.71        25.94 o                         
  -2  17  12       7439.64       7454.62       204.78 o                         
  -1  17  12        224.24        236.83        23.55 o                         
   0  17  12         53.50         44.79        12.02 o                         
   1  17  12         42.90         53.28        11.58 o                         
   2  17  12       1254.81       1188.41        79.83 o                         
   3  17  12       1378.94       1426.70        68.25 o                         
  -3  18  12         14.09         17.03         9.88 o                         
  -2  18  12       1007.97       1015.46        48.35 o                         
  -1  18  12          4.53          5.28         6.59 o                         
   0  18  12       1871.55       1721.95        86.10 o                         
   1  18  12        663.53        615.02        32.39 o                         
  -9   0  13       8968.38       8257.77       328.52 o                         
  -7   0  13        559.27        581.38        52.07 o                         
  -5   0  13        919.34        951.12        49.27 o                         
  -3   0  13         55.04         26.40         7.91 o                         
  -1   0  13         35.78         41.10        10.45 o                         
   1   0  13       3819.37       3691.44       127.61 o                         
   3   0  13       3165.84       3031.47       101.22 o                         
   5   0  13       4947.17       5091.32       315.08 o                         
   7   0  13       1795.54       1698.40        82.91 o                         
 -10   1  13        766.05        709.74        26.87 o                         
  -9   1  13       1459.39       1479.48        56.46 o                         
  -8   1  13        770.04        686.87        40.97 o                         
  -7   1  13         18.17         27.10        12.73 o                         
  -6   1  13         50.92         73.09        11.84 o                         
  -5   1  13       1526.86       1455.50        44.31 o                         
  -4   1  13       4513.40       4441.81       106.26 o                         
  -3   1  13      18932.52      19846.10       285.08 o                         
  -2   1  13        109.13        127.12        11.20 o                         
  -1   1  13       6182.21       6261.66       115.14 o                         
   0   1  13       3286.59       3168.22        69.88 o                         
   1   1  13      14316.19      14150.70       232.89 o                         
   2   1  13         32.58         24.46         5.93 o                         
   3   1  13        102.50        110.04        11.68 o                         
   4   1  13        114.11        115.57        13.17 o                         
   5   1  13        157.43        146.65        14.43 o                         
   6   1  13        698.83        732.00        33.97 o                         
   7   1  13        895.49        923.73        36.99 o                         
   8   1  13        326.77        325.22        38.29 o                         
 -10   2  13          3.77          7.41         5.98 o                         
  -9   2  13        855.01        793.30        71.62 o                         
  -8   2  13       2365.71       2161.73       131.62 o                         
  -7   2  13       3694.12       3706.50       147.46 o                         
  -6   2  13          1.23         22.10         7.72 o                         
  -5   2  13        307.14        320.10        19.75 o                         
  -4   2  13       3916.40       3929.45       109.56 o                         
  -3   2  13          5.42         13.56         8.58 o                         
  -2   2  13       1168.87       1319.61        34.25 o                         
  -1   2  13       4077.86       4264.64        76.81 o                         
   0   2  13       1451.14       1419.01        41.13 o                         
   1   2  13       9340.17       9266.98       171.63 o                         
   2   2  13       1680.24       1691.45        43.76 o                         
   3   2  13       1592.09       1534.90        44.62 o                         
   4   2  13          3.60          9.07         7.35 o                         
   5   2  13        464.01        524.64        29.09 o                         
   6   2  13         18.70         19.23         7.31 o                         
   7   2  13          4.32         11.19         6.99 o                         
   8   2  13       1887.52       1844.13        81.87 o                         
 -10   3  13          5.02          5.01         4.36 o                         
  -9   3  13        146.67        155.90        21.11 o                         
  -8   3  13        136.74        154.36        25.94 o                         
  -7   3  13        249.85        353.51        85.21 o                         
  -6   3  13       2597.67       2434.04        63.09 o                         
  -5   3  13        582.13        531.96        24.23 o                         
  -4   3  13        298.40        322.19        20.85 o                         
  -3   3  13       2162.75       2142.48        48.63 o                         
  -2   3  13       4901.07       5206.45        90.10 o                         
  -1   3  13       1965.86       1935.09        54.77 o                         
   0   3  13        351.25        353.66        16.21 o                         
   1   3  13        408.70        355.10        16.93 o                         
   2   3  13        224.13        218.68        14.00 o                         
   3   3  13       1331.02       1369.10        53.04 o                         
   4   3  13       9814.30       9875.68       248.67 o                         
   5   3  13        276.83        284.91        21.32 o                         
   6   3  13        589.40        676.18        32.80 o                         
   7   3  13        944.35       1016.22        44.33 o                         
   8   3  13       1495.61       1491.59        70.46 o                         
 -10   4  13         61.35         68.61         9.07 o                         
  -9   4  13       1622.27       1520.87       117.76 o                         
  -8   4  13        232.46        298.83        66.51 o                         
  -7   4  13        313.35        344.07        30.53 o                         
  -6   4  13       1048.12       1129.20        48.94 o                         
  -5   4  13       2347.05       2432.59        55.66 o                         
  -4   4  13        164.61        164.46        22.31 o                         
  -3   4  13        969.04       1008.54        28.40 o                         
  -2   4  13       1577.29       1693.87        40.98 o                         
  -1   4  13        994.66        999.19        27.98 o                         
   0   4  13       2473.74       2535.96        51.40 o                         
   1   4  13       7259.24       7162.41       111.81 o                         
   2   4  13        132.74        129.72        12.54 o                         
   3   4  13        278.92        289.66        24.92 o                         
   4   4  13       1641.95       1644.56        59.15 o                         
   5   4  13        455.18        425.12        26.07 o                         
   6   4  13        448.15        394.02        28.17 o                         
   7   4  13         13.14         11.55         8.41 o                         
   8   4  13         71.97         74.56        21.06 o                         
  -9   5  13        700.02        645.13        41.38 o                         
  -8   5  13       1232.64       1267.76        67.96 o                         
  -7   5  13       2258.26       2401.05       152.92 o                         
  -6   5  13        562.01        630.16        43.66 o                         
  -5   5  13       3003.00       3182.84       147.15 o                         
  -4   5  13       6743.24       6874.77       163.03 o                         
  -3   5  13        656.87        686.06        30.39 o                         
  -2   5  13       1325.86       1443.74        47.81 o                         
  -1   5  13        301.66        334.66        16.84 o                         
   0   5  13        457.49        496.71        22.90 o                         
   1   5  13         32.54         46.09         7.25 o                         
   2   5  13      10646.02      10715.04       190.00 o                         
   3   5  13       2421.75       2398.47       116.75 o                         
   4   5  13        181.49        196.50        29.44 o                         
   5   5  13        398.96        408.47        42.48 o                         
   6   5  13       2457.36       2486.68       161.90 o                         
   7   5  13       1405.78       1553.01       114.36 o                         
   8   5  13        530.53        451.01        50.79 o                         
  -9   6  13        185.20        150.90        19.94 o                         
  -8   6  13       1872.90       1725.99       184.31 o                         
  -7   6  13        296.36        348.49        28.91 o                         
  -6   6  13       1678.34       1890.39        83.50 o                         
  -5   6  13       2544.49       2610.53        76.81 o                         
  -4   6  13        827.70        926.42        42.28 o                         
  -3   6  13         82.55         89.72        10.08 o                         
  -2   6  13        215.20        219.56        15.57 o                         
  -1   6  13        234.24        183.24        12.65 o                         
   0   6  13        168.45        150.31        12.90 o                         
   1   6  13        591.12        631.15        23.99 o                         
   2   6  13        240.52        237.57        17.17 o                         
   3   6  13       1883.30       1805.45        73.86 o                         
   4   6  13       1989.29       2046.68       154.70 o                         
   5   6  13         14.56         12.64        12.99 o                         
   6   6  13          3.42          6.43        18.20 o                         
   7   6  13        249.11        366.69        50.79 o                         
  -9   7  13        362.96        408.96        40.96 o                         
  -8   7  13        129.06        151.35        20.01 o                         
  -7   7  13          5.90          3.66        11.55 o                         
  -6   7  13       1115.28       1194.55        51.27 o                         
  -5   7  13        299.70        304.02        20.19 o                         
  -4   7  13          1.18          4.14         6.22 o                         
  -3   7  13       2260.47       2407.44        79.09 o                         
  -2   7  13        113.52        128.26        15.48 o                         
  -1   7  13        675.39        723.76        26.45 o                         
   0   7  13       1353.94       1365.06        39.15 o                         
   1   7  13       8467.68       8645.72       181.59 o                         
   2   7  13         38.85         48.76         9.11 o                         
   3   7  13        190.38        149.77        15.27 o                         
   4   7  13        937.12        909.99        64.73 o                         
   5   7  13       1597.74       1513.55        78.25 o                         
   6   7  13        258.78        243.81        32.47 o                         
   7   7  13       1083.45       1318.48       100.19 o                         
  -9   8  13        684.22        683.44        50.87 o                         
  -8   8  13        279.60        291.02        25.84 o                         
  -7   8  13       2926.87       3203.39       115.81 o                         
  -6   8  13        363.63        389.16        57.80 o                         
  -5   8  13        255.05        244.49        22.28 o                         
  -4   8  13        153.38        159.08        22.66 o                         
  -3   8  13         80.74         68.87        13.80 o                         
  -2   8  13       2081.12       2202.16        62.82 o                         
  -1   8  13        878.66        875.66        27.43 o                         
   0   8  13        901.95        989.27        30.49 o                         
   1   8  13       7491.50       7642.87       129.82 o                         
   2   8  13       4088.76       4325.94        94.97 o                         
   3   8  13        228.26        228.48        25.60 o                         
   4   8  13       2148.27       2080.75       106.81 o                         
   5   8  13        415.89        445.02        48.60 o                         
   6   8  13        290.61        251.90        26.68 o                         
   7   8  13        186.95        176.07        33.68 o                         
  -9   9  13        371.08        342.67        26.67 o                         
  -8   9  13         21.82         25.38         8.31 o                         
  -7   9  13          5.67         10.95        12.08 o                         
  -6   9  13        532.01        574.15        46.88 o                         
  -5   9  13       5495.58       6002.28       249.39 o                         
  -4   9  13       1403.23       1575.30        96.32 o                         
  -3   9  13       2492.81       2703.23        93.43 o                         
  -2   9  13         90.68         95.30         9.91 o                         
  -1   9  13       2853.26       2920.05        82.98 o                         
   0   9  13       1688.74       1692.83        59.63 o                         
   1   9  13       3198.76       3277.27        72.12 o                         
   2   9  13         60.57         66.54        11.47 o                         
   3   9  13       3595.52       3651.62       146.05 o                         
   4   9  13        763.79        904.04        64.85 o                         
   5   9  13        892.59       1017.53        56.01 o                         
   6   9  13         12.70         11.09        13.76 o                         
   7   9  13        618.69        522.55        55.44 o                         
  -8  10  13         60.38         54.49        10.71 o                         
  -7  10  13        454.42        438.93        42.35 o                         
  -6  10  13       1710.50       1881.52       105.53 o                         
  -5  10  13        549.67        609.90        59.66 o                         
  -4  10  13       3342.16       3090.22       151.29 o                         
  -3  10  13       7476.21       7319.20       208.98 o                         
  -2  10  13        959.67        938.14        52.24 o                         
  -1  10  13        175.21        212.80        16.63 o                         
   0  10  13        150.44        143.80        16.47 o                         
   1  10  13       3902.55       3692.36       109.56 o                         
   2  10  13         29.14         38.26        13.61 o                         
   3  10  13        728.77        758.77        82.61 o                         
   4  10  13         61.40         72.55        28.26 o                         
   5  10  13       2860.33       3003.98       102.95 o                         
   6  10  13        268.95        261.74        25.10 o                         
  -8  11  13       3849.55       3809.72       384.69 o                         
  -7  11  13        165.27        190.54        26.56 o                         
  -6  11  13        320.44        353.84        39.25 o                         
  -5  11  13        635.40        598.03        46.88 o                         
  -4  11  13       3772.21       3565.77       106.11 o                         
  -3  11  13      10707.92      10731.53       288.15 o                         
  -2  11  13       3483.52       3413.34       235.80 o                         
  -1  11  13        633.26        622.09        43.62 o                         
   0  11  13         11.31        304.05        45.29 o                         
   1  11  13         18.17         17.84        10.83 o                         
   2  11  13      15601.55      14710.56       355.22 o                         
   3  11  13       1092.44       1138.02        70.01 o                         
   4  11  13       1052.58       1114.08       100.34 o                         
   5  11  13        170.58        220.94        29.87 o                         
   6  11  13       6921.08       6814.16       293.13 o                         
  -7  12  13        959.53       1002.99        47.38 o                         
  -6  12  13       3356.67       3691.26       135.26 o                         
  -5  12  13        920.06        995.48        51.35 o                         
  -4  12  13      15320.39      15775.37       338.97 o                         
  -3  12  13         87.36         64.35        20.59 o                         
  -2  12  13       5947.91       5833.85       178.69 o                         
  -1  12  13       1760.09       1898.25        91.01 o                         
   0  12  13       2819.49       2883.80       111.23 o                         
   1  12  13        315.62        334.52        24.57 o                         
   2  12  13       3563.37       3522.68       107.13 o                         
   3  12  13         51.98         49.33        13.89 o                         
   4  12  13         46.18        113.74        32.75 o                         
   5  12  13         25.90         26.92        15.01 o                         
   6  12  13       2469.15       2454.76       135.57 o                         
  -7  13  13        720.05        646.57        43.01 o                         
  -6  13  13       2253.64       2101.87       116.68 o                         
  -5  13  13        570.77        609.16        33.39 o                         
  -4  13  13          4.79         17.22         8.80 o                         
  -3  13  13       1196.00       1186.73        70.33 o                         
  -2  13  13        179.49        210.84        24.87 o                         
  -1  13  13        741.87        761.49        48.81 o                         
   0  13  13       1043.75       1096.27        51.98 o                         
   1  13  13        550.41        591.79        36.62 o                         
   2  13  13       6789.01       6704.14       186.22 o                         
   3  13  13        203.78        193.42        28.09 o                         
   4  13  13      10982.05      12111.79       477.25 o                         
   5  13  13       1018.13        959.83        56.88 o                         
  -6  14  13       6505.28       6263.67       149.90 o                         
  -5  14  13        535.86        633.14       107.31 o                         
  -4  14  13       6139.17       6074.63       250.47 o                         
  -3  14  13       3041.84       3128.48       134.88 o                         
  -2  14  13       4522.57       4868.97       133.32 o                         
  -1  14  13          2.02         10.20         9.03 o                         
   0  14  13        593.45        517.96        44.83 o                         
   1  14  13         54.79         59.23        29.50 o                         
   2  14  13        743.02        814.69        48.34 o                         
   3  14  13         18.50          8.83        11.54 o                         
   4  14  13        160.51        203.59        29.11 o                         
   5  14  13       1783.30       1818.05        90.90 o                         
  -6  15  13        200.13        205.20        20.49 o                         
  -5  15  13        278.90        294.89        28.01 o                         
  -4  15  13        669.46        683.90        47.31 o                         
  -3  15  13       2623.25       2708.28       110.52 o                         
  -2  15  13       1517.04       1570.70        60.93 o                         
  -1  15  13       1366.94       1481.55        57.96 o                         
   0  15  13        904.78        879.32        43.33 o                         
   1  15  13        310.02        317.31        29.47 o                         
   2  15  13       2471.41       2567.43        93.78 o                         
   3  15  13          0.16         -3.72        12.62 o                         
   4  15  13       1015.75       1062.75        83.31 o                         
  -5  16  13        860.34        802.95        84.78 o                         
  -4  16  13        220.12        235.76        45.91 o                         
  -3  16  13        980.46        964.43       116.45 o                         
  -2  16  13        209.91        227.62        22.58 o                         
  -1  16  13        753.06        684.68        35.25 o                         
   0  16  13         56.41         57.61        11.98 o                         
   1  16  13       2317.73       2199.82       155.70 o                         
   2  16  13         12.21         34.22        16.26 o                         
   3  16  13          2.03          2.94        10.92 o                         
  -4  17  13         45.62         27.38        10.65 o                         
  -3  17  13       3929.95       3754.57       126.46 o                         
  -2  17  13        168.18        215.80        20.35 o                         
  -1  17  13         19.55         14.07         8.29 o                         
   0  17  13         33.50         39.65        10.02 o                         
   1  17  13       5319.16       5338.11       151.78 o                         
   2  17  13          1.06          2.86         9.68 o                         
  -2  18  13        105.39         82.50        11.31 o                         
  -1  18  13        982.83        883.20        52.18 o                         
   0  18  13        496.65        484.97        43.09 o                         
 -10   0  14         29.53         15.44         7.63 o                         
  -8   0  14        792.42        776.25        74.72 o                         
  -6   0  14       7053.00       7235.36       330.30 o                         
  -4   0  14       4325.03       4332.76       118.15 o                         
  -2   0  14       1067.42       1043.94        76.61 o                         
   0   0  14       8626.32       8643.93       244.56 o                         
   2   0  14       8968.94       8531.26       205.45 o                         
   4   0  14        218.43        219.04        45.91 o                         
   6   0  14       2370.79       2484.13       162.90 o                         
   8   0  14         41.93         27.41        17.27 o                         
 -10   1  14        227.28        219.25        15.52 o                         
  -9   1  14        883.66        894.10        49.92 o                         
  -8   1  14       1249.78       1262.21        83.77 o                         
  -7   1  14         44.40         50.59        13.43 o                         
  -6   1  14        127.43         86.49        20.01 o                         
  -5   1  14       3713.96       3505.38       111.40 o                         
  -4   1  14        403.75        440.24        20.73 o                         
  -3   1  14       1662.82       1743.54        43.19 o                         
  -2   1  14      11171.73      11621.57       250.88 o                         
  -1   1  14         48.19         60.89         8.46 o                         
   0   1  14       2678.20       2652.95        64.05 o                         
   1   1  14       1545.06       1582.74        43.98 o                         
   2   1  14       1680.62       1669.28        43.70 o                         
   3   1  14       1100.76       1040.78        40.97 o                         
   4   1  14        463.58        475.60        37.14 o                         
   5   1  14          2.63         10.46         9.81 o                         
   6   1  14        492.15        470.81        46.28 o                         
   7   1  14          2.87          2.79        14.01 o                         
   8   1  14         15.15          7.75         8.79 o                         
 -10   2  14       1648.77       1622.00        44.52 o                         
  -9   2  14        643.18        605.00        39.91 o                         
  -8   2  14        247.47        233.47        32.89 o                         
  -7   2  14        122.66        148.38        25.97 o                         
  -6   2  14        188.13        136.38        44.25 o                         
  -5   2  14       1038.30       1022.64        40.33 o                         
  -4   2  14       1526.77       1538.73        46.63 o                         
  -3   2  14        584.62        577.43        22.67 o                         
  -2   2  14          4.97         17.98         5.28 o                         
  -1   2  14       5945.80       5938.97       122.54 o                         
   0   2  14       1108.56       1164.66        34.91 o                         
   1   2  14          6.36         15.64         4.78 o                         
   2   2  14        714.88        685.85        28.83 o                         
   3   2  14        456.82        489.96        31.26 o                         
   4   2  14          0.14         -2.20        10.16 o                         
   5   2  14       2184.96       2346.06        91.12 o                         
   6   2  14       2398.38       2516.04        93.46 o                         
   7   2  14        942.97        998.60        90.63 o                         
   8   2  14        302.11        320.40        29.02 o                         
  -9   3  14        321.16        316.70        37.28 o                         
  -8   3  14          3.42         11.33        12.95 o                         
  -7   3  14        370.55        400.42        40.96 o                         
  -6   3  14          1.21          1.61        14.27 o                         
  -5   3  14       3225.77       3047.41        71.23 o                         
  -4   3  14        810.81        863.57        31.20 o                         
  -3   3  14        800.96        814.54        23.82 o                         
  -2   3  14       1204.50       1147.67        31.19 o                         
  -1   3  14       4585.13       4440.67       106.83 o                         
   0   3  14       6664.71       6972.72       103.37 o                         
   1   3  14         46.99         69.92         7.88 o                         
   2   3  14        822.21        750.58        27.43 o                         
   3   3  14         56.82         89.08        21.03 o                         
   4   3  14        257.22        273.34        28.95 o                         
   5   3  14       3668.13       3505.25       116.94 o                         
   6   3  14       1852.37       1813.40        85.34 o                         
   7   3  14       1077.13        981.55        59.94 o                         
  -9   4  14         11.61         12.29         6.79 o                         
  -8   4  14       2347.03       2402.23        98.54 o                         
  -7   4  14         81.43         71.05        15.30 o                         
  -6   4  14       3091.37       2922.70       124.27 o                         
  -5   4  14      11531.32      11782.65       291.79 o                         
  -4   4  14       1899.87       1990.15        52.25 o                         
  -3   4  14       2242.78       2341.91        55.37 o                         
  -2   4  14       2125.02       2069.22        53.06 o                         
  -1   4  14        162.53        144.46        11.19 o                         
   0   4  14        102.21         90.77         9.49 o                         
   1   4  14       5270.87       5218.48        92.35 o                         
   2   4  14       2610.23       2332.43        53.67 o                         
   3   4  14          1.82          1.83         5.85 o                         
   4   4  14         28.11         27.34        12.65 o                         
   5   4  14       3202.77       3370.46       113.52 o                         
   6   4  14       2101.84       2188.82        84.79 o                         
   7   4  14        600.78        657.04        39.18 o                         
  -9   5  14        871.48        889.30        94.69 o                         
  -8   5  14        161.17        144.58        17.18 o                         
  -7   5  14       3369.05       3124.05       177.46 o                         
  -6   5  14        253.59        251.85        27.03 o                         
  -5   5  14        958.01       1028.98        56.33 o                         
  -4   5  14        484.99        519.20        48.93 o                         
  -3   5  14      12505.80      13099.33       299.47 o                         
  -2   5  14        400.92        352.66        20.16 o                         
  -1   5  14       1226.43       1268.93        39.76 o                         
   0   5  14       1390.42       1425.98        48.90 o                         
   1   5  14       1882.51       1900.21        49.32 o                         
   2   5  14       1246.14       1360.66        51.15 o                         
   3   5  14        737.67        685.90        40.87 o                         
   4   5  14        146.71        226.01        66.16 o                         
   5   5  14        408.14        381.55        61.63 o                         
   6   5  14        133.95        149.20        38.40 o                         
   7   5  14         25.35          4.96        16.65 o                         
  -9   6  14          9.38         13.88        11.11 o                         
  -8   6  14         79.73         64.68        12.52 o                         
  -7   6  14        251.46        276.47        22.53 o                         
  -6   6  14         68.16         73.38        12.96 o                         
  -5   6  14      10830.42      11021.92       368.59 o                         
  -4   6  14       1447.40       1518.49        57.75 o                         
  -3   6  14          1.93          9.89         5.89 o                         
  -2   6  14        890.59        872.21        37.35 o                         
  -1   6  14         16.81         30.28         7.77 o                         
   0   6  14       2083.14       2068.83        62.61 o                         
   1   6  14       8889.12       8966.07       207.91 o                         
   2   6  14        725.30        682.88        35.25 o                         
   3   6  14        985.48        895.18        63.72 o                         
   4   6  14       1959.44       2028.65       118.23 o                         
   5   6  14       6949.70       7507.46       239.65 o                         
   6   6  14         70.40         54.43        24.23 o                         
   7   6  14         19.81         23.46        17.34 o                         
  -9   7  14          0.10          2.56         9.45 o                         
  -8   7  14       2610.27       2636.77       130.95 o                         
  -7   7  14        260.35        275.04        22.51 o                         
  -6   7  14        622.78        825.61        61.82 o                         
  -5   7  14       6012.71       6550.68       193.61 o                         
  -4   7  14       2107.98       2290.00       105.10 o                         
  -3   7  14        838.13        948.02        57.69 o                         
  -2   7  14       1316.23       1413.42        56.84 o                         
  -1   7  14       5163.80       4871.24        99.51 o                         
   0   7  14       2903.16       3031.54        74.34 o                         
   1   7  14        164.17        157.51        13.56 o                         
   2   7  14       4588.06       4602.94        99.81 o                         
   3   7  14         80.46         72.78        16.05 o                         
   4   7  14        793.39        790.60       103.75 o                         
   5   7  14        912.85        994.36        66.52 o                         
   6   7  14        883.52        833.71       113.08 o                         
   7   7  14          9.24        -13.16        15.56 o                         
  -9   8  14         27.17         39.87        12.16 o                         
  -8   8  14         12.90         12.94         7.09 o                         
  -7   8  14        551.09        590.28        45.80 o                         
  -6   8  14         14.54         39.13        17.73 o                         
  -5   8  14          9.56         20.82        12.89 o                         
  -4   8  14        481.16        550.85        39.94 o                         
  -3   8  14        484.01        484.90        27.83 o                         
  -2   8  14       1067.36       1060.41        51.62 o                         
  -1   8  14        462.97        432.88        21.08 o                         
   0   8  14       2486.21       2357.66        64.19 o                         
   1   8  14         99.79        113.74        11.77 o                         
   2   8  14        994.82        917.36        47.49 o                         
   3   8  14          7.74         28.64        14.26 o                         
   4   8  14       1038.52       1111.39        92.72 o                         
   5   8  14        888.56        995.70        54.05 o                         
   6   8  14       1649.11       1799.30        84.03 o                         
   7   8  14       1251.06       1372.29        93.22 o                         
  -8   9  14       3316.75       3342.04       336.26 o                         
  -7   9  14        345.58        369.17        39.25 o                         
  -6   9  14        214.95        215.98        25.71 o                         
  -5   9  14       2261.88       2348.71       125.51 o                         
  -4   9  14          4.92         24.09        14.58 o                         
  -3   9  14       2124.48       2309.77        75.04 o                         
  -2   9  14       1998.81       2005.35        53.45 o                         
  -1   9  14        133.18        148.52        11.84 o                         
   0   9  14       3850.76       4108.60       114.53 o                         
   1   9  14       5300.76       5071.92       120.41 o                         
   2   9  14       1915.23       1738.77        68.48 o                         
   3   9  14          2.59          9.42        12.63 o                         
   4   9  14       5346.13       5788.32       199.66 o                         
   5   9  14        135.23        139.42        20.65 o                         
   6   9  14       1465.70       1437.44        59.66 o                         
  -8  10  14       1328.66       1308.54        51.89 o                         
  -7  10  14         21.16         10.84         9.99 o                         
  -6  10  14        390.09        378.69        42.12 o                         
  -5  10  14        490.53        509.61        60.59 o                         
  -4  10  14       5448.57       5440.71       164.20 o                         
  -3  10  14        215.40        269.14        25.73 o                         
  -2  10  14       1728.31       1643.32        52.51 o                         
  -1  10  14        378.83        310.50        24.56 o                         
   0  10  14      10149.44       9517.24       222.08 o                         
   1  10  14       1751.22       1702.54        73.47 o                         
   2  10  14       1339.59       1333.39        57.93 o                         
   3  10  14       1408.96       1418.67       114.98 o                         
   4  10  14       1151.83       1241.94        75.50 o                         
   5  10  14        241.16        243.81        36.45 o                         
   6  10  14       2711.95       2735.53       105.52 o                         
  -8  11  14       3276.84       3336.95       181.33 o                         
  -7  11  14       4137.20       4296.01       125.54 o                         
  -6  11  14        177.92        194.87        28.92 o                         
  -5  11  14        584.86        591.48        33.69 o                         
  -4  11  14        392.71        426.82        32.61 o                         
  -3  11  14       5105.14       4850.75       151.68 o                         
  -2  11  14       5287.98       5302.97       159.25 o                         
  -1  11  14        116.62        124.97        16.93 o                         
   0  11  14       2509.64       2599.57        86.38 o                         
   1  11  14         17.71         11.06         9.18 o                         
   2  11  14       2579.08       2433.97        95.03 o                         
   3  11  14       3054.56       3295.18       177.81 o                         
   4  11  14        225.48        203.40        41.42 o                         
   5  11  14       2897.47       3087.42       120.86 o                         
   6  11  14         56.08        126.13        26.40 o                         
  -7  12  14        719.63        697.00        34.75 o                         
  -6  12  14        124.42         74.56        17.65 o                         
  -5  12  14        225.34        227.75        20.57 o                         
  -4  12  14         91.25         75.74        14.91 o                         
  -3  12  14       2363.95       2160.01       127.56 o                         
  -2  12  14        490.39        451.01        35.33 o                         
  -1  12  14          0.55         11.34        10.62 o                         
   0  12  14        114.86        108.26        16.08 o                         
   1  12  14       1662.02       1673.89        73.38 o                         
   2  12  14          5.54          8.15         8.92 o                         
   3  12  14         64.29         84.89        43.55 o                         
   4  12  14         70.31         65.54        19.11 o                         
   5  12  14       6265.17       6049.01       188.50 o                         
  -7  13  14       1375.00       1360.72        49.47 o                         
  -6  13  14        197.16        183.28        16.11 o                         
  -5  13  14       5104.58       4990.54       126.55 o                         
  -4  13  14        172.68        193.29        20.03 o                         
  -3  13  14       2669.29       2672.54       113.13 o                         
  -2  13  14       1271.21       1315.47        67.50 o                         
  -1  13  14       2177.42       2184.68        89.46 o                         
   0  13  14        101.91        106.37        16.22 o                         
   1  13  14        601.96        594.56        87.18 o                         
   2  13  14          5.76         13.72         6.59 o                         
   3  13  14       3628.22       3707.61       362.70 o                         
   4  13  14         75.33         58.28        17.88 o                         
   5  13  14      10479.34      11026.20       749.95 o                         
  -6  14  14        152.06        148.15        13.14 o                         
  -5  14  14          9.29          7.61         9.59 o                         
  -4  14  14          2.93         22.17        12.12 o                         
  -3  14  14       1066.06       1206.81        67.71 o                         
  -2  14  14        181.89        169.54        27.03 o                         
  -1  14  14       1698.37       1728.89        63.90 o                         
   0  14  14       2885.70       2742.52       122.96 o                         
   1  14  14       4886.00       4731.00       156.83 o                         
   2  14  14        371.11        329.02        31.43 o                         
   3  14  14       1162.67       1084.19        79.67 o                         
   4  14  14        404.05        332.92        31.77 o                         
  -5  15  14        990.98        982.58        60.39 o                         
  -4  15  14         84.63        104.20        17.94 o                         
  -3  15  14        496.01        471.48        40.11 o                         
  -2  15  14       1263.23       1191.35        43.44 o                         
  -1  15  14        570.82        574.07        32.57 o                         
   0  15  14       1431.18       1275.07        51.45 o                         
   1  15  14        326.26        356.70        29.82 o                         
   2  15  14        263.99        260.31        22.99 o                         
   3  15  14       2189.79       1944.93       105.92 o                         
  -4  16  14       3690.21       3366.76       140.02 o                         
  -3  16  14        491.98        519.89        38.47 o                         
  -2  16  14        425.41        466.65        30.93 o                         
  -1  16  14         19.86         29.81         9.01 o                         
   0  16  14       4487.60       4363.72       187.37 o                         
   1  16  14       2513.60       2386.24        84.29 o                         
   2  16  14        346.51        324.96        37.47 o                         
  -3  17  14          5.95         23.50         9.41 o                         
  -2  17  14       1737.79       1570.47        59.06 o                         
  -1  17  14        366.69        329.29        31.20 o                         
   0  17  14       1285.42       1202.68        50.30 o                         
   1  17  14         38.48         35.59         8.52 o                         
  -9   0  15       1660.32       1455.91        93.14 o                         
  -7   0  15        789.14        944.75        90.12 o                         
  -5   0  15         22.54          6.57         7.32 o                         
  -3   0  15      18270.41      19559.05       966.89 o                         
  -1   0  15        552.17        616.48        35.09 o                         
   1   0  15        130.46        111.83        20.72 o                         
   3   0  15       5005.40       4836.58       172.26 o                         
   5   0  15         63.14         35.00        26.94 o                         
   7   0  15       1897.97       1757.49       118.85 o                         
  -9   1  15        281.59        297.23        33.72 o                         
  -8   1  15         18.77         18.61        11.69 o                         
  -7   1  15         39.41         81.08        20.85 o                         
  -6   1  15        138.27        162.46        27.86 o                         
  -5   1  15        647.73        659.11        25.79 o                         
  -4   1  15         96.40         91.05         9.82 o                         
  -3   1  15       4678.81       4825.70        89.11 o                         
  -2   1  15       1051.16       1147.59        36.95 o                         
  -1   1  15         39.52         51.76         8.36 o                         
   0   1  15         59.26         62.88        10.37 o                         
   1   1  15        129.31        128.71        12.27 o                         
   2   1  15        231.25        216.25        15.06 o                         
   3   1  15       2002.54       2057.28        62.48 o                         
   4   1  15        168.11        201.71        25.66 o                         
   5   1  15        737.50        792.29        61.78 o                         
   6   1  15        208.04        222.02        31.43 o                         
   7   1  15        264.58        246.04        29.34 o                         
  -9   2  15         82.59        134.77        17.52 o                         
  -8   2  15       1710.15       1592.00        54.57 o                         
  -7   2  15        198.92        178.11        28.27 o                         
  -6   2  15        487.78        471.82        45.40 o                         
  -5   2  15        101.36         97.25         9.83 o                         
  -4   2  15       1613.41       1657.73        49.05 o                         
  -3   2  15       1007.85       1054.32        36.74 o                         
  -2   2  15         14.19         19.47         4.92 o                         
  -1   2  15       2941.05       3016.21        68.75 o                         
   0   2  15         24.19         23.47         7.60 o                         
   1   2  15        112.55         91.31         9.60 o                         
   2   2  15        336.60        323.21        18.74 o                         
   3   2  15       4419.65       4392.71       305.83 o                         
   4   2  15       2407.68       2522.41        95.01 o                         
   5   2  15       1131.44       1322.67        92.98 o                         
   6   2  15       2448.33       2378.25        88.45 o                         
   7   2  15        122.48         89.52        18.83 o                         
  -9   3  15         20.07         10.67         6.57 o                         
  -8   3  15          6.23          8.59        10.94 o                         
  -7   3  15        439.64        380.34        39.42 o                         
  -6   3  15       1297.45       1339.16        78.06 o                         
  -5   3  15        247.85        223.52        14.99 o                         
  -4   3  15       4108.35       4237.88       103.30 o                         
  -3   3  15        859.44        884.55        31.43 o                         
  -2   3  15        340.52        319.28        15.57 o                         
  -1   3  15       1337.23       1337.65        33.27 o                         
   0   3  15       3219.56       3459.53        67.50 o                         
   1   3  15       2365.77       2409.82        54.69 o                         
   2   3  15       1141.82       1094.39        52.80 o                         
   3   3  15         37.24         32.98        12.47 o                         
   4   3  15       4679.00       4847.42       179.34 o                         
   5   3  15         30.11         39.93        14.43 o                         
   6   3  15        336.21        316.43        29.19 o                         
   7   3  15        135.37        112.07        20.01 o                         
  -9   4  15         18.89         20.23         8.72 o                         
  -8   4  15       1683.90       1478.36        56.68 o                         
  -7   4  15       2024.01       2165.59        80.65 o                         
  -6   4  15        887.40        855.21        48.33 o                         
  -5   4  15         74.50        119.14        11.75 o                         
  -4   4  15       8602.04       9163.44       356.64 o                         
  -3   4  15          1.70          3.50         4.67 o                         
  -2   4  15        925.81        915.34        34.25 o                         
  -1   4  15       1440.52       1467.34        41.16 o                         
   0   4  15          5.59         17.90         5.95 o                         
   1   4  15        677.20        639.76        23.78 o                         
   2   4  15       1770.50       1767.52        54.68 o                         
   3   4  15         41.88         57.98        14.54 o                         
   4   4  15       1520.03       1707.00        75.29 o                         
   5   4  15         49.39         47.97        15.45 o                         
   6   4  15        288.01        280.07        27.59 o                         
   7   4  15        930.26        862.02        52.02 o                         
  -9   5  15       1051.19       1016.79        47.12 o                         
  -8   5  15          5.76          2.91         7.55 o                         
  -7   5  15        169.89        171.18        26.79 o                         
  -6   5  15       1750.41       1893.30        89.04 o                         
  -5   5  15        181.38        183.07        22.38 o                         
  -4   5  15         47.26         48.00        14.86 o                         
  -3   5  15        581.23        615.21        29.99 o                         
  -2   5  15        230.55        220.37        16.45 o                         
  -1   5  15          5.91         18.20         6.08 o                         
   0   5  15        614.12        640.42        38.97 o                         
   1   5  15        105.60        120.83        13.75 o                         
   2   5  15       7431.61       7617.13       148.97 o                         
   3   5  15        338.79        381.56        58.19 o                         
   4   5  15       6185.61       6529.39       311.72 o                         
   5   5  15         76.73         98.87        34.61 o                         
   6   5  15         84.16         79.83        26.63 o                         
   7   5  15        572.10        502.88        54.97 o                         
  -9   6  15       1682.08       1634.10        95.78 o                         
  -8   6  15       4461.77       4120.11       158.30 o                         
  -7   6  15       1284.66       1332.47        52.33 o                         
  -6   6  15       2187.98       2337.54        79.77 o                         
  -5   6  15        243.14        288.28        27.91 o                         
  -4   6  15      25806.23      25829.99       610.43 o                         
  -3   6  15       3075.66       2978.21        81.62 o                         
  -2   6  15        436.56        423.15        26.50 o                         
  -1   6  15        220.36        207.45        15.88 o                         
   0   6  15          0.39          2.46         5.77 o                         
   1   6  15       3810.03       3644.02        87.90 o                         
   2   6  15        363.55        345.22        25.26 o                         
   3   6  15        802.92        761.14        57.93 o                         
   4   6  15       1041.41       1076.53       102.20 o                         
   5   6  15       1395.66       1564.57        84.13 o                         
   6   6  15       3177.84       3367.56       185.05 o                         
   7   6  15        573.19        596.88        58.69 o                         
  -9   7  15        118.02        115.67        19.82 o                         
  -8   7  15        184.27        188.10        47.04 o                         
  -7   7  15       1586.40       1711.35        99.08 o                         
  -6   7  15          2.71          8.72         8.55 o                         
  -5   7  15        584.87        669.51        91.09 o                         
  -4   7  15       2273.76       2478.15       221.98 o                         
  -3   7  15          0.29          8.31         5.87 o                         
  -2   7  15         96.24        130.37        17.09 o                         
  -1   7  15        252.19        223.21        25.01 o                         
   0   7  15       2649.37       2569.77        67.71 o                         
   1   7  15       1027.61        993.24        38.31 o                         
   2   7  15       2248.06       2245.13       170.10 o                         
   3   7  15          6.86         17.89        19.20 o                         
   4   7  15       4367.13       4623.78       171.19 o                         
   5   7  15        614.28        581.04        49.15 o                         
   6   7  15        286.99        340.91        49.40 o                         
  -8   8  15         67.05         68.24        11.69 o                         
  -7   8  15        130.35        120.68        17.84 o                         
  -6   8  15       1006.04       1145.35        56.87 o                         
  -5   8  15        232.69        209.80        24.23 o                         
  -4   8  15       2142.01       2340.78        93.40 o                         
  -3   8  15        564.36        543.00       126.82 o                         
  -2   8  15       2648.26       2606.74        99.26 o                         
  -1   8  15       4579.31       4603.99       165.33 o                         
   0   8  15         41.72         21.94         7.98 o                         
   1   8  15       8082.14       7683.67       190.77 o                         
   2   8  15          0.28          6.52        11.39 o                         
   3   8  15       7549.04       7756.47       247.93 o                         
   4   8  15       4045.77       4363.70       164.04 o                         
   5   8  15        204.74        171.94        36.08 o                         
   6   8  15       3172.08       3055.97       114.60 o                         
  -8   9  15       4077.90       3991.99       299.64 o                         
  -7   9  15        897.11        878.09        61.86 o                         
  -6   9  15        359.43        397.97        42.04 o                         
  -5   9  15        207.27        243.84        25.44 o                         
  -4   9  15          3.16         18.55        10.96 o                         
  -3   9  15       1281.24       1544.79       137.51 o                         
  -2   9  15       2279.89       2309.70        75.44 o                         
  -1   9  15       2521.30       2475.79        80.43 o                         
   0   9  15        581.80        542.36        35.93 o                         
   1   9  15         17.87         41.54        12.55 o                         
   2   9  15       1605.71       1575.70        86.56 o                         
   3   9  15         78.10         41.14        16.30 o                         
   4   9  15        129.15        118.18        20.25 o                         
   5   9  15       2164.78       2319.72       102.04 o                         
   6   9  15        343.80        400.83        48.86 o                         
  -8  10  15         81.97         92.36        14.67 o                         
  -7  10  15        193.11        194.18        26.25 o                         
  -6  10  15        462.79        490.88        46.15 o                         
  -5  10  15       1659.44       1787.92        81.79 o                         
  -4  10  15        158.28        134.56        22.38 o                         
  -3  10  15      14859.22      14972.76       483.12 o                         
  -2  10  15         70.95         69.85        10.62 o                         
  -1  10  15       5903.62       6025.93       152.87 o                         
   0  10  15       1002.28       1019.17        72.07 o                         
   1  10  15       9501.42       8963.10       231.13 o                         
   2  10  15        447.18        418.31        41.49 o                         
   3  10  15        712.86        627.15        73.32 o                         
   4  10  15       1242.68       1352.35        67.51 o                         
   5  10  15        260.79        292.19        26.01 o                         
   6  10  15        111.57        149.66        28.26 o                         
  -7  11  15        651.70        680.49        48.24 o                         
  -6  11  15        703.00        737.23        39.45 o                         
  -5  11  15        308.59        271.65        22.05 o                         
  -4  11  15       1123.16       1062.50        53.48 o                         
  -3  11  15         92.64         90.77        15.99 o                         
  -2  11  15        411.38        386.38        23.30 o                         
  -1  11  15       2132.14       2130.53        74.13 o                         
   0  11  15        115.29         84.02        14.91 o                         
   1  11  15         18.12         26.36        13.50 o                         
   2  11  15         19.87         23.31         9.30 o                         
   3  11  15        290.28        307.68        59.85 o                         
   4  11  15        430.80        453.36        41.30 o                         
   5  11  15       1641.75       1693.45        77.25 o                         
  -7  12  15        711.99        760.90        34.55 o                         
  -6  12  15        496.06        457.38        34.69 o                         
  -5  12  15         17.03         25.67        10.12 o                         
  -4  12  15       2397.75       2464.25        79.12 o                         
  -3  12  15       1517.64       1465.16        79.79 o                         
  -2  12  15         27.77         30.26        10.86 o                         
  -1  12  15        158.95        180.61        26.66 o                         
   0  12  15        341.31        369.99        32.37 o                         
   1  12  15          1.15          2.21         8.90 o                         
   2  12  15       3226.72       3104.14       123.41 o                         
   3  12  15        401.23        502.49        63.33 o                         
   4  12  15       2014.64       2153.59       118.65 o                         
   5  12  15         29.52         67.81        22.57 o                         
  -6  13  15        178.04        197.32        16.65 o                         
  -5  13  15          7.93          4.38         6.25 o                         
  -4  13  15       1114.61       1052.95        44.97 o                         
  -3  13  15       1886.32       1709.41       111.26 o                         
  -2  13  15        288.35        366.57        27.20 o                         
  -1  13  15        649.15        652.41        42.65 o                         
   0  13  15       2986.54       3120.08        94.61 o                         
   1  13  15         12.80         11.81         8.63 o                         
   2  13  15         16.30         31.79        10.89 o                         
   3  13  15        194.86        207.11        38.33 o                         
   4  13  15        663.97        669.31        45.50 o                         
  -6  14  15        656.38        597.63        25.40 o                         
  -5  14  15         98.18         92.37        15.63 o                         
  -4  14  15       2142.44       1956.37        94.61 o                         
  -3  14  15       2573.77       2473.43       149.70 o                         
  -2  14  15       2024.05       2049.87        78.27 o                         
  -1  14  15       4593.43       4520.38       119.62 o                         
   0  14  15        410.05        391.79        27.16 o                         
   1  14  15       2217.45       2139.65        84.37 o                         
   2  14  15        650.78        546.63        56.60 o                         
   3  14  15       1138.40        974.95        69.06 o                         
   4  14  15       4249.95       4425.52       137.88 o                         
  -5  15  15        816.20        801.97        42.28 o                         
  -4  15  15        195.04        194.43        50.33 o                         
  -3  15  15        467.27        435.25        35.53 o                         
  -2  15  15        588.19        589.18        30.35 o                         
  -1  15  15       2557.30       2570.69        79.79 o                         
   0  15  15        510.16        521.98        35.29 o                         
   1  15  15          1.46          4.56         8.52 o                         
   2  15  15         98.74         71.85        19.82 o                         
   3  15  15        253.84        217.54        21.35 o                         
  -4  16  15        761.59        597.60        36.42 o                         
  -3  16  15       1496.31       1440.75        83.93 o                         
  -2  16  15       1623.39       1549.66        59.77 o                         
  -1  16  15       2404.30       2337.35        67.86 o                         
   0  16  15         31.89         27.71        10.92 o
[truncated: 100,443 more chars]
