# Supplementary material for: Syntheses and crystal structures of three tri­phenyl­sulfonium halometallate salts of zinc, cadmium and mercury
Source: Acta Crystallogr E Crystallogr Commun. 2025 Mar 27;81(Pt 4):358–63. doi: 10.1107/S2056989025002245 (PMC11974339; doi:10.1107/S2056989025002245)
Supplement: Supplementary file 3 [file e-81-00358-IIsup3.hkl]

data_II                                                                         
_shelx_title ' i1340c_autored_a.res in P2(1)/n'                                 
_shelx_refln_list_code          4                                               
_shelx_F_calc_maximum      316.94                                               
_exptl_crystal_F_000      1576.00                                               
_reflns_d_resolution_high  0.8209                                               
                                                                                
loop_                                                                           
 _space_group_symop_operation_xyz                                               
 'x, y, z'                                                                      
 '-x+1/2, y+1/2, -z+1/2'                                                        
 '-x, -y, -z'                                                                   
 'x-1/2, -y-1/2, z-1/2'                                                         
                                                                                
_cell_length_a     9.2696                                                       
_cell_length_b    17.6682                                                       
_cell_length_c    21.4072                                                       
_cell_angle_alpha  90.000                                                       
_cell_angle_beta   99.801                                                       
_cell_angle_gamma  90.000                                                       
                                                                                
_shelx_F_squared_multiplier     1.000                                           
                                                                                
loop_                                                                           
 _refln_index_h                                                                 
 _refln_index_k                                                                 
 _refln_index_l                                                                 
 _refln_F_squared_calc                                                          
 _refln_F_squared_meas                                                          
 _refln_F_squared_sigma                                                         
 _refln_observed_status                                                         
   2   0   0      16005.43      16706.34       403.01 o                         
   4   0   0      20939.60      20669.77       755.25 o                         
   6   0   0       9193.11       8997.73       234.35 o                         
   8   0   0        103.72         66.76        36.28 o                         
  10   0   0       3262.47       3123.92       118.36 o                         
   1   1   0         65.08         94.04        23.16 o                         
   2   1   0      13510.22      13265.08       268.69 o                         
   3   1   0       2277.25       1983.67        65.05 o                         
   4   1   0      32069.20      32585.49       564.55 o                         
   5   1   0        128.73        172.37        30.02 o                         
   6   1   0      14339.91      14456.05       239.61 o                         
   7   1   0         44.49         80.09        18.32 o                         
   8   1   0      11938.78      12669.55       481.80 o                         
   9   1   0         30.34         28.70        16.45 o                         
  10   1   0       1864.65       1900.57        67.83 o                         
  11   1   0        202.01        190.82        17.99 o                         
   0   2   0      25240.18      24743.14       460.28 o                         
   1   2   0       1148.56       1092.66        29.47 o                         
   2   2   0      29167.84      28471.47       665.52 o                         
   3   2   0       3071.64       3306.80       101.50 o                         
   4   2   0       2180.78       2198.35        77.38 o                         
   5   2   0      19485.87      19695.60       385.30 o                         
   6   2   0         63.11         64.97        12.58 o                         
   7   2   0       4885.44       5221.81       100.11 o                         
   8   2   0       1841.43       1975.11       130.83 o                         
   9   2   0       1616.67       1492.18        57.80 o                         
  10   2   0        798.79        810.76        38.37 o                         
  11   2   0         17.30         18.35         9.26 o                         
   1   3   0      50897.15      50919.20       658.06 o                         
   2   3   0         79.13        115.93        29.43 o                         
   3   3   0      15056.83      15601.78       364.55 o                         
   4   3   0      10153.57      10243.81       327.92 o                         
   5   3   0         81.45        114.92        26.33 o                         
   6   3   0       3093.23       3219.63       149.32 o                         
   7   3   0        201.14        211.15        21.82 o                         
   8   3   0       1648.29       1770.33        71.86 o                         
   9   3   0       1275.58       1240.64        45.66 o                         
  10   3   0        290.96        283.16        23.41 o                         
   0   4   0       1999.21       1648.76        53.01 o                         
   1   4   0      87123.25      87723.25      1237.56 o                         
   2   4   0      13879.66      13665.33       362.07 o                         
   3   4   0      23619.75      24447.11       503.03 o                         
   4   4   0       6902.72       7141.39       378.51 o                         
   5   4   0      21008.24      21390.39       485.50 o                         
   6   4   0         77.17         64.31        30.52 o                         
   7   4   0       5347.48       5368.67       129.06 o                         
   8   4   0          5.43         -1.73        11.42 o                         
   9   4   0        399.14        364.20        25.39 o                         
  10   4   0       1892.08       1787.49        79.01 o                         
   1   5   0      11462.95      11982.47       202.13 o                         
   2   5   0         18.40         12.68        14.31 o                         
   3   5   0      24295.04      24819.57       868.84 o                         
   4   5   0        157.87        175.04        36.01 o                         
   5   5   0       1812.75       1595.43        67.23 o                         
   6   5   0         48.73         94.14        17.65 o                         
   7   5   0       1643.39       1680.73        68.31 o                         
   8   5   0        252.28        222.64        33.27 o                         
   9   5   0        746.25        773.03        54.60 o                         
  10   5   0         59.28         65.00        25.51 o                         
   0   6   0      30498.70      29470.68       670.14 o                         
   1   6   0      22970.67      23077.14       367.16 o                         
   2   6   0         85.92         91.11        19.68 o                         
   3   6   0       2992.92       3369.79       112.64 o                         
   4   6   0      10298.61      10354.64       246.31 o                         
   5   6   0       5469.14       5474.84       106.41 o                         
   6   6   0       1615.77       1479.84        63.19 o                         
   7   6   0        899.07        748.61        65.26 o                         
   8   6   0        293.34        312.73        37.86 o                         
   9   6   0        261.69        293.73        36.62 o                         
  10   6   0        898.91        862.77        70.83 o                         
   1   7   0       1088.16       1177.08        56.77 o                         
   2   7   0         69.22        161.71        23.54 o                         
   3   7   0        417.06        423.02        61.78 o                         
   4   7   0       5964.46       5234.92       191.90 o                         
   5   7   0        465.13        414.67        37.43 o                         
   6   7   0       1417.06       1491.70        66.83 o                         
   7   7   0        592.84        608.58        70.24 o                         
   8   7   0       3657.98       3509.09       152.21 o                         
   9   7   0        606.93        575.04        86.35 o                         
  10   7   0        103.01         72.61        25.81 o                         
   0   8   0      22355.93      22718.50       491.53 o                         
   1   8   0        898.41       1010.15        79.66 o                         
   2   8   0      15811.03      15862.66       416.83 o                         
   3   8   0       3880.93       4385.50       216.01 o                         
   4   8   0        840.57        720.54        49.37 o                         
   5   8   0       1371.69       1328.34        51.55 o                         
   6   8   0        907.90        803.06        59.74 o                         
   7   8   0        686.67        732.93        78.46 o                         
   8   8   0       2488.69       2557.62       169.80 o                         
   9   8   0        261.72        271.73        97.49 o                         
  10   8   0        408.34        412.71        45.40 o                         
   1   9   0       2200.19       2436.15       112.70 o                         
   2   9   0         17.48          4.70        18.70 o                         
   3   9   0       3213.35       2501.98       236.14 o                         
   4   9   0       9526.08       9800.75       268.29 o                         
   5   9   0       3769.33       3799.32        99.65 o                         
   6   9   0       1705.96       1696.09        74.82 o                         
   7   9   0        173.18        179.98        32.03 o                         
   8   9   0       4684.54       4725.10       162.81 o                         
   9   9   0        600.75        574.42        80.07 o                         
  10   9   0        349.85        307.38        37.11 o                         
   0  10   0      60922.43      60435.71      1479.91 o                         
   1  10   0        372.95        245.30        54.28 o                         
   2  10   0       3060.38       3125.16       184.67 o                         
   3  10   0       6599.03       5655.62       202.02 o                         
   4  10   0       1694.39       1684.79        86.06 o                         
   5  10   0       5116.99       5166.72       160.11 o                         
   6  10   0       1193.62       1226.56       251.40 o                         
   7  10   0       3749.93       3831.56       143.77 o                         
   8  10   0        124.61        109.83        25.03 o                         
   9  10   0         36.27         29.78        15.53 o                         
   1  11   0       3497.18       3191.22       127.28 o                         
   2  11   0         36.90         33.35        18.48 o                         
   3  11   0       3231.73       3138.00       133.08 o                         
   4  11   0       2348.99       2584.99       137.73 o                         
   5  11   0        118.13         76.71        23.46 o                         
   6  11   0       2081.17       1851.51       135.53 o                         
   7  11   0        194.70        138.14        63.77 o                         
   8  11   0       2908.74       2933.44       113.11 o                         
   9  11   0        564.51        557.52        54.64 o                         
   0  12   0       4554.79       4391.99       217.78 o                         
   1  12   0       6765.04       6464.16       166.32 o                         
   2  12   0         22.00         36.09        21.31 o                         
   3  12   0        485.02        495.36        53.85 o                         
   4  12   0         15.23         27.32        23.41 o                         
   5  12   0      11658.58      11415.78       326.79 o                         
   6  12   0         46.74         72.87        33.41 o                         
   7  12   0       4028.94       4231.04       216.27 o                         
   8  12   0         12.19         27.09        15.54 o                         
   9  12   0       1987.00       1949.17        73.49 o                         
   1  13   0      10678.79      10477.27       343.52 o                         
   2  13   0        498.72        468.73        34.44 o                         
   3  13   0       6048.12       6222.65       174.10 o                         
   4  13   0       3453.44       3618.72       143.68 o                         
   5  13   0         38.59         50.16        26.31 o                         
   6  13   0         33.35         54.55        30.39 o                         
   7  13   0        209.79        167.41        41.31 o                         
   8  13   0         50.63         69.69        20.47 o                         
   0  14   0        304.14        265.62        57.47 o                         
   1  14   0        867.42        827.87        77.21 o                         
   2  14   0       1693.07       1619.97       155.59 o                         
   3  14   0       4124.95       4124.43       152.80 o                         
   4  14   0         21.92         -8.80        24.68 o                         
   5  14   0       3692.40       3961.61       125.25 o                         
   6  14   0        181.37        160.00        31.26 o                         
   7  14   0       3273.55       3605.18       156.42 o                         
   8  14   0        116.71        140.26        30.82 o                         
   1  15   0       3594.44       3705.36       148.13 o                         
   2  15   0       2627.68       2603.09       166.81 o                         
   3  15   0       3795.09       3597.16       199.73 o                         
   4  15   0        384.19        504.27        42.84 o                         
   5  15   0        596.25        591.96        37.82 o                         
   6  15   0        126.17         96.92        19.47 o                         
   7  15   0         96.15        118.81        22.27 o                         
   0  16   0       4070.10       3910.83       217.01 o                         
   1  16   0       2272.73       2180.43       107.72 o                         
   2  16   0        128.43        127.42        30.56 o                         
   3  16   0         15.45          7.49        27.40 o                         
   4  16   0        926.96       1004.16        69.31 o                         
   5  16   0       3635.91       4232.88       149.10 o                         
   6  16   0         65.31         61.12        18.74 o                         
   7  16   0         57.52         55.66        15.80 o                         
   1  17   0       1793.48       1759.06        94.45 o                         
   2  17   0        794.43        889.44        65.02 o                         
   3  17   0       2043.22       2058.75       141.99 o                         
   4  17   0       2027.10       2024.34        90.43 o                         
   5  17   0         61.71         47.79        25.68 o                         
   6  17   0        272.11        251.13        25.93 o                         
   0  18   0       2723.98       2936.83       174.50 o                         
   1  18   0         96.20         79.08        24.18 o                         
   2  18   0         40.38         37.32        33.09 o                         
   3  18   0        470.71        473.98        63.30 o                         
   4  18   0        495.88        522.26        43.12 o                         
   5  18   0        176.60        193.32        51.88 o                         
   6  18   0          5.21         12.35        11.36 o                         
   1  19   0        696.69        757.33        54.69 o                         
   2  19   0        160.27        186.08        44.07 o                         
   3  19   0        506.61        442.77        58.74 o                         
   4  19   0       1611.47       1721.75        72.46 o                         
   5  19   0        620.17        612.87        35.95 o                         
   0  20   0       2501.06       2404.09       135.14 o                         
   1  20   0         68.46         58.49        19.45 o                         
   2  20   0        557.19        529.99        58.58 o                         
   3  20   0       1153.98       1135.51        54.38 o                         
   1  21   0       1973.84       1920.64       105.20 o                         
   2  21   0         36.62         20.26        16.06 o                         
 -11   0   1       2810.70       2794.44        97.24 o                         
  -9   0   1      15614.37      16253.24       426.68 o                         
  -7   0   1      10580.89      11720.64       395.77 o                         
  -5   0   1      49836.05      52728.18      1268.66 o                         
  -3   0   1        947.45        943.13        56.33 o                         
  -1   0   1       4366.60       4204.96       150.82 o                         
   1   0   1      76918.89      74190.59      1338.02 o                         
   3   0   1        548.76        551.42        61.14 o                         
   5   0   1       5484.92       5302.49       206.64 o                         
   7   0   1      17761.35      18697.57       505.74 o                         
   9   0   1       1839.06       1873.47        92.15 o                         
  11   0   1        181.77        131.89        31.57 o                         
 -11   1   1         10.84         16.83         9.85 o                         
 -10   1   1         49.21         33.13        15.31 o                         
  -9   1   1        103.34         93.69        19.60 o                         
  -8   1   1        755.99        744.44        46.30 o                         
  -7   1   1       1595.27       1674.30        67.71 o                         
  -6   1   1       3874.67       3920.97        92.69 o                         
  -5   1   1       6638.94       6833.94       199.86 o                         
  -4   1   1         18.58         28.65        13.56 o                         
  -3   1   1      21971.22      21740.03       378.27 o                         
  -2   1   1        196.54        128.33        19.73 o                         
  -1   1   1      37617.79      38524.88       702.50 o                         
   0   1   1       4927.10       4844.28        63.48 o                         
   1   1   1       9130.33       9560.80       163.08 o                         
   2   1   1       4067.69       3757.83        66.31 o                         
   3   1   1      31269.50      31563.96       531.64 o                         
   4   1   1       3762.53       3681.07       119.89 o                         
   5   1   1       7405.60       7606.01       186.60 o                         
   6   1   1        433.52        385.33        27.10 o                         
   7   1   1      10106.39       9883.81       178.93 o                         
   8   1   1       2171.18       2174.99        82.47 o                         
   9   1   1       8994.64       9093.05       188.21 o                         
  10   1   1         18.08         28.36        13.23 o                         
  11   1   1       2163.40       1987.74        61.42 o                         
 -11   2   1       4175.25       4256.16       130.13 o                         
 -10   2   1        614.70        504.07        43.45 o                         
  -9   2   1       4001.22       4032.32        93.60 o                         
  -8   2   1       1265.49       1074.73        54.90 o                         
  -7   2   1       6629.12       6627.07       127.58 o                         
  -6   2   1        342.66        330.19        25.63 o                         
  -5   2   1         57.70         49.11        17.88 o                         
  -4   2   1       4541.18       4996.22       128.90 o                         
  -3   2   1        844.14        862.67        45.89 o                         
  -2   2   1      10580.00      10968.38       280.84 o                         
  -1   2   1      31026.47      31504.74       505.75 o                         
   0   2   1       8693.31       9138.97       117.41 o                         
   1   2   1      10148.82      10385.92       224.00 o                         
   2   2   1      14128.61      14229.33       290.96 o                         
   3   2   1      30562.74      29783.50       506.43 o                         
   4   2   1        176.89        217.38        25.23 o                         
   5   2   1       1973.28       2039.09       118.17 o                         
   6   2   1        742.20        802.22        34.20 o                         
   7   2   1       7121.66       6860.52       133.04 o                         
   8   2   1       2220.32       2215.63        82.84 o                         
   9   2   1        515.89        553.46        48.81 o                         
  10   2   1         32.88         25.15        13.05 o                         
 -11   3   1         16.20         17.02        20.09 o                         
 -10   3   1         27.32         34.80        15.43 o                         
  -9   3   1        227.57        241.22        21.75 o                         
  -8   3   1       6698.50       6913.11       160.23 o                         
  -7   3   1       2001.60       2129.59        99.51 o                         
  -6   3   1       6432.48       6441.65       133.38 o                         
  -5   3   1       9114.76       9763.04       316.93 o                         
  -4   3   1      14693.44      14722.55       412.95 o                         
  -3   3   1       8166.82       8407.70       348.60 o                         
  -2   3   1       5425.56       5481.74       154.82 o                         
  -1   3   1      15235.30      15422.17       232.26 o                         
   0   3   1         83.11         71.20         8.71 o                         
   1   3   1      11574.69      11536.51       209.83 o                         
   2   3   1      19826.59      21088.07       515.64 o                         
   3   3   1         77.77         73.04        17.52 o                         
   4   3   1      29646.12      29682.05       608.03 o                         
   5   3   1       3074.05       3196.28       128.57 o                         
   6   3   1      12151.02      12149.72       224.22 o                         
   7   3   1       2386.94       2299.22        71.10 o                         
   8   3   1       1769.30       1747.25        99.58 o                         
   9   3   1       1179.77       1181.06        50.22 o                         
  10   3   1        588.60        667.75        38.74 o                         
 -10   4   1       1850.98       1801.04        79.76 o                         
  -9   4   1       1738.35       1809.38        51.57 o                         
  -8   4   1          8.83         -0.43        14.48 o                         
  -7   4   1       2243.45       2219.56        76.34 o                         
  -6   4   1       1079.31       1017.73        49.54 o                         
  -5   4   1         73.11         85.29        22.06 o                         
  -4   4   1      35669.37      37614.50       926.94 o                         
  -3   4   1       2963.23       3161.80       181.66 o                         
  -2   4   1      18639.87      17913.06       504.49 o                         
  -1   4   1       3509.78       3577.06        77.90 o                         
   0   4   1      18732.52      18950.13       265.17 o                         
   1   4   1      16196.44      16372.88       212.26 o                         
   2   4   1       8239.09       7802.99       232.59 o                         
   3   4   1      12569.79      13257.43       324.49 o                         
   4   4   1        121.87        148.21        27.13 o                         
   5   4   1       3124.38       2982.28       125.91 o                         
   6   4   1       5014.53       5094.76       196.47 o                         
   7   4   1        471.15        477.22        30.43 o                         
   8   4   1       6918.85       7207.77       157.31 o                         
   9   4   1        467.67        479.03        28.20 o                         
  10   4   1       1285.42       1264.61        64.99 o                         
 -10   5   1       2060.99       1813.75       111.38 o                         
  -9   5   1        391.06        321.63        38.63 o                         
  -8   5   1       3283.08       3464.32       132.92 o                         
  -7   5   1        222.17        200.63        33.38 o                         
  -6   5   1       4741.10       4738.56       137.36 o                         
  -5   5   1        549.15        654.88        53.08 o                         
  -4   5   1       5790.67       6054.41       218.59 o                         
  -3   5   1         48.06         55.61        21.35 o                         
  -2   5   1      29764.34      30707.90       524.60 o                         
  -1   5   1      12845.21      13813.89       346.00 o                         
   0   5   1       8496.54       9179.83       164.29 o                         
   1   5   1       7896.32       7737.62       139.45 o                         
   2   5   1       3590.71       3581.05       139.00 o                         
   3   5   1       4093.58       3786.22       127.44 o                         
   4   5   1      51638.95      53694.71      1292.10 o                         
   5   5   1         37.47         46.73        15.40 o                         
   6   5   1      10433.35      10702.95       216.70 o                         
   7   5   1          2.25         -1.83        16.95 o                         
   8   5   1       2299.84       2246.01        99.49 o                         
   9   5   1        277.65        202.03        43.97 o                         
  10   5   1          3.92         -9.72        22.49 o                         
 -10   6   1        417.65        410.38        59.97 o                         
  -9   6   1       5325.46       5339.21       174.79 o                         
  -8   6   1        475.70        538.62        99.19 o                         
  -7   6   1        238.75        254.11        38.36 o                         
  -6   6   1        135.07        114.70        25.70 o                         
  -5   6   1       5173.81       4903.45       103.89 o                         
  -4   6   1      13411.53      13233.24       294.17 o                         
  -3   6   1       1821.53       1906.61       154.09 o                         
  -2   6   1       2910.82       3058.85       128.18 o                         
  -1   6   1       8672.54       8468.91       160.06 o                         
   0   6   1       5837.63       5810.93       112.24 o                         
   1   6   1      19452.89      19738.61       353.96 o                         
   2   6   1       3075.27       3085.89       134.64 o                         
   3   6   1       3122.21       3424.83       151.31 o                         
   4   6   1       3355.60       3478.79       160.32 o                         
   5   6   1       5952.25       5825.65       118.16 o                         
   6   6   1          2.92         21.29        14.33 o                         
   7   6   1        493.82        498.84        52.35 o                         
   8   6   1       2353.42       2459.36       105.85 o                         
   9   6   1        704.63        749.82        75.59 o                         
  10   6   1       1219.12       1224.13        84.88 o                         
 -10   7   1         32.67         29.81        14.61 o                         
  -9   7   1       1926.96       1951.46       125.47 o                         
  -8   7   1       2242.30       2378.66       106.57 o                         
  -7   7   1        145.66        144.02        34.93 o                         
  -6   7   1         22.13         51.45        15.08 o                         
  -5   7   1       3401.99       3600.71       106.45 o                         
  -4   7   1         21.82         40.07        25.04 o                         
  -3   7   1      10907.92      11360.03       385.00 o                         
  -2   7   1        184.30        231.96        39.06 o                         
  -1   7   1      14211.98      13570.19       274.98 o                         
   0   7   1         32.34         19.79        13.17 o                         
   1   7   1      19148.98      18418.44       347.74 o                         
   2   7   1       1900.40       1846.39       106.56 o                         
   3   7   1       5555.43       5150.25       293.75 o                         
   4   7   1       2341.47       2077.73       114.20 o                         
   5   7   1         70.42         46.21        12.10 o                         
   6   7   1       1981.16       1922.83        77.50 o                         
   7   7   1        957.60       1079.99        93.42 o                         
   8   7   1        280.84        339.36        80.93 o                         
   9   7   1       2422.56       2477.50       145.14 o                         
  10   7   1        171.10        188.12        34.81 o                         
 -10   8   1        179.68        157.79        21.46 o                         
  -9   8   1       5499.67       5466.75       174.11 o                         
  -8   8   1          0.66        -23.23        23.23 o                         
  -7   8   1       1588.58       1614.65        85.60 o                         
  -6   8   1        141.62        126.18        23.41 o                         
  -5   8   1       4572.38       4717.03       113.09 o                         
  -4   8   1        943.72        868.81        61.41 o                         
  -3   8   1          4.42          2.17        30.76 o                         
  -2   8   1         14.00          5.51        17.45 o                         
  -1   8   1       1701.11       1968.31        95.90 o                         
   0   8   1        783.00        803.33        44.99 o                         
   1   8   1       3507.02       3226.08       127.64 o                         
   2   8   1       3769.26       3440.90       329.26 o                         
   3   8   1      28172.76      28099.70      1084.77 o                         
   4   8   1         29.44         22.72        13.55 o                         
   5   8   1       1010.02       1064.58        40.99 o                         
   6   8   1       1285.15       1378.13        56.04 o                         
   7   8   1       9840.14       9910.23       397.60 o                         
   8   8   1       1699.00       1850.67        90.03 o                         
   9   8   1        232.70        198.34        42.54 o                         
  10   8   1         51.99         51.42        21.52 o                         
 -10   9   1        475.83        448.76        31.14 o                         
  -9   9   1         19.13         17.18        23.09 o                         
  -8   9   1       1237.97       1114.47        69.50 o                         
  -7   9   1        175.86        137.55        41.23 o                         
  -6   9   1         42.05         54.86        20.50 o                         
  -5   9   1        890.77        893.60        43.40 o                         
  -4   9   1        259.01        265.29        37.30 o                         
  -3   9   1       3965.69       3795.83       307.24 o                         
  -2   9   1       5286.99       5997.60       202.68 o                         
  -1   9   1       7620.37       7414.07       225.43 o                         
   0   9   1          1.97         -2.90        14.95 o                         
   1   9   1      13988.02      14697.91       361.37 o                         
   2   9   1       3818.86       3951.43       265.04 o                         
   3   9   1       9340.06       9128.78       498.39 o                         
   4   9   1       5318.46       5261.79       141.43 o                         
   5   9   1       1118.11       1111.39        43.26 o                         
   6   9   1       1184.38       1169.92        65.72 o                         
   7   9   1       8564.97       9498.63       385.57 o                         
   8   9   1          0.54         20.27        18.81 o                         
   9   9   1       1668.96       1567.66       104.82 o                         
  10   9   1        140.99        159.64        27.10 o                         
  -9  10   1       4555.95       4551.84       145.73 o                         
  -8  10   1         30.56         26.88        19.92 o                         
  -7  10   1        522.56        560.98        72.24 o                         
  -6  10   1       5312.28       5367.55       188.64 o                         
  -5  10   1       5284.79       4931.63       207.27 o                         
  -4  10   1       7739.50       7880.24       239.96 o                         
  -3  10   1       1848.10       1830.37       129.89 o                         
  -2  10   1       1827.86       1658.45       103.93 o                         
  -1  10   1       1495.63       1474.76        93.79 o                         
   0  10   1        120.88        159.79        30.96 o                         
   1  10   1       6266.67       5408.89       244.26 o                         
   2  10   1        609.29        695.43        85.25 o                         
   3  10   1        212.50        197.52        26.77 o                         
   4  10   1       1035.38        880.88        53.13 o                         
   5  10   1       2297.40       2313.02        88.67 o                         
   6  10   1         75.94         68.25        26.08 o                         
   7  10   1       2855.35       3001.55       121.13 o                         
   8  10   1        995.25        924.49        83.73 o                         
   9  10   1         75.57        128.50        32.25 o                         
  -9  11   1         68.96         56.14        16.22 o                         
  -8  11   1        612.98        570.21        47.14 o                         
  -7  11   1       3024.74       2923.63       372.31 o                         
  -6  11   1        721.47        769.99        86.63 o                         
  -5  11   1       3816.60       3837.13       124.47 o                         
  -4  11   1        211.05        208.06        38.35 o                         
  -3  11   1         82.04         96.07        28.35 o                         
  -2  11   1         52.99         39.66        18.83 o                         
  -1  11   1       1293.79       1157.86        57.49 o                         
   0  11   1       4597.57       4207.62       173.47 o                         
   1  11   1       1243.07       1191.47        76.92 o                         
   2  11   1       6050.09       5813.42       153.65 o                         
   3  11   1        726.13        726.87        62.84 o                         
   4  11   1      10771.39      10086.19       246.04 o                         
   5  11   1       1944.31       1751.96       103.97 o                         
   6  11   1        994.64        997.28        69.93 o                         
   7  11   1       1902.81       1953.88        92.46 o                         
   8  11   1        471.68        335.39        50.23 o                         
   9  11   1       1113.27       1244.85        65.67 o                         
  -9  12   1        130.36        118.09        15.47 o                         
  -8  12   1       4391.60       4507.42       354.87 o                         
  -7  12   1        145.07         97.33        40.73 o                         
  -6  12   1        202.09        276.69        52.26 o                         
  -5  12   1        155.68        159.41        32.34 o                         
  -4  12   1      13132.76      13492.98       471.43 o                         
  -3  12   1         40.81         69.99        20.47 o                         
  -2  12   1        226.36        245.54        29.98 o                         
  -1  12   1        108.89        127.34        37.30 o                         
   0  12   1      11549.06      11105.18       229.08 o                         
   1  12   1       2224.60       2211.91        88.19 o                         
   2  12   1         37.21         36.94        19.74 o                         
   3  12   1       4462.96       4213.44       167.84 o                         
   4  12   1         75.36         40.12        34.97 o                         
   5  12   1        213.81        238.60        37.77 o                         
   6  12   1       2059.18       2137.32       146.27 o                         
   7  12   1       2518.24       2736.45       161.42 o                         
   8  12   1       3500.57       3618.36       172.12 o                         
   9  12   1        132.87        122.50        19.17 o                         
  -8  13   1       3077.85       3119.76       112.49 o                         
  -7  13   1        510.73        669.18        72.74 o                         
  -6  13   1       1127.78       1087.42       100.37 o                         
  -5  13   1       1584.41       1821.70        95.74 o                         
  -4  13   1        363.20        282.05        40.56 o                         
  -3  13   1       3414.10       3269.19       114.98 o                         
  -2  13   1        714.65        744.62        52.18 o                         
  -1  13   1        110.12         82.21        20.85 o                         
   0  13   1       8446.63       8455.05       286.99 o                         
   1  13   1        692.03        628.97        47.59 o                         
   2  13   1       2828.68       2860.37       110.67 o                         
   3  13   1        445.57        515.42        47.17 o                         
   4  13   1      11094.86      11787.69       332.85 o                         
   5  13   1          2.02        -12.60        22.20 o                         
   6  13   1       1877.23       1782.55       128.59 o                         
   7  13   1         23.13         14.14        29.10 o                         
   8  13   1        505.86        515.93        56.96 o                         
  -8  14   1        434.50        491.17        30.06 o                         
  -7  14   1        617.21        611.21        47.94 o                         
  -6  14   1       3857.26       4195.34       154.03 o                         
  -5  14   1         74.66         47.73        21.15 o                         
  -4  14   1       4699.41       5141.71       150.88 o                         
  -3  14   1        325.66        349.31        38.19 o                         
  -2  14   1       6214.51       6098.71       205.67 o                         
  -1  14   1         59.26         75.32        36.32 o                         
   0  14   1        969.31       1046.00        93.56 o                         
   1  14   1        335.02        381.65        53.44 o                         
   2  14   1       1870.27       1895.01       190.68 o                         
   3  14   1        177.83        182.89        32.97 o                         
   4  14   1       1859.54       1804.32        98.39 o                         
   5  14   1        529.29        564.21        43.52 o                         
   6  14   1        565.15        608.90        51.75 o                         
   7  14   1         23.56         15.96        24.92 o                         
   8  14   1       4918.28       5085.80       213.17 o                         
  -8  15   1       2805.87       2637.98       124.82 o                         
  -7  15   1          4.17         15.73        15.81 o                         
  -6  15   1        214.71        198.18        25.54 o                         
  -5  15   1        173.60        183.30        26.36 o                         
  -4  15   1        567.60        577.37        44.96 o                         
  -3  15   1        542.95        505.29        83.28 o                         
  -2  15   1         59.33         25.71        23.13 o                         
  -1  15   1        772.56        670.19        47.61 o                         
   0  15   1        413.50        396.67        46.08 o                         
   1  15   1        645.80        470.51        51.47 o                         
   2  15   1       6529.55       6343.61       288.27 o                         
   3  15   1       1652.10       1635.90        97.38 o                         
   4  15   1       7858.84       8202.82       256.63 o                         
   5  15   1        800.12        817.92        63.27 o                         
   6  15   1        291.02        281.32        60.25 o                         
   7  15   1        315.80        297.59        31.23 o                         
  -7  16   1        424.04        416.07        47.31 o                         
  -6  16   1         45.87         41.43        15.16 o                         
  -5  16   1        369.28        373.46        33.23 o                         
  -4  16   1       6213.22       6574.78       304.85 o                         
  -3  16   1        304.17        280.41        55.11 o                         
  -2  16   1       1116.92       1112.22        67.43 o                         
  -1  16   1         32.64          4.47        20.42 o                         
   0  16   1       4431.28       4365.48       164.20 o                         
   1  16   1       1078.43        937.78        80.34 o                         
   2  16   1        301.68        313.45        56.79 o                         
   3  16   1        677.02        746.95        82.31 o                         
   4  16   1          4.39          2.30        15.31 o                         
   5  16   1        390.19        407.26        40.56 o                         
   6  16   1        196.45        206.67        27.55 o                         
   7  16   1       1008.96        971.86        49.21 o                         
  -6  17   1        460.43        481.14        35.66 o                         
  -5  17   1       1046.57       1010.45        58.53 o                         
  -4  17   1        165.55        174.09        29.19 o                         
  -3  17   1       2201.98       2403.80       202.93 o                         
  -2  17   1        396.24        379.28        45.29 o                         
  -1  17   1       5785.67       5824.11       162.38 o                         
   0  17   1       1102.70       1274.57       162.27 o                         
   1  17   1         30.34         59.27        38.39 o                         
   2  17   1         28.93          8.34        31.50 o                         
   3  17   1       3079.55       2914.59       220.85 o                         
   4  17   1       1138.85       1067.38        79.08 o                         
   5  17   1        353.31        361.39        34.41 o                         
   6  17   1         70.86        101.08        27.71 o                         
  -6  18   1         15.37         18.08        11.89 o                         
  -5  18   1        719.20        693.37        46.61 o                         
  -4  18   1        557.92        529.74        48.28 o                         
  -3  18   1         72.89         97.50        38.47 o                         
  -2  18   1       1870.16       1833.45        91.01 o                         
  -1  18   1        599.63        539.18        50.06 o                         
   0  18   1        261.68        245.34        36.85 o                         
   1  18   1       1473.33       1465.07        81.60 o                         
   2  18   1       1033.65       1329.67       109.14 o                         
   3  18   1       2742.88       2804.44       164.79 o                         
   4  18   1          6.18         -0.20        16.51 o                         
   5  18   1       2144.01       2268.48        86.52 o                         
  -5  19   1        763.80        748.51        40.10 o                         
  -4  19   1          0.65         -6.98        13.78 o                         
  -3  19   1       1271.91       1361.03        99.93 o                         
  -2  19   1       1380.44       1255.47        69.35 o                         
  -1  19   1       1413.80       1411.47        92.38 o                         
   0  19   1          5.05        -12.79        18.21 o                         
   1  19   1        554.44        715.81        78.26 o                         
   2  19   1         45.85         12.97        28.07 o                         
   3  19   1        903.57        795.21        49.53 o                         
   4  19   1       1942.00       2024.67        79.66 o                         
   5  19   1         21.75         -7.70        18.18 o                         
  -4  20   1       1166.91       1002.48        62.50 o                         
  -3  20   1        861.80        906.79        47.43 o                         
  -2  20   1        936.26        861.65        74.05 o                         
  -1  20   1        304.56        313.10        43.53 o                         
   0  20   1         34.59         47.94        19.61 o                         
   1  20   1         46.33         59.19        26.47 o                         
   2  20   1        129.78         83.34        33.82 o                         
   3  20   1       1784.56       1632.03        66.83 o                         
  -2  21   1         13.91         26.33        11.89 o                         
  -1  21   1        656.51        643.57        47.69 o                         
   0  21   1       1146.40       1075.05        75.41 o                         
   1  21   1        788.11        829.10        64.26 o                         
   2  21   1       1056.77        928.31        43.94 o                         
 -10   0   2        187.25        177.36        30.59 o                         
  -8   0   2       8699.97       8851.53       412.81 o                         
  -6   0   2       4030.18       4254.91       138.76 o                         
  -4   0   2      20747.48      20856.44       535.32 o                         
  -2   0   2        944.32        979.88        55.26 o                         
   0   0   2       2341.37       2706.24        60.43 o                         
   2   0   2     100453.70     105234.08      1908.67 o                         
   4   0   2         30.72         34.54        19.14 o                         
   6   0   2       2465.17       2464.23       122.36 o                         
   8   0   2      14377.58      14673.67       559.31 o                         
  10   0   2       3012.23       2861.11       109.47 o                         
 -11   1   2        998.40       1030.22        37.84 o                         
 -10   1   2       1003.33       1101.99        50.33 o                         
  -9   1   2        176.14        154.35        25.63 o                         
  -8   1   2       5235.60       5470.73       127.19 o                         
  -7   1   2       2172.53       2236.64        71.37 o                         
  -6   1   2       4286.03       4017.38        89.93 o                         
  -5   1   2      17165.29      18158.07       321.08 o                         
  -4   1   2       3169.45       3323.32        96.97 o                         
  -3   1   2        104.81        119.65        22.86 o                         
  -2   1   2      50714.70      51100.10       943.72 o                         
  -1   1   2      16707.25      16152.92       186.80 o                         
   0   1   2      26963.85      26940.11       305.00 o                         
   1   1   2          9.78          8.77         4.61 o                         
   2   1   2      11026.59      11024.11       177.82 o                         
   3   1   2       2866.68       2937.10       105.64 o                         
   4   1   2       6670.42       6679.81       180.43 o                         
   5   1   2        182.69        157.26        23.58 o                         
   6   1   2        126.19        142.28        32.02 o                         
   7   1   2        548.38        585.19        37.62 o                         
   8   1   2         10.73         19.13        23.05 o                         
   9   1   2       1760.67       1608.39        84.21 o                         
  10   1   2         10.24          6.56        11.57 o                         
 -11   2   2        249.20        192.12        17.93 o                         
 -10   2   2        632.55        543.91        38.35 o                         
  -9   2   2       2136.11       2261.75        79.43 o                         
  -8   2   2       2112.09       2050.81        78.69 o                         
  -7   2   2        436.50        381.87        30.99 o                         
  -6   2   2       4809.59       4991.71       109.04 o                         
  -5   2   2      14329.92      14628.45       273.85 o                         
  -4   2   2      11258.26      12174.16       246.28 o                         
  -3   2   2        300.99        350.53        29.77 o                         
  -2   2   2       5301.76       5024.10       150.54 o                         
  -1   2   2       6646.07       6817.86       116.02 o                         
   0   2   2       3551.83       3607.28        51.68 o                         
   1   2   2      16742.96      16990.06       214.74 o                         
   2   2   2       3477.42       3485.73       134.51 o                         
   3   2   2      21152.68      20360.11       418.28 o                         
   4   2   2       2755.36       2665.42       102.05 o                         
   5   2   2      10475.69      11426.39       291.35 o                         
   6   2   2        157.39        192.07        31.39 o                         
   7   2   2       6182.44       6106.51       130.45 o                         
   8   2   2       9515.72       9593.42       281.97 o                         
   9   2   2         10.47         15.65        14.16 o                         
  10   2   2         38.37         53.79        14.02 o                         
 -11   3   2        496.82        469.94        24.19 o                         
 -10   3   2        868.48        923.11        42.29 o                         
  -9   3   2         48.81         45.82        14.70 o                         
  -8   3   2        794.21        773.37        40.90 o                         
  -7   3   2       6613.54       6748.21       146.33 o                         
  -6   3   2        275.40        215.20        20.60 o                         
  -5   3   2      23176.62      24046.76       461.76 o                         
  -4   3   2       5420.58       5818.88       148.22 o                         
  -3   3   2      24318.93      25453.12       514.48 o                         
  -2   3   2       4334.54       4165.35        95.06 o                         
  -1   3   2       7378.27       8394.43       114.54 o                         
   0   3   2       3902.54       4204.38        63.84 o                         
   1   3   2      47960.09      47250.93       617.68 o                         
   2   3   2       5578.73       5352.33       105.75 o                         
   3   3   2        219.16        257.83        24.70 o                         
   4   3   2       1340.00       1338.75        81.97 o                         
   5   3   2        858.45        864.90        56.09 o                         
   6   3   2       1259.32       1372.02        81.29 o                         
   7   3   2       8182.43       8282.98       162.96 o                         
   8   3   2        416.78        439.54        51.62 o                         
   9   3   2        593.87        593.62        42.61 o                         
  10   3   2        388.85        388.32        29.85 o                         
 -10   4   2        196.44        160.09        23.68 o                         
  -9   4   2       6079.36       6215.81       114.73 o                         
  -8   4   2        610.01        682.88        38.39 o                         
  -7   4   2       2563.05       2602.05        64.52 o                         
  -6   4   2        717.41        692.84        56.30 o                         
  -5   4   2       2437.61       2270.83        95.42 o                         
  -4   4   2       1690.07       1753.41        90.38 o                         
  -3   4   2        221.68        266.73        36.74 o                         
  -2   4   2       3677.36       4011.71       115.76 o                         
  -1   4   2      11713.81      11118.35       202.55 o                         
   0   4   2       4926.02       4970.73        96.34 o                         
   1   4   2       4334.62       4664.96        90.75 o                         
   2   4   2       1996.93       1925.40        55.25 o                         
   3   4   2      39899.31      39386.74       597.49 o                         
   4   4   2       8387.54       8825.04       182.44 o                         
   5   4   2      10275.98      10672.12       254.84 o                         
   6   4   2        289.45        300.05        36.68 o                         
   7   4   2      19423.00      18958.89       313.81 o                         
   8   4   2        289.67        292.26        30.90 o                         
   9   4   2         21.29         40.30        12.87 o                         
  10   4   2          5.05         -0.17        15.72 o                         
 -10   5   2        289.37        295.74        40.58 o                         
  -9   5   2         60.49         79.45        25.39 o                         
  -8   5   2       1831.06       1804.38        90.81 o                         
  -7   5   2       1917.25       1876.70        97.87 o                         
  -6   5   2       1905.40       1809.68        62.77 o                         
  -5   5   2      32185.96      31350.05       686.91 o                         
  -4   5   2       4046.24       4039.74       129.09 o                         
  -3   5   2      14030.63      13768.59       413.73 o                         
  -2   5   2        384.02        405.62        51.37 o                         
  -1   5   2      44951.35      44174.16       651.07 o                         
   0   5   2       5641.63       5836.32       115.19 o                         
   1   5   2       9470.05       9609.79       219.73 o                         
   2   5   2       6025.10       6006.54       200.52 o                         
   3   5   2         29.53         38.52        19.19 o                         
   4   5   2       1862.73       1904.87       166.57 o                         
   5   5   2       6942.01       7164.73       278.51 o                         
   6   5   2       2356.82       2357.75       114.92 o                         
   7   5   2         97.72         82.80        34.54 o                         
   8   5   2        436.58        398.58        61.05 o                         
   9   5   2       2825.16       3064.80       166.09 o                         
  10   5   2        117.98        168.41        34.05 o                         
 -10   6   2          1.32          0.64        20.16 o                         
  -9   6   2       2557.71       2373.76       103.57 o                         
  -8   6   2        299.71        350.86        84.22 o                         
  -7   6   2        451.86        458.51        41.01 o                         
  -6   6   2        780.79        828.44        42.45 o                         
  -5   6   2        777.16        832.45        44.55 o                         
  -4   6   2       7658.51       8011.54       243.51 o                         
  -3   6   2       5971.36       6439.38       295.26 o                         
  -2   6   2      21213.45      21644.37       754.95 o                         
  -1   6   2      12246.23      12632.02       253.24 o                         
   0   6   2      25981.31      25368.24       450.74 o                         
   1   6   2       6809.53       6655.81       132.81 o                         
   2   6   2      10001.99      10226.69       658.43 o                         
   3   6   2       7758.68       8094.14       535.68 o                         
   4   6   2        431.20        414.08        47.15 o                         
   5   6   2      16666.01      17408.32       352.49 o                         
   6   6   2        909.40        879.18        61.78 o                         
   7   6   2       2730.06       2586.90       400.29 o                         
   8   6   2       1696.95       1675.88       119.60 o                         
   9   6   2       1575.80       1493.82       107.23 o                         
  10   6   2       2177.30       2143.24       124.98 o                         
 -10   7   2       3270.43       3246.75       134.46 o                         
  -9   7   2         73.28         61.76        30.40 o                         
  -8   7   2       3484.23       3538.89       137.86 o                         
  -7   7   2       1865.18       1963.03       112.33 o                         
  -6   7   2       5196.68       5061.83       188.88 o                         
  -5   7   2       4851.26       4826.06       105.60 o                         
  -4   7   2       2729.71       2634.01       169.18 o                         
  -3   7   2      13062.88      13804.40       469.40 o                         
  -2   7   2       1494.34       1603.97       232.88 o                         
  -1   7   2       6477.22       6507.28       187.05 o                         
   0   7   2      16638.60      16521.75       321.69 o                         
   1   7   2       5679.01       5528.10       207.39 o                         
   2   7   2       2634.91       2358.41       167.97 o                         
   3   7   2        348.35        311.72        38.71 o                         
   4   7   2      13463.75      13236.13       417.44 o                         
   5   7   2       3992.81       4038.49       176.43 o                         
   6   7   2       2684.76       2923.48        87.03 o                         
   7   7   2       3949.64       4364.09       216.53 o                         
   8   7   2        685.74        697.39        77.42 o                         
   9   7   2       1214.35       1242.57        95.96 o                         
  10   7   2         11.95         21.46        14.21 o                         
 -10   8   2         11.97         15.39        13.64 o                         
  -9   8   2          8.53         14.36        19.20 o                         
  -8   8   2       2142.19       2114.25       100.37 o                         
  -7   8   2       3995.52       4418.77       159.27 o                         
  -6   8   2       2709.57       2748.31        92.00 o                         
  -5   8   2       2895.91       2774.80        80.09 o                         
  -4   8   2       5500.96       5088.34       222.09 o                         
  -3   8   2          8.51         -9.74        34.41 o                         
  -2   8   2      14524.42      14193.74       357.97 o                         
  -1   8   2      22284.72      23307.60       518.72 o                         
   0   8   2       3844.36       4076.26       111.30 o                         
   1   8   2       1291.17        880.89        75.81 o                         
   2   8   2       3261.00       3290.07       159.28 o                         
   3   8   2       9226.72       9294.08       362.90 o                         
   4   8   2       3779.51       3643.03       101.59 o                         
   5   8   2         12.74          8.18        12.76 o                         
   6   8   2         55.27         49.47        17.20 o                         
   7   8   2        493.77        439.34        62.90 o                         
   8   8   2       6127.30       6416.90       284.39 o                         
   9   8   2        118.47        175.14        28.26 o                         
  10   8   2       2165.35       2088.56       108.21 o                         
 -10   9   2       1197.54       1131.51        95.62 o                         
  -9   9   2         16.34          7.99        17.45 o                         
  -8   9   2       4928.53       5006.52       172.00 o                         
  -7   9   2         15.67         22.41        32.27 o                         
  -6   9   2       2521.30       2598.27        96.82 o                         
  -5   9   2        248.65        267.43        26.20 o                         
  -4   9   2       4098.38       4251.43       156.63 o                         
  -3   9   2       4108.32       3973.67       214.52 o                         
  -2   9   2       4986.97       4755.57       179.49 o                         
  -1   9   2        602.78        668.28        61.43 o                         
   0   9   2      24348.58      24359.68       419.30 o                         
   1   9   2        100.45         65.46        24.36 o                         
   2   9   2      10286.82      10711.87       370.52 o                         
   3   9   2       3474.11       3095.86       126.86 o                         
   4   9   2       3394.30       3365.59       106.56 o                         
   5   9   2        371.33        372.27        30.47 o                         
   6   9   2       1187.27       1108.72        52.01 o                         
   7   9   2        591.57        593.07        71.01 o                         
   8   9   2        207.77        290.28        50.64 o                         
   9   9   2        741.60        797.78        71.73 o                         
  -9  10   2        195.11        170.40        29.06 o                         
  -8  10   2       4050.33       4416.53       349.07 o                         
  -7  10   2        130.58        142.55        30.34 o                         
  -6  10   2       5289.46       4946.31       178.59 o                         
  -5  10   2        357.60        369.35        37.59 o                         
  -4  10   2      10215.74      10245.05       289.23 o                         
  -3  10   2        191.96        271.13        27.83 o                         
  -2  10   2       1518.05       1403.87        97.60 o                         
  -1  10   2       1397.05       1709.18       102.55 o                         
   0  10   2         36.37         39.59        20.61 o                         
   1  10   2        215.20        179.58        33.48 o                         
   2  10   2        290.84        366.86       122.49 o                         
   3  10   2       6792.90       6721.81       173.80 o                         
   4  10   2       2233.62       2207.94        92.92 o                         
   5  10   2        359.82        375.17        33.28 o                         
   6  10   2       5508.39       5588.94       154.16 o                         
   7  10   2        517.44        514.80        64.80 o                         
   8  10   2       6238.75       6203.63       269.55 o                         
   9  10   2        350.41        310.86        43.95 o                         
  -9  11   2        870.00        808.54        47.42 o                         
  -8  11   2        210.14        201.37        46.93 o                         
  -7  11   2       2140.19       2096.72       146.36 o                         
  -6  11   2       1771.34       1520.02       122.47 o                         
  -5  11   2       5456.54       5385.79       220.02 o                         
  -4  11   2       1432.10       1084.25        86.70 o                         
  -3  11   2       1219.76       1201.52       100.30 o                         
  -2  11   2       2455.67       2444.87       100.82 o                         
  -1  11   2       2857.09       2960.90        78.53 o                         
   0  11   2      18117.27      17182.67       479.28 o                         
   1  11   2       3723.69       3664.80       115.83 o                         
   2  11   2       4420.69       4188.28       125.05 o                         
   3  11   2        542.80        561.86        49.58 o                         
   4  11   2       3972.52       3794.52       124.71 o                         
   5  11   2       6678.20       6446.83       215.86 o                         
   6  11   2        308.94        280.41        40.93 o                         
   7  11   2        318.86        311.07        36.74 o                         
   8  11   2         24.65         16.70        24.10 o                         
   9  11   2        189.58        196.58        24.16 o                         
  -9  12   2       1218.70       1145.71        43.96 o                         
  -8  12   2        460.07        426.75        39.09 o                         
  -7  12   2        883.62        953.32        92.48 o                         
  -6  12   2       1535.44       1608.47       124.76 o                         
  -5  12   2        543.66        481.61        48.30 o                         
  -4  12   2       2645.26       2723.94       111.12 o                         
  -3  12   2       3558.70       3071.45       135.86 o                         
  -2  12   2       1697.86       1809.10        83.16 o                         
  -1  12   2       3451.24       3192.42       100.62 o                         
   0  12   2       1676.42       1876.54        72.85 o                         
   1  12   2      11589.80      11719.17       357.89 o                         
   2  12   2        596.94        574.24        46.45 o                         
   3  12   2       2992.96       3068.81       179.34 o                         
   4  12   2       2830.68       2768.55       151.27 o                         
   5  12   2        420.26        400.02        46.41 o                         
   6  12   2       1010.15       1010.95       106.74 o                         
   7  12   2         72.63         69.14        32.72 o                         
   8  12   2       1249.41       1228.70        63.18 o                         
  -8  13   2          2.16         -5.14        20.58 o                         
  -7  13   2       5126.67       5371.38       249.98 o                         
  -6  13   2       1555.74       1613.44       124.11 o                         
  -5  13   2      10006.98      10099.10       295.42 o                         
  -4  13   2        163.66        147.42        32.26 o                         
  -3  13   2       1726.43       1708.31       117.12 o                         
  -2  13   2         23.82         12.61        18.77 o                         
  -1  13   2        212.37        234.54        30.31 o                         
   0  13   2        817.91        742.15        45.75 o                         
   1  13   2        338.75        298.68        44.02 o                         
   2  13   2        264.67        223.77        32.82 o                         
   3  13   2       1805.30       1687.47        86.32 o                         
   4  13   2         41.17         37.57        26.78 o                         
   5  13   2       1859.46       2007.77        83.39 o                         
   6  13   2        532.44        619.24        77.37 o                         
   7  13   2       3185.41       3190.90       122.91 o                         
   8  13   2        134.78        176.96        35.47 o                         
  -8  14   2        709.56        739.82        37.04 o                         
  -7  14   2         18.28         18.30        16.93 o                         
  -6  14   2          3.35          9.69        20.87 o                         
  -5  14   2        217.13        359.89        67.84 o                         
  -4  14   2         65.41         22.51        21.15 o                         
  -3  14   2       4933.22       5009.26       169.21 o                         
  -2  14   2          3.42        -10.39        19.77 o                         
  -1  14   2      10775.74      10298.22       247.79 o                         
   0  14   2       2331.18       2239.10       154.78 o                         
   1  14   2       1530.18       1358.99        92.16 o                         
   2  14   2       4186.26       4235.27       146.24 o                         
   3  14   2       5505.49       5780.09       201.03 o                         
   4  14   2         54.56         26.52        23.24 o                         
   5  14   2         54.62         79.90        22.70 o                         
   6  14   2        198.72        200.24        46.34 o                         
   7  14   2        974.04        925.95        57.29 o                         
   8  14   2        800.81        762.32        61.88 o                         
  -8  15   2        528.24        482.28        53.03 o                         
  -7  15   2       1349.03       1453.06        57.69 o                         
  -6  15   2         88.80         83.27        18.42 o                         
  -5  15   2       3065.75       3240.80       107.40 o                         
  -4  15   2        198.60        225.06        53.55 o                         
  -3  15   2        490.08        417.82        48.19 o                         
  -2  15   2       2104.92       2227.40       109.56 o                         
  -1  15   2       1437.76       1427.69        68.69 o                         
   0  15   2       7007.44       7092.59       330.70 o                         
   1  15   2        756.08        895.98       107.74 o                         
   2  15   2       3342.20       3061.22       131.42 o                         
   3  15   2       3696.86       3724.72       150.15 o                         
   4  15   2         11.58         26.12        25.29 o                         
   5  15   2       1696.29       1809.83        75.40 o                         
   6  15   2         33.47         39.36        27.03 o                         
   7  15   2        503.27        482.83        38.18 o                         
  -7  16   2         32.18         49.56        15.97 o                         
  -6  16   2        207.64        236.11        24.59 o                         
  -5  16   2          4.83          8.36        23.61 o                         
  -4  16   2       1468.31       1684.96       130.21 o                         
  -3  16   2       3237.19       3498.25       144.29 o                         
  -2  16   2       3324.98       3388.08       175.66 o                         
  -1  16   2       2376.17       2600.20       119.65 o                         
   0  16   2       1708.61       1531.52       128.20 o                         
   1  16   2       1057.24        943.11       102.05 o                         
   2  16   2        433.77        489.47        49.08 o                         
   3  16   2         79.90         70.02        25.67 o                         
   4  16   2       1768.35       1841.22       116.88 o                         
   5  16   2        115.10        143.52        30.24 o                         
   6  16   2        238.79        136.07        34.74 o                         
   7  16   2          2.36          1.75        11.01 o                         
  -6  17   2       1022.40       1025.37       138.65 o                         
  -5  17   2          5.62          3.19        17.67 o                         
  -4  17   2        202.22        316.45        36.69 o                         
  -3  17   2         11.27         18.45        18.21 o                         
  -2  17   2        441.98        357.76        35.05 o                         
  -1  17   2        658.80        734.16        71.47 o                         
   0  17   2       3248.19       3505.64       203.62 o                         
   1  17   2         38.55         51.76        43.90 o                         
   2  17   2       1420.24       1424.60       119.78 o                         
   3  17   2        124.02        133.67        38.24 o                         
   4  17   2       5390.00       5611.09       128.30 o                         
   5  17   2         83.31         49.57        28.05 o                         
   6  17   2       1435.55       1443.33        62.65 o                         
  -6  18   2        694.25        672.92        38.28 o                         
  -5  18   2          2.72          8.06        11.81 o                         
  -4  18   2       7332.82       7568.25       179.15 o                         
  -3  18   2        357.07        395.19        33.85 o                         
  -2  18   2       1834.66       1834.45        91.91 o                         
  -1  18   2        951.17        879.81        93.09 o                         
   0  18   2       1479.17       1584.46       124.72 o                         
   1  18   2        114.58         23.71        35.81 o                         
   2  18   2         87.12        129.05        41.38 o                         
   3  18   2        215.59        211.87        46.67 o                         
   4  18   2       1337.40       1385.40        56.46 o                         
   5  18   2        229.99        230.82        40.28 o                         
  -5  19   2        488.21        457.41        31.19 o                         
  -4  19   2         19.22         19.59        14.42 o                         
  -3  19   2        455.25        441.01        39.49 o                         
  -2  19   2        954.45        835.70        79.85 o                         
  -1  19   2        898.30       1026.28        91.37 o                         
   0  19   2       1250.09       1177.33        67.69 o                         
   1  19   2       1278.89       1230.29       101.41 o                         
   2  19   2       2078.73       1950.96       127.14 o                         
   3  19   2       1266.64       1184.12        60.79 o                         
   4  19   2       1215.78       1358.38        92.97 o                         
  -4  20   2       2485.26       2440.31       112.73 o                         
  -3  20   2          6.00         -7.35        14.72 o                         
  -2  20   2       2811.97       2903.01       148.41 o                         
  -1  20   2        321.19        371.11        35.20 o                         
   0  20   2        267.89        319.05        47.42 o                         
   1  20   2         78.81         86.82        30.44 o                         
   2  20   2        594.45        608.69        43.72 o                         
   3  20   2       3691.09       3827.21       174.63 o                         
  -2  21   2        839.13        711.73        38.15 o                         
  -1  21   2        805.81        837.85        44.51 o                         
   0  21   2        405.02        401.16        45.22 o                         
   1  21   2        109.33         95.82        26.02 o                         
 -11   0   3         72.92         20.26        18.23 o                         
  -9   0   3       1648.48       1668.62       122.18 o                         
  -7   0   3        838.35        754.84        42.18 o                         
  -5   0   3       1674.33       1614.17       104.89 o                         
  -3   0   3       5367.13       5891.41       148.10 o                         
  -1   0   3      11431.09      12061.69       188.65 o                         
   1   0   3      22590.36      22471.35       428.86 o                         
   3   0   3      31299.20      32003.23       627.22 o                         
   5   0   3         48.51         51.17        24.96 o                         
   7   0   3       4220.98       4119.28       178.07 o                         
   9   0   3         24.68         37.15        31.40 o                         
 -11   1   3          7.74        -14.02        14.02 o                         
 -10   1   3        748.35        602.45        41.63 o                         
  -9   1   3       2979.46       2897.21        97.19 o                         
  -8   1   3        598.00        560.13        43.49 o                         
  -7   1   3        764.84        908.68        32.51 o                         
  -6   1   3        341.64        317.82        23.04 o                         
  -5   1   3       8419.56       8767.48       208.65 o                         
  -4   1   3       1226.19       1162.18        47.82 o                         
  -3   1   3       3333.69       3235.63       101.27 o                         
  -2   1   3      44760.77      45420.17       677.05 o                         
  -1   1   3       2387.07       2524.68        52.53 o                         
   0   1   3      28954.89      29361.82       316.99 o                         
   1   1   3       7735.61       7695.85       102.50 o                         
   2   1   3         26.80         44.05         9.38 o                         
   3   1   3        127.56        131.68        15.04 o                         
   4   1   3       2284.76       1830.52        64.51 o                         
   5   1   3       1555.39       1738.84       104.10 o                         
   6   1   3        284.40        327.03        26.30 o                         
   7   1   3       2945.17       2922.35        94.45 o                         
   8   1   3        596.20        666.48        55.10 o                         
   9   1   3       1940.95       1925.67        96.34 o                         
  10   1   3        153.75        128.26        16.95 o                         
 -11   2   3         19.07        -13.26        13.26 o                         
 -10   2   3         23.21        -15.25        17.33 o                         
  -9   2   3       1405.59       1378.62        63.21 o                         
  -8   2   3       2232.50       2204.10        82.09 o                         
  -7   2   3        174.40        135.57        14.99 o                         
  -6   2   3       4336.82       4182.28        87.34 o                         
  -5   2   3         14.68         21.84        15.47 o                         
  -4   2   3      13287.64      13548.18       270.35 o                         
  -3   2   3       8935.38       9287.76       296.17 o                         
  -2   2   3      14356.77      15121.97       200.02 o                         
  -1   2   3      11347.33      12305.52       160.93 o                         
   0   2   3        113.94         70.32         6.81 o                         
   1   2   3       1789.14       1917.24        41.17 o                         
   2   2   3        263.81        288.32        19.14 o                         
   3   2   3       6916.72       7027.44       133.07 o                         
   4   2   3       3111.43       3136.81       100.55 o                         
   5   2   3        231.45        234.10        31.17 o                         
   6   2   3       1875.06       1801.20       101.51 o                         
   7   2   3         21.52         21.55        13.28 o                         
   8   2   3       1918.16       1948.66        97.28 o                         
   9   2   3        329.74        381.85        41.59 o                         
  10   2   3       1039.15       1093.54        48.08 o                         
 -11   3   3        265.85        193.18        18.18 o                         
 -10   3   3       2272.89       2337.33        70.36 o                         
  -9   3   3       1106.16       1074.66        73.98 o                         
  -8   3   3         68.12         51.00        21.56 o                         
  -7   3   3         33.86         27.75        11.67 o                         
  -6   3   3          9.55         11.04        16.55 o                         
  -5   3   3        502.35        495.96        37.90 o                         
  -4   3   3       1336.96       1465.68        71.27 o                         
  -3   3   3         16.95         33.45        15.58 o                         
  -2   3   3        890.54       1157.38        34.18 o                         
  -1   3   3      26780.32      28522.96       353.54 o                         
   0   3   3      17119.44      17617.49       225.92 o                         
   1   3   3       1972.43       2097.63        47.09 o                         
   2   3   3      45163.45      43538.52       638.46 o                         
   3   3   3       3970.03       4326.02       114.72 o                         
   4   3   3       1228.87       1138.17        62.24 o                         
   5   3   3        116.77        152.16        30.28 o                         
   6   3   3       2221.65       2080.05       133.50 o                         
   7   3   3        516.18        521.91        32.52 o                         
   8   3   3       1563.06       1487.81       103.52 o                         
   9   3   3         49.63         59.87        14.32 o                         
  10   3   3         14.24         18.32        11.04 o                         
 -10   4   3         73.63         12.69        19.22 o                         
  -9   4   3         35.11         41.74        12.96 o                         
  -8   4   3       2639.01       2664.94        93.08 o                         
  -7   4   3        206.38        160.71        20.47 o                         
  -6   4   3       9865.21      10169.90       176.90 o                         
  -5   4   3        177.82        141.22        26.58 o                         
  -4   4   3      21835.01      22105.74       531.80 o                         
  -3   4   3       8837.08       9006.00       189.05 o                         
  -2   4   3      59427.25      61112.20       803.64 o                         
  -1   4   3        445.04        616.59        27.75 o                         
   0   4   3      11065.33      11609.62       169.46 o                         
   1   4   3         72.22         66.82        10.32 o                         
   2   4   3       2453.68       2509.94        56.97 o                         
   3   4   3        966.92        861.49        46.34 o                         
   4   4   3      37326.68      36845.50       652.65 o                         
   5   4   3         91.66        115.31        28.45 o                         
   6   4   3      11923.12      12332.77       319.24 o                         
   7   4   3         71.77         43.10        16.10 o                         
   8   4   3       3479.50       3684.28       114.64 o                         
   9   4   3         96.15        138.27        16.32 o                         
  10   4   3        646.45        511.27        41.37 o                         
 -10   5   3       5609.31       5505.72       240.55 o                         
  -9   5   3        236.61        258.19        35.46 o                         
  -8   5   3        641.35        672.05       103.01 o                         
  -7   5   3       2215.10       2176.88       126.83 o                         
  -6   5   3        437.11        459.96        30.96 o                         
  -5   5   3          7.57        -15.65        16.71 o                         
  -4   5   3      24589.54      25702.74       685.63 o                         
  -3   5   3       2753.03       3115.08       140.01 o                         
  -2   5   3       5395.30       5547.59       174.25 o                         
  -1   5   3        191.85        140.37        16.57 o                         
   0   5   3      46238.37      44316.16       731.27 o                         
   1   5   3      14401.08      14915.64       275.84 o                         
   2   5   3       1588.27       1473.64        85.42 o                         
   3   5   3        999.04       1001.98        52.31 o                         
   4   5   3       9989.00       9738.94       322.62 o                         
   5   5   3        122.88        129.16        40.05 o                         
   6   5   3        780.45        820.94       161.31 o                         
   7   5   3       1720.85       1553.40       101.46 o                         
   8   5   3         22.41         41.61        28.58 o                         
   9   5   3       1133.61        942.68        83.70 o                         
  10   5   3       1822.47       1938.00        82.39 o                         
 -10   6   3        135.46        138.63        26.78 o                         
  -9   6   3       2481.06       2613.20       110.25 o                         
  -8   6   3       7743.68       7888.62       241.67 o                         
  -7   6   3       3498.81       3746.44       259.04 o                         
  -6   6   3       5161.32       5040.81       120.31 o                         
  -5   6   3       1166.38       1179.24        49.74 o                         
  -4   6   3      26971.87      29292.11       781.62 o                         
  -3   6   3       5279.65       5400.91       404.40 o                         
  -2   6   3       5371.21       4956.12       217.39 o                         
  -1   6   3      19570.10      19391.43       362.41 o                         
   0   6   3       3039.39       3251.69        93.51 o                         
   1   6   3       3134.81       3268.30        95.13 o                         
   2   6   3       9091.99       9116.30       232.47 o                         
   3   6   3      11803.21      12835.43       326.62 o                         
   4   6   3      38437.11      37877.36       960.67 o                         
   5   6   3        607.31        582.45        59.74 o                         
   6   6   3      14250.55      15108.23       432.08 o                         
   7   6   3          3.71         68.80        34.45 o                         
   8   6   3       3899.08       4091.83       150.52 o                         
   9   6   3        465.60        369.82        53.09 o                         
  10   6   3        247.33        264.54        42.30 o                         
 -10   7   3       1494.00       1539.17        69.30 o                         
  -9   7   3       5262.49       5005.27       330.11 o                         
  -8   7   3       2145.02       2139.50       101.90 o                         
  -7   7   3        133.56        103.15        24.62 o                         
  -6   7   3        531.59        462.42        33.85 o                         
  -5   7   3       9059.11       8708.96       182.51 o                         
  -4   7   3       5730.62       5913.62       272.91 o                         
  -3   7   3       2741.26       3344.33       169.36 o                         
  -2   7   3      22825.23      23862.71       596.04 o                         
  -1   7   3      10280.75       9605.35       249.46 o                         
   0   7   3      16637.66      16421.67       317.87 o                         
   1   7   3        576.18        662.84        63.61 o                         
   2   7   3      35211.47      35919.25       901.94 o                         
   3   7   3       1061.03       1118.23        73.16 o                         
   4   7   3         21.62          5.74        14.36 o                         
   5   7   3       5948.02       5820.92       147.53 o                         
   6   7   3          7.64         13.00        34.39 o                         
   7   7   3       3515.26       3418.43       134.58 o                         
   8   7   3        873.39        943.46       192.07 o                         
   9   7   3       1294.85       1385.04        74.72 o                         
  10   7   3        453.59        361.42        30.96 o                         
 -10   8   3        217.48        249.52        26.94 o                         
  -9   8   3       3388.25       3494.93       152.54 o                         
  -8   8   3       2120.83       2120.32       137.27 o                         
  -7   8   3        530.32        558.81        76.05 o                         
  -6   8   3       8478.15       8498.79       202.39 o                         
  -5   8   3        785.45        770.83        39.26 o                         
  -4   8   3       4221.15       4437.98       124.28 o                         
  -3   8   3       2981.24       2608.01       162.72 o                         
  -2   8   3         29.59          8.28        19.02 o                         
  -1   8   3      53180.96      50885.83      1008.55 o                         
   0   8   3       6825.72       6628.56       192.16 o                         
   1   8   3       6366.44       5966.00       186.57 o                         
   2   8   3         35.01         54.29        25.52 o                         
   3   8   3      11557.09      11044.54       418.05 o                         
   4   8   3       2042.46       1944.60        74.23 o                         
   5   8   3        352.41        285.94        32.64 o                         
   6   8   3        310.63        254.51        41.95 o                         
   7   8   3         90.07        151.97        36.31 o                         
   8   8   3        563.06        602.68        69.17 o                         
   9   8   3       1712.91       1965.96        87.76 o                         
 -10   9   3        277.68        243.10        42.39 o                         
  -9   9   3       3616.64       3799.57       133.62 o                         
  -8   9   3       1622.05       1558.59        84.55 o                         
  -7   9   3       5670.75       5697.29       191.69 o                         
  -6   9   3         87.38         69.27        19.60 o                         
  -5   9   3       4314.13       4550.14       123.32 o                         
  -4   9   3       2145.03       2301.39        84.81 o                         
  -3   9   3       1743.46       1502.98       100.57 o                         
  -2   9   3        627.73        833.89        71.27 o                         
  -1   9   3        184.07        190.89        37.53 o                         
   0   9   3      21480.07      20946.24       369.92 o                         
   1   9   3       3759.15       3699.61       174.26 o                         
   2   9   3        470.36        358.94        60.42 o                         
   3   9   3      16341.34      15156.02       433.09 o                         
   4   9   3        285.78        248.77        31.55 o                         
   5   9   3       1734.62       1802.07        68.01 o                         
   6   9   3       6270.06       6285.34       188.97 o                         
   7   9   3       9857.42      10540.33       249.35 o                         
   8   9   3        911.08        972.77        63.12 o                         
   9   9   3        718.85        655.43        63.52 o                         
  -9  10   3       1279.03       1262.08        65.03 o                         
  -8  10   3        458.83        510.24        78.37 o                         
  -7  10   3        239.43        220.01        61.05 o                         
  -6  10   3        438.85        472.56        41.62 o                         
  -5  10   3        103.42         81.61        25.61 o                         
  -4  10   3       1579.01       1598.10        92.38 o                         
  -3  10   3       7021.88       7154.17       175.57 o                         
  -2  10   3       4225.92       4178.38       177.70 o                         
  -1  10   3      33865.68      33066.63       730.42 o                         
   0  10   3       2031.81       2044.14       168.72 o                         
   1  10   3      14809.73      14386.79       689.17 o                         
   2  10   3        418.14        396.70        42.68 o                         
   3  10   3      12364.23      11821.06       330.62 o                         
   4  10   3       2990.80       3022.25       125.33 o                         
   5  10   3       2384.39       2518.10       105.25 o                         
   6  10   3        212.44        201.23        42.88 o                         
   7  10   3       1241.72       1228.19        74.40 o                         
   8  10   3        256.41        189.09        39.89 o                         
   9  10   3        692.79        699.54        61.25 o                         
  -9  11   3       1981.10       1936.75        79.21 o                         
  -8  11   3        582.93        511.44        62.10 o                         
  -7  11   3       1830.66       1905.86       137.79 o                         
  -6  11   3        376.37        239.50        35.17 o                         
  -5  11   3      15539.63      15407.35       443.00 o                         
  -4  11   3       2494.38       2354.62        98.40 o                         
  -3  11   3        129.32        125.05        53.10 o                         
  -2  11   3         17.65         54.63        18.36 o                         
  -1  11   3        396.62        395.85        29.41 o                         
   0  11   3        133.56        142.39        21.08 o                         
   1  11   3      12722.16      12496.37       262.09 o                         
   2  11   3         37.83         35.16        20.11 o                         
   3  11   3       3574.88       3679.25       132.52 o                         
   4  11   3        393.79        372.40        42.23 o                         
   5  11   3       5105.15       5387.25       262.69 o                         
   6  11   3         16.21          8.90        23.42 o                         
   7  11   3        523.40        576.81        44.92 o                         
   8  11   3         47.25         69.07        28.90 o                         
   9  11   3       2249.89       2247.87       113.42 o                         
  -9  12   3        119.42        119.57        27.17 o                         
  -8  12   3       2039.98       2068.25       150.27 o                         
  -7  12   3        449.97        471.57        54.46 o                         
  -6  12   3       3329.38       3492.92       195.81 o                         
  -5  12   3       1575.51       1616.38       122.86 o                         
  -4  12   3       2708.96       2732.16       110.80 o                         
  -3  12   3       1125.15       1045.35        86.55 o                         
  -2  12   3        462.46        435.90        45.92 o                         
  -1  12   3       2497.84       2327.68        71.95 o                         
   0  12   3       4115.90       4070.31       111.06 o                         
   1  12   3         28.48         26.14        17.44 o                         
   2  12   3       3611.69       3552.41       176.17 o                         
   3  12   3       1955.11       1752.77        86.28 o                         
   4  12   3       1099.86       1118.86       223.25 o                         
   5  12   3          0.91          9.38        35.43 o                         
   6  12   3        678.04        723.05        87.61 o                         
   7  12   3         81.16         96.43        29.15 o                         
   8  12   3        402.80        451.36        54.87 o                         
  -8  13   3        270.57        328.49        45.31 o                         
  -7  13   3        334.91        310.93        53.12 o                         
  -6  13   3        274.06        396.21        60.58 o                         
  -5  13   3        205.81        160.88        42.48 o                         
  -4  13   3       3063.75       2674.85       152.91 o                         
  -3  13   3       1109.53       1163.29        79.55 o                         
  -2  13   3       2968.57       2852.54       116.70 o                         
  -1  13   3         54.08         33.57        20.10 o                         
   0  13   3       6866.33       6617.84       214.50 o                         
   1  13   3         47.65         38.21        19.69 o                         
   2  13   3       5962.14       6045.07       183.31 o                         
   3  13   3       1705.09       1911.26        92.91 o                         
   4  13   3        139.58         95.13        30.53 o                         
   5  13   3        190.62        229.48        38.18 o                         
   6  13   3          3.39         -8.17        21.79 o                         
   7  13   3         39.24         54.47        21.86 o                         
   8  13   3       1220.90       1154.25       164.42 o                         
  -8  14   3        782.58        866.71        40.67 o                         
  -7  14   3         35.06         32.99        20.33 o                         
  -6  14   3       1775.63       2024.42       134.33 o                         
  -5  14   3        320.53        312.51        56.16 o                         
  -4  14   3       3340.29       3393.77       143.53 o                         
  -3  14   3        153.45        233.94        36.04 o                         
  -2  14   3       3349.33       3212.00        88.88 o                         
  -1  14   3       3867.18       3891.97       152.97 o                         
   0  14   3       5966.43       6042.68       294.05 o                         
   1  14   3       2759.63       2982.62        98.50 o                         
   2  14   3        864.00        738.86        60.05 o                         
   3  14   3       1733.41       1839.10       103.67 o                         
   4  14   3       9681.82       9823.01       374.92 o                         
   5  14   3        586.08        566.18        54.03 o                         
   6  14   3       1534.24       1575.83       116.58 o                         
   7  14   3        194.92        227.60        53.35 o                         
   8  14   3       1482.28       1439.84        83.47 o                         
  -8  15   3          7.30          8.65         9.76 o                         
  -7  15   3       3118.01       3349.38        96.90 o                         
  -6  15   3        117.10        113.98        40.53 o                         
  -5  15   3       1357.64       1433.58        81.16 o                         
  -4  15   3       5427.39       5560.10       196.54 o                         
  -3  15   3        530.86        475.65        53.13 o                         
  -2  15   3       1516.08       1469.64        88.05 o                         
  -1  15   3       3369.05       3303.71       139.98 o                         
   0  15   3      11011.42      10855.73       454.50 o                         
   1  15   3        603.34        462.96        72.99 o                         
   2  15   3       1468.16       1389.03        84.23 o                         
   3  15   3       2092.83       2353.71       123.60 o                         
   4  15   3        457.24        388.12        70.95 o                         
   5  15   3         25.14         30.93        22.81 o                         
   6  15   3          7.42         37.25        30.49 o                         
   7  15   3       4920.53       4738.48       193.59 o                         
  -7  16   3        494.32        497.31        52.88 o                         
  -6  16   3         22.76         18.74        24.57 o                         
  -5  16   3       1881.18       1940.13        92.32 o                         
  -4  16   3        244.55        234.12        37.26 o                         
  -3  16   3       4004.41       4219.39       163.67 o                         
  -2  16   3        450.39        460.79        51.01 o                         
  -1  16   3      13585.01      14259.01       566.86 o                         
   0  16   3         13.64          9.32        37.33 o                         
   1  16   3       3903.79       3889.97       222.33 o                         
   2  16   3        204.24        215.35        29.85 o                         
   3  16   3       1155.80       1104.57        93.21 o                         
   4  16   3        369.17        416.02        45.16 o                         
   5  16   3         86.13         63.35        29.38 o                         
   6  16   3        949.02        871.47        55.32 o                         
   7  16   3        189.67        198.11        21.41 o                         
  -6  17   3        257.22        323.54        31.17 o                         
  -5  17   3       8670.56       9302.66       359.11 o                         
  -4  17   3        115.49         98.14        21.29 o                         
  -3  17   3       1063.11        937.64        54.23 o                         
  -2  17   3        325.00        295.99        42.20 o                         
  -1  17   3       1458.70       1533.25       123.22 o                         
   0  17   3       1547.26       1522.59       127.65 o                         
   1  17   3       1334.60       1245.00       114.87 o                         
   2  17   3        369.37        348.41        65.59 o                         
   3  17   3       1201.73       1227.93        90.37 o                         
   4  17   3         65.94         95.76        21.18 o                         
   5  17   3       5995.69       6659.38       197.14 o                         
   6  17   3          0.02         15.05        11.58 o                         
  -6  18   3          8.38          1.99        11.07 o                         
  -5  18   3        424.02        502.14        31.64 o                         
  -4  18   3        476.49        449.29        32.44 o                         
  -3  18   3       5337.98       6020.03       276.49 o                         
  -2  18   3        282.66        278.34        55.85 o                         
  -1  18   3       8813.69       8639.58       371.59 o                         
   0  18   3         35.17        -16.41        37.17 o                         
   1  18   3       2345.70       2519.55       160.66 o                         
   2  18   3       1970.43       2056.33       140.09 o                         
   3  18   3       3877.01       3765.85       197.60 o                         
   4  18   3        520.67        565.19        45.39 o                         
   5  18   3        227.11        290.74        42.46 o                         
  -5  19   3       3088.54       2889.10       129.19 o                         
  -4  19   3       2259.75       2204.51       116.13 o                         
  -3  19   3       2844.72       3182.01       166.50 o                         
  -2  19   3       1003.26        874.23        82.87 o                         
  -1  19   3        554.64        511.81        66.11 o                         
   0  19   3        214.59        239.88        50.41 o                         
   1  19   3        269.71        110.00        36.31 o                         
   2  19   3          9.92         70.61        31.58 o                         
   3  19   3       5568.13       5309.87       236.83 o                         
   4  19   3         15.30          9.44        20.91 o                         
  -4  20   3         85.36        106.56        21.36 o                         
  -3  20   3         81.48         86.80        23.32 o                         
  -2  20   3       2020.95       2117.74       122.11 o                         
  -1  20   3       2470.61       2535.12       140.88 o                         
   0  20   3        760.98        688.95        67.64 o                         
   1  20   3       2828.02       2640.97       143.25 o                         
   2  20   3        379.57        405.10        36.53 o                         
   3  20   3       1851.20       1650.68        68.59 o                         
  -2  21   3       1454.99       1321.02        73.99 o                         
  -1  21   3       1366.90       1341.73        84.65 o                         
   0  21   3        843.84        802.84        63.71 o                         
   1  21   3        781.18        712.32        58.24 o                         
 -10   0   4        760.06        784.73        55.80 o                         
  -8   0   4       1605.82       1709.10        85.65 o                         
  -6   0   4       9812.20       9895.36       221.65 o                         
  -4   0   4        162.59        267.16        37.47 o                         
  -2   0   4      20005.17      20286.89       344.72 o                         
   0   0   4      11086.57      10324.59       175.28 o                         
   2   0   4       2930.12       2945.84        76.24 o                         
   4   0   4       2295.23       2700.37       156.10 o                         
   6   0   4       2881.28       2928.52       137.12 o                         
   8   0   4         74.22        126.60        43.75 o                         
  10   0   4       1557.93       1624.55       180.54 o                         
 -11   1   4         90.00         66.51        14.34 o                         
 -10   1   4        568.38        564.52        34.64 o                         
  -9   1   4         21.46         -2.42        18.56 o                         
  -8   1   4        657.16        589.38        41.90 o                         
  -7   1   4        104.55         92.52        13.01 o                         
  -6   1   4        288.37        386.10        29.39 o                         
  -5   1   4      13035.17      13370.44       290.58 o                         
  -4   1   4       2227.64       2489.23       115.30 o                         
  -3   1   4       3936.88       4621.27       111.48 o                         
  -2   1   4      28000.13      27472.79       323.72 o                         
  -1   1   4         41.47         17.45         4.52 o                         
   0   1   4      40886.76      41975.77       428.40 o                         
   1   1   4      25118.67      24575.51       256.92 o                         
   2   1   4      87477.15      86180.96      1036.87 o                         
   3   1   4       1218.89       1336.16        60.45 o                         
   4   1   4        839.36        781.88        48.01 o                         
   5   1   4         32.93         77.78        24.33 o                         
   6   1   4         55.21         65.36        19.00 o                         
   7   1   4         14.43         23.66        17.03 o                         
   8   1   4       4109.20       4294.90       158.28 o                         
   9   1   4        862.04        808.73        58.43 o                         
  10   1   4       1394.25       1348.16        47.09 o                         
 -11   2   4        623.72        564.34        27.40 o                         
 -10   2   4        884.33        823.80        45.88 o                         
  -9   2   4          8.78        -18.84        18.84 o                         
  -8   2   4       1455.41       1413.66        64.27 o                         
  -7   2   4        887.58        840.44        33.58 o                         
  -6   2   4       6806.88       6863.03        97.81 o                         
  -5   2   4       5065.96       4955.78       117.32 o                         
  -4   2   4        602.25        525.51        45.20 o                         
  -3   2   4        367.00        296.54        27.81 o                         
  -2   2   4       5706.44       5722.09        98.20 o                         
  -1   2   4      22165.03      22365.76       323.06 o                         
   0   2   4      15137.00      15470.13       180.69 o                         
   1   2   4      11783.07      12152.67       168.65 o                         
   2   2   4        816.17        722.41        48.82 o                         
   3   2   4       2691.13       2576.81        85.59 o                         
   4   2   4      11107.74      11450.60       289.24 o                         
   5   2   4        246.07        139.50        36.76 o                         
   6   2   4       2332.11       2410.86        79.90 o                         
   7   2   4       1304.29       1342.39        56.03 o                         
   8   2   4         54.99         26.62        16.43 o                         
   9   2   4        588.28        514.00        46.86 o                         
  10   2   4       1691.57       1614.69        57.88 o                         
 -11   3   4        831.02        695.24        30.28 o                         
 -10   3   4         93.93         53.04        16.66 o                         
  -9   3   4       1009.08       1029.95        54.12 o                         
  -8   3   4       1216.39       1193.62        51.01 o                         
  -7   3   4       2489.28       2498.92        59.48 o                         
  -6   3   4        305.09        297.25        21.54 o                         
  -5   3   4       1230.56       1087.40        52.36 o                         
  -4   3   4         38.52         44.36        13.28 o                         
  -3   3   4      20204.59      21258.25       459.31 o                         
  -2   3   4       3447.25       3880.00        93.33 o                         
  -1   3   4        249.66        149.78        15.97 o                         
   0   3   4       1938.61       1914.39        36.57 o                         
   1   3   4       3000.09       2927.84        57.21 o                         
   2   3   4        494.30        547.39        43.00 o                         
   3   3   4      38160.57      38142.36       588.49 o                         
   4   3   4       1881.15       2527.14       108.39 o                         
   5   3   4       2480.70       2331.61        86.73 o                         
   6   3   4       1477.41       1444.30        94.40 o                         
   7   3   4      10211.96      10290.69       206.59 o                         
   8   3   4         49.43         36.64        17.33 o                         
   9   3   4        221.59        171.78        24.33 o                         
  10   3   4        163.19        133.86        18.71 o                         
 -10   4   4        174.12        157.87        19.74 o                         
  -9   4   4        233.93        229.60        24.22 o                         
  -8   4   4        500.44        394.53        35.43 o                         
  -7   4   4        678.11        640.90        30.81 o                         
  -6   4   4        408.73        362.98        30.71 o                         
  -5   4   4      26245.39      27074.76       713.11 o                         
  -4   4   4       2219.79       2370.37        89.38 o                         
  -3   4   4       9001.13       9324.80       196.35 o                         
  -2   4   4        323.67        252.83        19.61 o                         
  -1   4   4      37988.09      37253.44       551.24 o                         
   0   4   4        717.68        587.16        25.99 o                         
   1   4   4       7914.38       7754.03       129.22 o                         
   2   4   4        275.28        313.47        23.88 o                         
   3   4   4         94.76        163.90        23.16 o                         
   4   4   4        124.66        143.47        23.04 o                         
   5   4   4        244.63        216.18        37.22 o                         
   6   4   4       4438.89       4350.16       155.95 o                         
   7   4   4       3294.10       3317.90       105.27 o                         
   8   4   4        167.73        143.54        23.96 o                         
   9   4   4         99.62        115.78        15.35 o                         
  10   4   4        149.21        117.13        22.44 o                         
 -10   5   4         60.81         79.41        28.95 o                         
  -9   5   4      10449.33      10169.06       288.45 o                         
  -8   5   4        232.98        252.57        71.09 o                         
  -7   5   4        762.29        711.32        75.63 o                         
  -6   5   4        372.29        310.94        27.65 o                         
  -5   5   4       1551.51       1609.43        74.67 o                         
  -4   5   4       1815.53       1956.12       119.08 o                         
  -3   5   4         73.30         80.93        20.03 o                         
  -2   5   4         73.78         88.17        18.97 o                         
  -1   5   4       1042.31       1148.85        43.34 o                         
   0   5   4        486.22        434.74        37.25 o                         
   1   5   4        112.62        150.96        22.68 o                         
   2   5   4      11988.72      13380.59       371.93 o                         
   3   5   4      51919.52      52692.20      1255.74 o                         
   4   5   4        328.54        437.59        85.63 o                         
   5   5   4      16735.26      17228.81       735.71 o                         
   6   5   4          4.11         19.30        36.45 o                         
   7   5   4       2950.36       3095.75       172.39 o                         
   8   5   4        652.66        816.83        81.24 o                         
   9   5   4        307.16        238.15        44.88 o                         
  10   5   4          1.39          8.34        24.26 o                         
 -10   6   4        981.12        940.80        54.24 o                         
  -9   6   4        228.09        242.93        33.68 o                         
  -8   6   4       2060.66       1970.22        97.37 o                         
  -7   6   4       3432.03       3452.82       128.56 o                         
  -6   6   4        589.08        661.26        38.42 o                         
  -5   6   4      20732.94      21318.39       363.59 o                         
  -4   6   4       1468.07       1596.06       124.90 o                         
  -3   6   4      21295.89      21504.85       473.66 o                         
  -2   6   4       1382.96       1475.29        95.21 o                         
  -1   6   4      29044.27      27532.12       615.12 o                         
   0   6   4        650.66        606.47        36.85 o                         
   1   6   4       4735.06       4813.51       143.19 o                         
   2   6   4        262.07        316.46        40.60 o                         
   3   6   4        587.31        544.32        59.48 o                         
   4   6   4        115.36        158.88        36.83 o                         
   5   6   4       1371.11       1503.74       119.83 o                         
   6   6   4       1851.61       1812.89       112.94 o                         
   7   6   4       5722.33       6146.41       276.17 o                         
   8   6   4          5.36        -11.12        18.26 o                         
   9   6   4        639.21        709.24        70.06 o                         
  10   6   4          9.23         18.40        14.24 o                         
 -10   7   4        718.87        720.49        45.80 o                         
  -9   7   4       3577.15       3597.41       134.16 o                         
  -8   7   4        397.98        412.01       156.92 o                         
  -7   7   4       6473.46       6285.03       171.56 o                         
  -6   7   4       1705.09       1702.28        64.31 o                         
  -5   7   4        157.14        154.03        21.25 o                         
  -4   7   4       9539.46       9597.67       524.56 o                         
  -3   7   4        405.53        375.38        70.17 o                         
  -2   7   4      13030.63      13164.54       326.91 o                         
  -1   7   4       6346.06       6090.12       181.58 o                         
   0   7   4      21924.34      22025.08       469.85 o                         
   1   7   4       4303.88       4649.45       178.21 o                         
   2   7   4         67.13         24.41        41.43 o                         
   3   7   4      26153.55      26816.94       798.28 o                         
   4   7   4       1030.42       1057.15        64.22 o                         
   5   7   4        749.58        760.09       154.14 o                         
   6   7   4       1047.29       1190.60        92.35 o                         
   7   7   4       4549.88       4393.17       181.04 o                         
   8   7   4       1900.95       1905.12       138.40 o                         
   9   7   4         55.11         67.21        28.37 o                         
  10   7   4       1061.83        934.08        48.45 o                         
 -10   8   4       4002.20       3883.11       123.29 o                         
  -9   8   4         30.11         48.74        22.99 o                         
  -8   8   4       4358.54       4432.85       161.00 o                         
  -7   8   4       1166.69       1022.89        68.96 o                         
  -6   8   4      11520.01      11550.17       493.33 o                         
  -5   8   4       4416.60       3979.82       101.66 o                         
  -4   8   4       2865.15       3045.62        78.80 o                         
  -3   8   4       1478.00       1100.48       146.88 o                         
  -2   8   4       1050.96       1025.37        92.16 o                         
  -1   8   4       4599.54       4216.05       358.18 o                         
   0   8   4      10735.12      10301.66       264.78 o                         
   1   8   4       1612.22       1551.32       104.14 o                         
   2   8   4       6030.00       6226.78       272.91 o                         
   3   8   4        372.28        497.27        63.15 o                         
   4   8   4       9403.47       9554.58       214.98 o                         
   5   8   4        326.33        329.65        25.61 o                         
   6   8   4       6087.67       6543.44       191.25 o                         
   7   8   4       5667.86       6653.22       346.72 o                         
   8   8   4         24.08         36.33        19.24 o                         
   9   8   4       1601.95       1665.99        78.36 o                         
 -10   9   4         19.33         16.36        12.56 o                         
  -9   9   4       1793.59       2174.95       111.35 o                         
  -8   9   4       1435.67       1436.43       142.28 o                         
  -7   9   4        165.95        119.21        29.87 o                         
  -6   9   4       3447.09       3689.21       127.79 o                         
  -5   9   4       1247.04       1177.58        55.57 o                         
  -4   9   4       6564.16       6900.54       133.10 o                         
  -3   9   4        499.72        577.09        45.07 o                         
  -2   9   4      28798.72      28021.25      1077.80 o                         
  -1   9   4      16237.54      16195.41       474.89 o                         
   0   9   4      11635.70      11677.10       300.76 o                         
   1   9   4      19682.37      19727.23       564.08 o                         
   2   9   4      23730.64      25703.20      1020.52 o                         
   3   9   4       2620.44       2544.57       129.83 o                         
   4   9   4       2065.55       1914.82        71.80 o                         
   5   9   4          2.59          0.48        15.85 o                         
   6   9   4         46.77         50.61        17.89 o                         
   7   9   4         34.34         63.24        17.07 o                         
   8   9   4      10655.43      10952.36       250.41 o                         
   9   9   4         89.61         71.20        23.43 o                         
  -9  10   4          5.10         16.32        16.22 o                         
  -8  10   4       3697.59       4007.10       203.39 o                         
  -7  10   4        159.90        154.84        31.84 o                         
  -6  10   4       6987.99       6851.18       185.06 o                         
  -5  10   4         17.69          5.06        16.96 o                         
  -4  10   4       1810.01       1709.60        63.22 o                         
  -3  10   4         49.51         40.79        12.99 o                         
  -2  10   4        133.72        123.56        26.40 o                         
  -1  10   4       1310.21       1225.59        86.97 o                         
   0  10   4      13316.09      13155.97       419.04 o                         
   1  10   4        550.80        474.15        63.74 o                         
   2  10   4       8011.75       7462.79       156.30 o                         
   3  10   4         38.93          2.40        21.10 o                         
   4  10   4       7793.60       7848.27       220.20 o                         
   5  10   4       2827.51       2782.01       105.03 o                         
   6  10   4       5733.75       6086.24       164.84 o                         
   7  10   4        911.99        891.10        44.10 o                         
   8  10   4        234.48        138.39       100.56 o                         
   9  10   4        302.66        316.13        40.17 o                         
  -9  11   4       1141.65       1085.62        56.29 o                         
  -8  11   4       3073.29       2749.60       154.86 o                         
  -7  11   4        144.74        122.11        28.02 o                         
  -6  11   4       1554.46       1539.94       164.94 o                         
  -5  11   4       4638.30       4489.21       175.43 o                         
  -4  11   4       6770.99       6574.38       224.37 o                         
  -3  11   4       1149.40       1138.46        58.75 o                         
  -2  11   4       3754.55       3657.28       114.55 o                         
  -1  11   4         10.22          0.72        13.00 o                         
   0  11   4      11522.63      11201.56       189.41 o                         
   1  11   4        875.51        927.88        55.48 o                         
   2  11   4       3017.11       2765.99       103.77 o                         
   3  11   4       5080.77       5235.16       138.84 o                         
   4  11   4         69.82         62.39        23.71 o                         
   5  11   4       4606.49       4611.80       176.12 o                         
   6  11   4        170.29        204.71        38.06 o                         
   7  11   4       1967.00       1879.33        74.18 o                         
   8  11   4       2519.14       2582.44        98.72 o                         
   9  11   4        260.04        216.29        30.87 o                         
  -9  12   4          1.21          0.52        12.57 o                         
  -8  12   4        889.99        829.58        66.49 o                         
  -7  12   4        117.32        111.76        75.48 o                         
  -6  12   4        955.86       1080.74        99.21 o                         
  -5  12   4       9315.51       9319.30       386.55 o                         
  -4  12   4        265.56        173.18       101.65 o                         
  -3  12   4       2481.69       2562.40        97.11 o                         
  -2  12   4        162.89        169.95        28.91 o                         
  -1  12   4       3983.96       4047.39       109.67 o                         
   0  12   4        332.37        345.09        25.58 o                         
   1  12   4       1899.78       1911.34        86.97 o                         
   2  12   4       2368.77       2317.85        98.74 o                         
   3  12   4       1404.62       1495.05        85.16 o                         
   4  12   4       4155.75       4058.08       192.68 o                         
   5  12   4        214.32        208.33        58.32 o                         
   6  12   4       2790.99       2913.16       125.79 o                         
   7  12   4       1537.78       1470.32        77.03 o                         
   8  12   4         27.16         14.39        20.76 o                         
  -8  13   4        374.07        337.70        45.10 o                         
  -7  13   4       2370.58       2895.90       163.53 o                         
  -6  13   4       1031.72        987.86        93.01 o                         
  -5  13   4       4016.68       4006.57       210.67 o                         
  -4  13   4        231.22        124.62        46.21 o                         
  -3  13   4       2428.23       2387.63        90.62 o                         
  -2  13   4       4233.60       4144.52       125.90 o                         
  -1  13   4        606.95        566.83        47.57 o                         
   0  13   4       4297.01       4021.42       154.34 o                         
   1  13   4       2859.94       2664.62       144.13 o                         
   2  13   4        651.66        597.25        51.53 o                         
   3  13   4      14663.17      14269.62       350.12 o                         
   4  13   4       6231.70       6334.85       216.10 o                         
   5  13   4       3092.09       3141.93       135.01 o                         
   6  13   4        257.17        272.37        38.47 o                         
   7  13   4       2770.15       2994.90       223.36 o                         
   8  13   4        226.19        159.69        22.29 o                         
  -8  14   4         99.53         79.85        14.43 o                         
  -7  14   4         59.24         60.55        19.63 o                         
  -6  14   4        408.47        357.52        55.81 o                         
  -5  14   4       5767.98       6007.97       277.13 o                         
  -4  14   4         83.87         53.34        26.86 o                         
  -3  14   4       2785.70       2882.63       104.94 o                         
  -2  14   4         74.08         69.48        17.13 o                         
  -1  14   4      16336.82      16272.89       440.04 o                         
   0  14   4       7682.26       7939.13       359.87 o                         
   1  14   4        935.24        976.91        54.29 o                         
   2  14   4         83.44         78.17        24.33 o                         
   3  14   4       3760.53       3527.98       146.25 o                         
   4  14   4        356.71        291.13        41.47 o                         
   5  14   4         25.14         29.33        49.41 o                         
   6  14   4         95.99        167.76        42.36 o                         
   7  14   4       1680.26       1769.53        78.44 o                         
  -8  15   4         62.20         95.45        16.02 o                         
  -7  15   4        825.73        908.82        54.24 o                         
  -6  15   4       2271.20       2481.33       106.15 o                         
  -5  15   4        414.17        398.25        43.42 o                         
  -4  15   4       1633.66       1631.60       110.58 o                         
  -3  15   4          3.59         12.19        18.10 o                         
  -2  15   4       9602.11       9790.51       236.17 o                         
  -1  15   4         21.45         62.81        31.30 o                         
   0  15   4        624.57        727.32        93.56 o                         
   1  15   4        144.35        120.33        33.74 o                         
   2  15   4       5514.45       5822.54       222.40 o                         
   3  15   4       4341.61       4286.35       163.65 o                         
   4  15   4        724.01        628.96        56.77 o                         
   5  15   4       1514.78       1675.37        87.82 o                         
   6  15   4        312.11        273.94        37.13 o                         
   7  15   4       2358.29       2424.71        88.73 o                         
  -7  16   4        377.29        359.60        46.62 o                         
  -6  16   4       4316.69       4583.76       150.31 o                         
  -5  16   4         62.40         72.87        23.00 o                         
  -4  16   4        392.42        369.75        52.04 o                         
  -3  16   4       1447.13       1543.48        90.86 o                         
  -2  16   4        864.88        845.26        92.24 o                         
  -1  16   4       4632.99       4800.13       182.38 o                         
   0  16   4       4301.42       4182.55       235.70 o                         
   1  16   4        950.02        948.86       104.93 o                         
   2  16   4       4779.09       4827.38       231.37 o                         
   3  16   4        164.43        185.42        28.21 o                         
   4  16   4       4878.77       5070.98       174.94 o                         
   5  16   4          6.61         12.56        18.34 o                         
   6  16   4       1545.96       1536.71       108.82 o                         
  -6  17   4        367.39        339.81        31.66 o                         
  -5  17   4         10.24         -5.87        17.42 o                         
  -4  17   4       6955.20       7083.74       207.76 o                         
  -3  17   4          5.09          8.39        21.62 o                         
  -2  17   4       3759.39       3663.52       212.73 o                         
  -1  17   4        369.61        317.11        56.61 o                         
   0  17   4       5942.19       6104.65       298.29 o                         
   1  17   4          7.91          8.88        37.52 o                         
   2  17   4        153.20        166.16        35.91 o                         
   3  17   4        226.33        226.18        36.41 o                         
   4  17   4        226.84        235.53        26.80 o                         
   5  17   4         48.89         42.32        19.30 o                         
   6  17   4       3733.96       3829.85       142.84 o                         
  -6  18   4       2357.13       2316.81        79.93 o                         
  -5  18   4        541.45        604.82        40.40 o                         
  -4  18   4        336.16        284.83        31.80 o                         
  -3  18   4       1387.69       1347.29       110.30 o                         
  -2  18   4         24.32         32.55        33.51 o                         
  -1  18   4        546.88        603.75        80.96 o                         
   0  18   4       4033.11       3928.00       152.02 o                         
   1  18   4        484.53        392.14        63.49 o                         
   2  18   4       1701.46       1712.89       126.85 o                         
   3  18   4        315.84        354.39        38.96 o                         
   4  18   4       9032.22       9474.53       260.51 o                         
   5  18   4          1.61         -6.78        14.36 o                         
  -5  19   4        311.17        305.04        33.93 o                         
  -4  19   4       1614.83       1691.74        96.52 o                         
  -3  19   4         18.88         19.04        23.41 o                         
  -2  19   4       7347.71       7430.39       316.73 o                         
  -1  19   4          4.70        -14.22        30.78 o                         
   0  19   4        583.11        548.97        68.77 o                         
   1  19   4        169.23        212.61        51.09 o                         
   2  19   4       1301.85       1186.44        95.10 o                         
   3  19   4       1197.54       1128.07        88.05 o                         
   4  19   4       1967.20       1812.62        73.68 o                         
  -3  20   4       1443.44       1463.40        83.55 o                         
  -2  20   4        120.09        128.96        33.63 o                         
  -1  20   4       4085.77       4181.84       197.98 o                         
   0  20   4        937.77        896.47        78.60 o                         
   1  20   4         55.49         26.79        25.32 o                         
   2  20   4       1662.31       1638.06       146.82 o                         
   3  20   4          1.35          1.76        12.36 o                         
  -1  21   4        415.54        378.48        43.07 o                         
   0  21   4        202.83        145.11        29.83 o                         
   1  21   4        676.74        576.00        51.14 o                         
 -11   0   5        908.49        850.63        49.14 o                         
  -9   0   5         75.47         44.47        31.34 o                         
  -7   0   5        650.30        671.22        40.27 o                         
  -5   0   5      11391.88      11890.09       369.73 o                         
  -3   0   5       4784.35       4557.33       151.24 o                         
  -1   0   5       5019.33       5479.55       112.20 o                         
   1   0   5       7119.38       6869.80       164.56 o                         
   3   0   5        926.86       1199.91       117.32 o                         
   5   0   5        769.66        701.49        41.56 o                         
   7   0   5       6259.06       5696.85       377.94 o                         
   9   0   5       6544.59       6257.85       281.16 o                         
 -11   1   5       1126.03       1119.06        40.05 o                         
 -10   1   5         74.34         24.67        17.37 o                         
  -9   1   5       4622.07       4619.46       143.76 o                         
  -8   1   5        624.87        543.76        34.58 o                         
  -7   1   5       4219.92       3935.41        76.27 o                         
  -6   1   5        433.69        445.50        21.66 o                         
  -5   1   5       3020.25       3122.19        88.17 o                         
  -4   1   5      16088.02      16502.64       286.02 o                         
  -3   1   5       3960.29       4112.28        88.65 o                         
  -2   1   5      16118.21      15170.26       207.51 o                         
  -1   1   5      55386.27      56828.70       683.01 o                         
   0   1   5      13586.32      14175.90       152.58 o                         
   1   1   5      27155.56      26956.87       395.44 o                         
   2   1   5        943.43        842.01        37.45 o                         
   3   1   5       9300.91       8756.72       257.16 o                         
   4   1   5          2.70        -13.60        21.22 o                         
   5   1   5        297.06        276.71        27.42 o                         
   6   1   5       1074.99       1077.71        56.52 o                         
   7   1   5       1276.08       1265.24        76.48 o                         
   8   1   5         29.60         26.12        22.16 o                         
   9   1   5        255.97        193.64        32.64 o                         
  10   1   5        171.05        180.23        20.48 o                         
 -11   2   5         78.96         39.34        14.60 o                         
 -10   2   5        258.54        205.58        23.24 o                         
  -9   2   5       1352.40       1464.35        95.71 o                         
  -8   2   5       2031.45       1963.45        94.44 o                         
  -7   2   5         70.91         66.06        12.18 o                         
  -6   2   5          2.69          8.30         7.91 o                         
  -5   2   5      10434.33      11314.44       302.91 o                         
  -4   2   5       2684.63       2910.22       102.16 o                         
  -3   2   5       8674.95       8824.43       162.37 o                         
  -2   2   5         92.35         93.22         9.77 o                         
  -1   2   5       5935.07       5747.88       100.25 o                         
   0   2   5       3119.67       3058.28        52.33 o                         
   1   2   5       7379.68       7089.47       113.43 o                         
   2   2   5       1017.38       1006.02        47.75 o                         
   3   2   5        130.40        117.08        20.91 o                         
   4   2   5       4056.92       4097.46       198.13 o                         
   5   2   5        679.57        849.14        47.89 o                         
   6   2   5       1413.79       1429.00       101.79 o                         
   7   2   5       8101.88       8043.00       202.20 o                         
   8   2   5       1435.34       1530.62        75.71 o                         
   9   2   5       1191.37       1171.40        69.65 o                         
  10   2   5         87.85         66.66        17.04 o                         
 -11   3   5        678.21        568.95        27.51 o                         
 -10   3   5         81.19         31.83        17.60 o                         
  -9   3   5        959.59        946.48        51.94 o                         
  -8   3   5        250.34        217.50        27.93 o                         
  -7   3   5       4712.51       4622.96        94.71 o                         
  -6   3   5      15498.55      15549.86       205.79 o                         
  -5   3   5         70.66        129.18        19.79 o                         
  -4   3   5       4725.23       4861.18       118.09 o                         
  -3   3   5        641.78        746.71        32.50 o                         
  -2   3   5      12970.48      12762.75       197.97 o                         
  -1   3   5      10937.89      10962.63       209.56 o                         
   0   3   5       4957.16       5193.18       116.12 o                         
   1   3   5        208.46        242.33        15.73 o                         
   2   3   5       2406.08       2610.51        68.43 o                         
   3   3   5       7366.55       7795.26       185.35 o                         
   4   3   5       2875.27       2904.92       121.01 o                         
   5   3   5       2976.35       2944.64        73.32 o                         
   6   3   5        709.27        658.10        43.36 o                         
   7   3   5       4642.94       4549.68       216.64 o                         
   8   3   5       4295.29       4348.65       127.97 o                         
   9   3   5         29.00         49.83        17.30 o                         
  10   3   5        445.74        348.15        23.19 o                         
 -10   4   5       2646.04       2566.44        73.49 o                         
  -9   4   5         26.64         45.88        15.03 o                         
  -8   4   5        244.95        321.97        27.36 o                         
  -7   4   5         94.08         64.55        13.17 o                         
  -6   4   5        758.66        795.07        75.16 o                         
  -5   4   5         36.52         42.85        17.77 o                         
  -4   4   5       1687.05       1682.23        74.06 o                         
  -3   4   5       2157.44       2012.23        58.29 o                         
  -2   4   5       1145.38       1094.65        39.48 o                         
  -1   4   5      35478.78      35235.63       605.58 o                         
   0   4   5       4045.26       3773.16        72.19 o                         
   1   4   5       9080.89       8827.66       149.51 o                         
   2   4   5      19194.48      19001.67       266.55 o                         
   3   4   5       6064.33       6072.61       130.23 o                         
   4   4   5        348.56        344.71        37.08 o                         
   5   4   5       2279.87       2297.51        86.71 o                         
   6   4   5       5010.73       5011.48       203.37 o                         
   7   4   5        412.57        376.41        36.44 o                         
   8   4   5         28.12         46.56        20.45 o                         
   9   4   5       1123.53       1105.32        40.68 o                         
  10   4   5        148.14        148.33        39.20 o                         
 -10   5   5         94.91        125.04        34.58 o                         
  -9   5   5         14.76         21.10        20.76 o                         
  -8   5   5       4737.19       4793.91       191.99 o                         
  -7   5   5        114.91         98.43        31.59 o                         
  -6   5   5       4009.93       3945.61       108.59 o                         
  -5   5   5       1878.74       1977.05        65.45 o                         
  -4   5   5      12613.11      12394.23       386.78 o                         
  -3   5   5       4628.74       4737.95       243.79 o                         
  -2   5   5      20830.59      21520.18       455.78 o                         
  -1   5   5        288.64        182.64        21.79 o                         
   0   5   5        355.38        526.47        30.71 o                         
   1   5   5       1434.78       1354.27        88.18 o                         
   2   5   5      13433.88      14229.26       396.33 o                         
   3   5   5         81.81         34.25        19.95 o                         
   4   5   5      15869.84      16306.24       458.43 o                         
   5   5   5       6134.08       6016.28       269.92 o                         
   6   5   5       5464.34       5289.14       197.42 o                         
   7   5   5       1544.14       1536.12       112.55 o                         
   8   5   5        423.69        474.06        63.39 o                         
   9   5   5        175.78        152.10       128.89 o                         
  10   5   5       2428.24       2351.21       227.00 o                         
 -10   6   5       5634.53       5848.08       173.93 o                         
  -9   6   5       1189.13       1121.99        67.96 o                         
  -8   6   5        369.48        436.22        46.17 o                         
  -7   6   5          6.78         18.66        23.68 o                         
  -6   6   5       2268.49       2501.70       137.31 o                         
  -5   6   5         22.69         30.23        14.77 o                         
  -4   6   5       9019.01       9335.91       488.08 o                         
  -3   6   5       2264.76       2332.16       133.44 o                         
  -2   6   5       7582.92       7833.07       269.51 o                         
  -1   6   5       2354.44       2722.37       154.41 o                         
   0   6   5      13327.22      12812.59       297.99 o                         
   1   6   5       1648.36       1642.31        80.82 o                         
   2   6   5       5404.56       5370.49       201.04 o                         
   3   6   5        174.39        201.05        39.95 o                         
   4   6   5       2937.28       3047.33       137.18 o                         
   5   6   5        501.26        267.08        71.82 o                         
   6   6   5       5604.30       5705.95       210.75 o                         
   7   6   5       3377.70       3717.62       194.76 o                         
   8   6   5         12.54          3.26        21.92 o                         
   9   6   5         15.81         30.52        17.23 o                         
  10   6   5        356.81        327.83        52.86 o                         
 -10   7   5        986.10       1040.51       108.45 o                         
  -9   7   5       3361.55       3392.80       128.99 o                         
  -8   7   5        333.82        350.02        43.08 o                         
  -7   7   5       1661.18       1484.50       112.30 o                         
  -6   7   5       8700.24       8721.99       306.02 o                         
  -5   7   5        334.51        316.03        29.83 o                         
  -4   7   5       1560.88       1440.81       177.08 o                         
  -3   7   5       3577.09       3249.27       172.86 o                         
  -2   7   5       8790.36       9014.04       311.43 o                         
  -1   7   5      14777.85      14062.89       332.44 o                         
   0   7   5        182.36        166.50        26.28 o                         
   1   7   5      13882.76      14470.58       412.42 o                         
   2   7   5        166.88        210.51        58.64 o                         
   3   7   5        892.13        985.51       100.19 o                         
   4   7   5       3128.43       2952.73       111.59 o                         
   5   7   5       2440.34       2582.00       239.11 o                         
   6   7   5       1126.50       1240.17        64.08 o                         
   7   7   5          2.50         15.34        21.75 o                         
   8   7   5       2657.85       2734.12        97.65 o                         
   9   7   5        108.56         58.28        24.44 o                         
 -10   8   5         36.13         47.66        24.40 o                         
  -9   8   5       3445.38       3331.12       230.62 o                         
  -8   8   5         54.99         38.21        22.64 o                         
  -7   8   5        799.14        788.59        59.94 o                         
  -6   8   5        102.78         80.48        21.86 o                         
  -5   8   5       8824.88       8407.71       184.62 o                         
  -4   8   5         80.08         59.80        13.50 o                         
  -3   8   5        833.84        720.14        84.63 o                         
  -2   8   5       2076.11       2344.80       195.28 o                         
  -1   8   5       4606.50       4299.40       150.65 o                         
   0   8   5       4757.82       4660.91       155.90 o                         
   1   8   5       5355.07       5368.09       219.03 o                         
   2   8   5      11157.31      10954.72       368.49 o                         
   3   8   5        196.56        169.75        38.66 o                         
   4   8   5        316.20        299.89        26.13 o                         
   5   8   5       3048.02       2908.71        95.70 o                         
   6   8   5          5.19         16.94        16.26 o                         
   7   8   5       7516.31       8028.16       175.69 o                         
   8   8   5       1346.48       1524.20        67.85 o                         
   9   8   5       1560.26       1786.73        74.99 o                         
 -10   9   5        116.22        103.41        17.75 o                         
  -9   9   5       2072.32       2139.31        91.68 o                         
  -8   9   5        848.72        881.32        62.34 o                         
  -7   9   5       4518.89       4494.26       162.53 o                         
  -6   9   5        398.98        341.98        30.51 o                         
  -5   9   5         36.05         25.57        14.94 o                         
  -4   9   5       1195.31       1079.82        47.82 o                         
  -3   9   5        228.29        205.29        20.47 o                         
  -2   9   5          7.46         44.09        33.31 o                         
  -1   9   5      32428.46      33031.28      1047.71 o                         
   0   9   5       1460.86       1602.78        88.11 o                         
   1   9   5       6846.19       6541.99       258.33 o                         
   2   9   5          1.06          7.01        24.12 o                         
   3   9   5      11518.87      10503.38       223.62 o                         
   4   9   5       2603.02       2292.64        77.20 o                         
   5   9   5       1177.50       1257.18        60.86 o                         
   6   9   5        102.84        108.34        19.81 o                         
   7   9   5       1424.06       1526.60        59.98 o                         
   8   9   5        367.12        405.51        45.91 o                         
   9   9   5        113.32        141.13        22.30 o                         
  -9  10   5       1104.55       1023.71        68.24 o                         
  -8  10   5        325.52        287.71        37.51 o                         
  -7  10   5       1753.84       1514.04        83.15 o                         
  -6  10   5        200.97        185.65        27.62 o                         
  -5  10   5      20275.30      19716.88       299.34 o                         
  -4  10   5        629.24        572.02        42.37 o                         
  -3  10   5       4547.86       4317.41       161.55 o                         
  -2  10   5       1142.01       1112.65        70.80 o                         
  -1  10   5       4009.93       4058.37       195.17 o                         
   0  10   5       1211.59       1086.49        76.69 o                         
   1  10   5         20.70         10.93        15.36 o                         
   2  10   5       2183.99       2261.68        72.91 o                         
   3  10   5         17.31         54.63        22.27 o                         
   4  10   5        672.72        619.61        60.92 o                         
   5  10   5        507.05        409.66        37.57 o                         
   6  10   5       6180.60       6398.92       149.45 o                         
   7  10   5       9670.24      10003.62       210.04 o                         
   8  10   5          4.29         -0.79        15.04 o                         
   9  10   5       2387.16       2171.89       110.69 o                         
  -9  11   5       1474.74       1677.80        71.22 o                         
  -8  11   5        941.77        872.01        81.08 o                         
  -7  11   5        388.68        351.70        39.86 o                         
  -6  11   5       6518.43       6679.36       210.94 o                         
  -5  11   5       2024.48       1875.97        66.38 o                         
  -4  11   5       6626.22       6291.46       157.13 o                         
  -3  11   5        267.31        274.95        49.22 o                         
  -2  11   5       5659.16       5543.39       133.13 o                         
  -1  11   5       1374.91       1289.06        45.42 o                         
   0  11   5        170.83        193.92        19.65 o                         
   1  11   5      16574.16      16675.95       335.14 o                         
   2  11   5       1405.63       1419.35        67.44 o                         
   3  11   5       4450.02       4246.75       152.12 o                         
   4  11   5        532.40        453.79        54.94 o                         
   5  11   5       4003.25       3887.46       158.69 o                         
   6  11   5       2173.97       2450.15       118.51 o                         
   7  11   5         95.49        103.95        17.45 o                         
   8  11   5        538.68        557.81        55.66 o                         
  -9  12   5        190.02        188.40        31.93 o                         
  -8  12   5         28.94         68.32        19.00 o                         
  -7  12   5        747.32        757.70        90.70 o                         
  -6  12   5       2432.21       2672.81       162.96 o                         
  -5  12   5       7735.19       8019.60       244.69 o                         
  -4  12   5          5.71         29.24        16.12 o                         
  -3  12   5       5130.22       4900.20       126.27 o                         
  -2  12   5         70.56         72.16        15.99 o                         
  -1  12   5        378.34        343.76        37.32 o                         
   0  12   5       2794.08       2664.13        77.56 o                         
   1  12   5       1083.80       1090.68        58.75 o                         
   2  12   5      18071.17      17905.89       365.23 o                         
   3  12   5       1327.76       1418.35       126.44 o                         
   4  12   5      13392.95      14414.33       463.79 o                         
   5  12   5        117.27         97.09        31.82 o                         
   6  12   5       3755.48       4149.86       150.93 o                         
   7  12   5       1388.12       1404.99        75.11 o                         
   8  12   5        132.34         40.97        33.19 o                         
  -8  13   5        387.69        384.81        48.39 o                         
  -7  13   5        339.73        331.17        52.05 o                         
  -6  13   5       7596.11       7555.08       325.22 o                         
  -5  13   5        150.96        166.68        31.75 o                         
  -4  13   5       8720.74       8744.80       216.03 o                         
  -3  13   5        778.09        777.36        39.88 o                         
  -2  13   5      15980.44      15861.64       251.63 o                         
  -1  13   5       2597.39       2593.97        89.18 o                         
   0  13   5       2106.22       2090.57        79.46 o                         
   1  13   5        134.59        172.26        30.82 o                         
   2  13   5       1394.01       1391.84        76.89 o                         
   3  13   5       2006.16       1951.49        87.98 o                         
   4  13   5        594.42        567.44        56.02 o                         
   5  13   5        448.28        463.33        49.06 o                         
   6  13   5       2101.22       2028.67       126.45 o                         
   7  13   5       2170.82       2280.33        91.86 o                         
   8  13   5       3261.46       3364.74       158.49 o                         
  -8  14   5       2757.35       2917.31       102.08 o                         
  -7  14   5        374.35        424.42        67.16 o                         
  -6  14   5       2021.72       2271.70       185.28 o                         
  -5  14   5        121.20        124.46        29.48 o                         
  -4  14   5          2.96          9.46        20.23 o                         
  -3  14   5        687.28        718.27        58.03 o                         
  -2  14   5        428.31        435.32        41.73 o                         
  -1  14   5       3678.49       3808.07       154.38 o                         
   0  14   5       6683.22       6803.85       232.97 o                         
   1  14   5        302.30        255.56        30.70 o                         
   2  14   5      13418.17      13544.27       665.18 o                         
   3  14   5        787.31        806.16        82.28 o                         
   4  14   5       3388.17       3323.70       143.89 o                         
   5  14   5        176.96        191.73        45.03 o                         
   6  14   5       8129.41       8158.29       237.73 o                         
   7  14   5       1136.85       1087.99        57.26 o                         
  -8  15   5        359.02        420.95        29.74 o                         
  -7  15   5        534.98        530.24        40.85 o                         
  -6  15   5       2414.01       2540.61       266.81 o                         
  -5  15   5        508.91        416.73        43.55 o                         
  -4  15   5       3815.94       3851.91       126.14 o                         
  -3  15   5         38.25         27.89        16.91 o                         
  -2  15   5       5667.08       5546.34       156.37 o                         
  -1  15   5       7510.46       7445.59       244.84 o                         
   0  15   5       1807.45       1862.32       148.81 o                         
   1  15   5        503.63        491.39        58.53 o                         
   2  15   5        971.39       1056.05        70.50 o                         
   3  15   5       7975.38       8733.84       313.65 o                         
   4  15   5        987.52        961.48        90.14 o                         
   5  15   5        213.23        162.37        30.05 o                         
   6  15   5       1344.18       1521.26        73.90 o                         
   7  15   5         14.24         13.44        12.23 o                         
  -7  16   5        563.13        603.19        59.62 o                         
  -6  16   5       2460.74       2424.16        97.85 o                         
  -5  16   5       2068.74       1978.80        92.32 o                         
  -4  16   5        514.03        525.06        40.39 o                         
  -3  16   5       2822.14       2649.78       123.41 o                         
  -2  16   5       2845.09       2739.52       120.89 o                         
  -1  16   5       1698.46       2006.05       108.96 o                         
   0  16   5       2246.91       2404.96       169.03 o                         
   1  16   5       3796.39       3740.92       227.35 o                         
   2  16   5        751.25        836.28        68.57 o                         
   3  16   5        777.06        792.87        49.99 o                         
   4  16   5       1086.00       1172.81        70.65 o                         
   5  16   5       1350.54       1337.90       156.67 o                         
   6  16   5        174.04        149.12        19.06 o                         
  -6  17   5        100.91        136.18        45.90 o                         
  -5  17   5         10.36          4.06        12.58 o                         
  -4  17   5        101.95         78.64        19.74 o                         
  -3  17   5       1260.20       1440.73        84.98 o                         
  -2  17   5       1087.15        965.09        64.54 o                         
  -1  17   5       2941.06       2966.13       144.63 o                         
   0  17   5        551.38        730.14        90.56 o                         
   1  17   5       6834.95       7178.70       332.63 o                         
   2  17   5        449.55        393.50        45.54 o                         
   3  17   5       1877.32       1983.34        97.56 o                         
   4  17   5        110.34        125.89        28.30 o                         
   5  17   5       1272.30       1102.99        61.33 o                         
   6  17   5        205.38        177.12        30.48 o                         
  -6  18   5         17.61         16.09        10.59 o                         
  -5  18   5       4426.54       4789.76       126.90 o                         
  -4  18   5        135.93        115.21        32.34 o                         
  -3  18   5       1490.97       1533.65       118.56 o                         
  -2  18   5        138.90        263.08        53.84 o                         
  -1  18   5       2187.20       2081.97        95.70 o                         
   0  18   5         53.36         33.54        29.43 o                         
   1  18   5        316.68        223.81        51.11 o                         
   2  18   5        263.40        231.01        34.35 o                         
   3  18   5       2801.06       2828.69       164.20 o                         
   4  18   5        289.36        285.75        32.99 o                         
   5  18   5        948.43        914.92        48.80 o                         
  -5  19   5        848.44        917.43        59.44 o                         
  -4  19   5       1134.96       1149.18        75.56 o                         
  -3  19   5         93.13         91.75        21.00 o                         
  -2  19   5        894.54        856.40        83.42 o                         
  -1  19   5       5616.68       5863.57       269.19 o                         
   0  19   5        615.09        595.24        45.78 o                         
   1  19   5        136.16        105.12        26.00 o                         
   2  19   5          0.50        -14.71        20.79 o                         
   3  19   5       3411.51       3353.52       115.47 o                         
   4  19   5        638.50        549.93        52.51 o                         
  -3  20   5        515.83        527.41        46.26 o                         
  -2  20   5        510.22        365.22        48.91 o                         
  -1  20   5        632.78        703.51        69.24 o                         
   0  20   5        261.05        283.36        46.57 o                         
   1  20   5        541.09        534.60        38.28 o                         
   2  20   5       2189.32       1971.95        79.32 o                         
  -1  21   5          3.49         11.48        18.07 o                         
   0  21   5        214.34        173.89        31.85 o                         
 -10   0   6       5755.49       5849.41       260.03 o                         
  -8   0   6         10.12         29.38        20.23 o                         
  -6   0   6        575.24        551.44        33.91 o                         
  -4   0   6      31236.60      32737.85       662.61 o                         
  -2   0   6      23844.12      22907.39       457.22 o                         
   0   0   6      19837.96      19227.64       292.15 o                         
   2   0   6      30932.68      32492.98       800.12 o                         
   4   0   6       3683.24       3012.48       228.85 o                         
   6   0   6       1253.76       1200.79        85.78 o                         
   8   0   6       3770.62       3528.84       197.50 o                         
  10   0   6       3175.56       2725.90        97.78 o                         
 -11   1   6         15.09        -14.81        14.81 o                         
 -10   1   6       1847.11       1763.88       100.91 o                         
  -9   1   6        220.94        160.16        24.75 o                         
  -8   1   6       6155.03       5760.37       134.06 o                         
  -7   1   6       2953.65       2905.19        63.64 o                         
  -6   1   6      14465.67      14577.49       193.99 o                         
  -5   1   6       2392.62       2385.31        76.77 o                         
  -4   1   6      12609.18      13008.34       252.95 o                         
  -3   1   6       2390.47       2295.41        68.66 o                         
  -2   1   6       3292.70       2894.49        73.08 o                         
  -1   1   6       5852.34       6063.13       105.99 o                         
   0   1   6       2308.06       2666.19        47.70 o                         
   1   1   6       4864.29       4450.84       130.35 o                         
   2   1   6      12921.77      13065.40       263.07 o                         
   3   1   6        895.76        933.39        86.49 o                         
   4   1   6        868.22        730.18        76.96 o                         
   5   1   6        893.80        910.68        35.95 o                         
   6   1   6       9733.96       9811.38       226.96 o                         
   7   1   6       2258.55       2528.66       103.82 o                         
   8   1   6       2758.42       2790.09       120.19 o                         
   9   1   6         13.17          3.09        18.61 o                         
  10   1   6       3342.09       2919.41        83.43 o                         
 -11   2   6         25.84        -12.93        13.15 o                         
 -10   2   6       3093.37       2807.53       110.94 o                         
  -9   2   6        862.68        901.14        51.69 o                         
  -8   2   6        344.82        337.07        33.00 o                         
  -7   2   6       2215.52       2222.59        61.35 o                         
  -6   2   6         67.46         63.95        13.15 o                         
  -5   2   6      11986.64      12455.79       235.81 o                         
  -4   2   6       4238.89       4287.92       108.69 o                         
  -3   2   6       3070.04       3070.47        89.07 o                         
  -2   2   6      50118.63      49320.79       664.54 o                         
  -1   2   6         31.88         20.79        10.14 o                         
   0   2   6      22978.61      23188.95       255.13 o                         
   1   2   6      12937.82      13087.12       350.56 o                         
   2   2   6      54218.26      49835.01       971.81 o                         
   3   2   6      11129.96      10854.92       305.91 o                         
   4   2   6        307.58        292.38        50.15 o                         
   5   2   6       1428.38       1443.31        45.39 o                         
   6   2   6        533.28        541.38        40.70 o                         
   7   2   6         70.77         55.13        24.54 o                         
   8   2   6       3680.86       3746.07       115.68 o                         
   9   2   6        264.39        266.09        34.42 o                         
  10   2   6        803.35        697.86        27.47 o                         
 -11   3   6       1401.16       1168.27        41.19 o                         
 -10   3   6       1150.57       1129.85        55.48 o                         
  -9   3   6         84.42         85.65        24.03 o                         
  -8   3   6       5321.98       5421.09       149.40 o                         
  -7   3   6         33.27         16.40        11.69 o                         
  -6   3   6       3752.70       3538.25        79.39 o                         
  -5   3   6      16812.06      17056.40       287.06 o                         
  -4   3   6       2680.53       2700.75        84.42 o                         
  -3   3   6       5081.37       5388.65       103.38 o                         
  -2   3   6        117.74         87.27        14.56 o                         
  -1   3   6      11074.82      10940.28       211.13 o                         
   0   3   6        144.61        125.11        13.21 o                         
   1   3   6       3346.03       3538.18        88.62 o                         
   2   3   6        329.80        339.64        33.69 o                         
   3   3   6       3459.48       3501.59       135.26 o                         
   4   3   6       7304.40       7537.84       295.76 o                         
   5   3   6        735.52        823.68        54.70 o                         
   6   3   6       6180.55       6377.63       166.85 o                         
   7   3   6         65.74         71.10        24.79 o                         
   8   3   6       2088.94       2028.62       109.47 o                         
   9   3   6        420.79        388.73        31.47 o                         
  10   3   6        107.97        111.15        12.13 o                         
 -10   4   6        306.39        275.05        28.82 o                         
  -9   4   6       1541.91       1530.15        67.13 o                         
  -8   4   6        861.36        785.41        41.25 o                         
  -7   4   6       1835.22       1992.74        62.36 o                         
  -6   4   6       2570.56       2494.19       111.27 o                         
  -5   4   6       6903.39       6570.93       213.79 o                         
  -4   4   6        938.47       1195.04        73.40 o                         
  -3   4   6       8055.36       7950.19       148.45 o                         
  -2   4   6       6084.19       6419.76       133.49 o                         
  -1   4   6       1030.27       1065.11        42.55 o                         
   0   4   6       6967.89       6858.02       108.34 o                         
   1   4   6        540.49        520.00        36.59 o                         
   2   4   6          9.86         12.69        10.12 o                         
   3   4   6      19125.40      19744.21       403.62 o                         
   4   4   6       1293.85       1284.54        73.10 o                         
   5   4   6       4581.54       4215.31       138.24 o                         
   6   4   6          1.03          4.00        18.16 o                         
   7   4   6       2093.47       2113.14       123.76 o                         
   8   4   6        587.76        639.33        50.42 o                         
   9   4   6         28.61         34.95        12.96 o                         
  10   4   6        188.62        151.66        35.75 o                         
 -10   5   6        526.85        564.67        61.54 o                         
  -9   5   6        209.94        192.01        31.75 o                         
  -8   5   6         60.48         39.97        23.46 o                         
  -7   5   6        108.72        116.01        39.17 o                         
  -6   5   6          3.23        -15.50        15.50 o                         
  -5   5   6        387.97        303.53        24.05 o                         
  -4   5   6       8888.35       8083.57       358.18 o                         
  -3   5   6      20703.78      20939.70       464.78 o                         
  -2   5   6       2572.20       2478.43       100.82 o                         
  -1   5   6      16103.38      16085.62       306.73 o                         
   0   5   6       8838.44       8934.77       172.31 o                         
   1   5   6       4625.21       4063.88       155.48 o                         
   2   5   6        117.03         92.74        21.99 o                         
   3   5   6       2067.02       2302.34       106.75 o                         
   4   5   6         65.36         23.11        38.82 o                         
   5   5   6       3855.82       4007.82       273.90 o                         
   6   5   6       1695.94       1560.26       115.98 o                         
   7   5   6       1099.03       1393.19       107.09 o                         
   8   5   6        132.38        126.28        39.89 o                         
   9   5   6          5.87          6.74        14.43 o                         
  10   5   6        111.75         95.17        30.43 o                         
 -10   6   6        367.97        368.51        33.70 o                         
  -9   6   6       7218.65       7159.70       287.68 o                         
  -8   6   6         95.03         97.22        37.38 o                         
  -7   6   6        731.15        774.83        64.69 o                         
  -6   6   6         32.92         33.66        17.74 o                         
  -5   6   6       6458.59       6612.82       243.79 o                         
  -4   6   6       4011.09       3672.10       218.01 o                         
  -3   6   6       3213.37       3300.27       133.23 o                         
  -2   6   6       6089.08       6204.48       179.96 o                         
  -1   6   6       2175.41       2212.76        79.54 o                         
   0   6   6       5276.71       5352.57       138.43 o                         
   1   6   6        174.54        118.16        19.11 o                         
   2   6   6         37.53         35.31        29.11 o                         
   3   6   6      11975.65      12146.88       319.07 o                         
   4   6   6       1467.51       1304.48       111.65 o                         
   5   6   6       2824.13       2691.72       181.10 o                         
   6   6   6        688.65        671.78        63.20 o                         
   7   6   6       3892.89       4429.71       219.91 o                         
   8   6   6         15.81         21.67        20.51 o                         
   9   6   6        527.43        574.55        45.86 o                         
 -10   7   6       2527.59       2300.02        87.29 o                         
  -9   7   6         87.80         82.31        24.31 o                         
  -8   7   6       3715.43       3687.85       317.40 o                         
  -7   7   6        173.64        189.96        45.76 o                         
  -6   7   6       1534.52       1306.82       146.54 o                         
  -5   7   6        969.07        941.33        65.42 o                         
  -4   7   6       1159.51       1113.76        52.13 o                         
  -3   7   6        154.30        149.71        31.39 o                         
  -2   7   6         85.05        114.14        36.25 o                         
  -1   7   6       8148.02       7670.93       182.99 o                         
   0   7   6        215.62        223.25        27.38 o                         
   1   7   6       1450.51       1255.04        73.15 o                         
   2   7   6         89.17        124.07        36.74 o                         
   3   7   6       8408.04       8139.84       335.64 o                         
   4   7   6        218.32        309.29        45.78 o                         
   5   7   6         26.26         86.99        41.06 o                         
   6   7   6       2498.91       2605.13       123.78 o                         
   7   7   6          3.76         15.72        17.45 o                         
   8   7   6        212.40        226.75        38.75 o                         
   9   7   6        335.31        355.08        37.71 o                         
 -10   8   6        119.09         88.71        20.75 o                         
  -9   8   6          7.91         19.72        19.56 o                         
  -8   8   6       1619.71       1566.68        68.91 o                         
  -7   8   6        213.04        218.76        36.74 o                         
  -6   8   6        241.13        232.19        31.43 o                         
  -5   8   6        129.94        171.54        22.86 o                         
  -4   8   6       1092.56       1045.89        39.11 o                         
  -3   8   6       1466.74       1550.14       138.64 o                         
  -2   8   6      34123.20      32733.00       851.40 o                         
  -1   8   6         96.82         93.72        30.34 o                         
   0   8   6       7655.77       7653.96       281.28 o                         
   1   8   6        901.30        869.83       155.93 o                         
   2   8   6      13374.14      12911.75       418.48 o                         
   3   8   6       2405.10       2554.68        77.99 o                         
   4   8   6         14.44         19.10        15.12 o                         
   5   8   6        293.84        260.52        33.85 o                         
   6   8   6         89.80         73.45        18.01 o                         
   7   8   6         19.43         19.51        15.88 o                         
   8   8   6        597.07        649.67        43.73 o                         
   9   8   6         46.00         19.38        19.81 o                         
 -10   9   6        928.36        982.65        47.17 o                         
  -9   9   6        164.00        148.44        39.38 o                         
  -8   9   6       1939.36       1997.55       126.55 o                         
  -7   9   6         54.15         56.49        19.36 o                         
  -6   9   6      11005.95      11090.54       331.26 o                         
  -5   9   6       1124.04       1029.22       116.95 o                         
  -4   9   6       4478.82       4762.55       121.51 o                         
  -3   9   6        308.02        288.14        32.24 o                         
  -2   9   6       8433.33       7967.32       300.79 o                         
  -1   9   6       1988.15       2114.52       128.44 o                         
   0   9   6       2620.75       2608.25       140.46 o                         
   1   9   6       2040.25       2346.58       142.54 o                         
   2   9   6        302.48        303.51        24.51 o                         
   3   9   6        149.25        149.31        20.44 o                         
   4   9   6       4036.17       3987.74       110.03 o                         
   5   9   6       2561.06       2579.85       105.16 o                         
   6   9   6       3794.96       4062.04       108.95 o                         
   7   9   6        518.37        517.24        34.35 o                         
   8   9   6       2725.80       2867.14        94.37 o                         
   9   9   6         40.15         35.25        22.81 o                         
  -9  10   6        868.99        856.06        51.62 o                         
  -8  10   6         30.51         13.56        18.25 o                         
  -7  10   6       2973.54       2960.52       100.00 o                         
  -6  10   6        339.94        320.08        32.88 o                         
  -5  10   6        633.43        633.18        32.89 o                         
  -4  10   6       2505.70       2450.46        87.85 o                         
  -3  10   6       5054.26       4788.44       113.78 o                         
  -2  10   6       6192.66       5718.27       105.29 o                         
  -1  10   6         33.10         55.69        12.65 o                         
   0  10   6      13807.03      13543.65       180.48 o                         
   1  10   6       1412.86       1530.13        66.23 o                         
   2  10   6      22928.58      22576.03       359.07 o                         
   3  10   6      13908.21      13552.46       230.12 o                         
   4  10   6       5441.49       5079.34       150.49 o                         
   5  10   6        398.13        375.99        38.53 o                         
   6  10   6         17.72         31.29        16.07 o                         
   7  10   6       3161.40       3521.51        96.42 o                         
   8  10   6       1186.35       1181.98        61.83 o                         
   9  10   6         65.78         49.63        15.87 o                         
  -9  11   6        750.15        793.51        45.44 o                         
  -8  11   6       1544.00       1535.10        78.64 o                         
  -7  11   6         79.73        106.63        21.51 o                         
  -6  11   6       5545.00       5633.89       132.00 o                         
  -5  11   6       3088.17       2974.97       116.12 o                         
  -4  11   6      10367.39      10091.80       273.17 o                         
  -3  11   6        619.98        615.57        40.23 o                         
  -2  11   6       4256.91       3962.02        81.97 o                         
  -1  11   6       2447.86       2364.70        74.25 o                         
   0  11   6        595.00        585.56        35.80 o                         
   1  11   6      10532.98      10566.59       236.41 o                         
   2  11   6       4794.08       4841.59       130.16 o                         
   3  11   6       4399.26       4521.05       102.31 o                         
   4  11   6       3963.47       4027.79       110.74 o                         
   5  11   6       4039.32       4061.08       113.56 o                         
   6  11   6       5606.70       5779.90       124.65 o                         
   7  11   6          2.29          9.76        17.39 o                         
   8  11   6        612.10        581.91        41.59 o                         
  -9  12   6       1703.21       1928.28        71.13 o                         
  -8  12   6         35.28         28.82        16.22 o                         
  -7  12   6       2191.44       2298.60        99.17 o                         
  -6  12   6        240.85        268.64        37.75 o                         
  -5  12   6      17037.43      17135.96       366.30 o                         
  -4  12   6       1267.99       1288.65        57.36 o                         
  -3  12   6      13206.01      13071.40       215.02 o                         
  -2  12   6        672.61        634.24        33.99 o                         
  -1  12   6       3491.24       3468.94        87.83 o                         
   0  12   6       1357.46       1368.08        58.46 o                         
   1  12   6        823.41        728.15        49.23 o                         
   2  12   6       4221.02       4128.59       140.40 o                         
   3  12   6       7879.72       8124.43       208.38 o                         
   4  12   6        507.27        594.27        56.37 o                         
   5  12   6       4600.35       4873.78       200.94 o                         
   6  12   6        247.93        240.25        35.47 o                         
   7  12   6       1799.48       1910.21        85.72 o                         
   8  12   6         15.68         28.37        16.02 o                         
  -8  13   6         41.79         32.46        21.92 o                         
  -7  13   6        421.60        431.95        56.70 o                         
  -6  13   6        645.49        705.99        44.78 o                         
  -5  13   6       1491.88       1565.18        68.89 o                         
  -4  13   6         45.75         46.74        17.88 o                         
  -3  13   6       1016.08       1092.35        47.50 o                         
  -2  13   6       3253.56       3044.59        81.39 o                         
  -1  13   6      16719.23      16944.79       296.21 o                         
   0  13   6         73.50         80.96        27.14 o                         
   1  13   6       7156.96       7177.84       162.55 o                         
   2  13   6        116.01        128.52        41.93 o                         
   3  13   6      12367.19      12748.29       760.96 o                         
   4  13   6        508.08        604.81        56.49 o                         
   5  13   6       2508.28       2783.97       137.96 o                         
   6  13   6       1553.91       1530.07        58.72 o                         
   7  13   6        107.13         81.93        17.80 o                         
  -8  14   6        128.46        115.98        19.73 o                         
  -7  14   6       3612.38       3965.93       157.18 o                         
  -6  14   6        181.02        172.69        25.07 o                         
  -5  14   6       6330.29       6474.28       173.46 o                         
  -4  14   6          1.28         -5.61        14.74 o                         
  -3  14   6      13371.17      13193.18       261.42 o                         
  -2  14   6         50.02         56.20        18.46 o                         
  -1  14   6        218.37        191.57        27.95 o                         
   0  14   6         16.56          9.28        22.05 o                         
   1  14   6         73.53         64.19        26.86 o                         
   2  14   6       3658.98       3770.69       288.60 o                         
   3  14   6      11484.79      12116.00       672.63 o                         
   4  14   6          2.65         37.73        25.47 o                         
   5  14   6       2093.64       2018.64       147.67 o                         
   6  14   6         22.80         14.99        16.77 o                         
   7  14   6       5489.31       5939.08       166.53 o                         
  -7  15   6       2112.91       1930.92       122.45 o                         
  -6  15   6       1348.52       1290.83        67.28 o                         
  -5  15   6        618.93        600.00        42.02 o                         
  -4  15   6         71.23         78.67        21.40 o                         
  -3  15   6       5813.86       6155.32       147.57 o                         
  -2  15   6       2088.48       2333.30        90.50 o                         
  -1  15   6      11463.80      11577.86       341.55 o                         
   0  15   6        257.15        254.80        43.40 o                         
   1  15   6       7806.72       7880.41       256.70 o                         
   2  15   6         38.69         23.08        20.40 o                         
   3  15   6       1936.50       1888.76       147.09 o                         
   4  15   6         44.03         65.69        24.63 o                         
   5  15   6        259.17        291.58        29.60 o                         
   6  15   6         35.57         28.56        23.20 o                         
   7  15   6        454.74        383.04        42.84 o                         
  -7  16   6        671.14        652.22        60.92 o                         
  -6  16   6        426.28        457.20        38.18 o                         
  -5  16   6       1080.09       1086.50        65.58 o                         
  -4  16   6        175.32        227.59        33.88 o                         
  -3  16   6        305.26        280.49        36.17 o                         
  -2  16   6       2611.99       2467.17        93.28 o                         
  -1  16   6        791.10        798.35        90.24 o                         
   0  16   6       1861.91       1842.55       102.27 o                         
   1  16   6        368.68        347.44        48.54 o                         
   2  16   6       3510.44       3466.28       145.64 o                         
   3  16   6        579.23        497.99        39.85 o                         
   4  16   6        175.17        129.53        23.42 o                         
   5  16   6       4103.80       4105.74        99.66 o                         
   6  16   6        266.72        268.50        41.58 o                         
  -6  17   6        729.30        762.07        45.04 o                         
  -5  17   6         63.60         43.89        16.49 o                         
  -4  17   6        326.26        266.37        33.25 o                         
  -3  17   6        585.45        638.74        61.27 o                         
  -2  17   6        722.76        697.42        55.52 o                         
  -1  17   6       1491.06       1556.41        84.70 o                         
   0  17   6         82.92        119.59        34.12 o                         
   1  17   6       1428.47       1561.01       132.99 o                         
   2  17   6        328.48        322.03        42.88 o                         
   3  17   6         22.25        -19.62        37.21 o                         
   4  17   6         62.21         65.18        22.41 o                         
   5  17   6          9.66         25.67        17.72 o                         
  -5  18   6        193.57        201.94        23.88 o                         
  -4  18   6        909.54        956.75        73.08 o                         
  -3  18   6        165.25        136.42        42.56 o                         
  -2  18   6       4998.85       5002.23       166.37 o                         
  -1  18   6       1394.74       1361.72        74.29 o                         
   0  18   6       1163.05       1209.71        77.44 o                         
   1  18   6        161.51        182.37        63.67 o                         
   2  18   6       2441.77       2583.22       109.44 o                         
   3  18   6          4.00         -2.52        18.54 o                         
   4  18   6        303.22        318.96        36.42 o                         
  -4  19   6         74.86         97.67        18.36 o                         
  -3  19   6         92.48         63.26        18.64 o                         
  -2  19   6       1501.72       1564.81       114.17 o                         
  -1  19   6        698.42        878.15        67.42 o                         
   0  19   6        456.62        492.20        62.80 o                         
   1  19   6        166.41        184.38        31.61 o                         
   2  19   6        955.53        977.51        47.14 o                         
   3  19   6         80.21         56.09        17.22 o                         
  -3  20   6       1529.91       1492.68        80.94 o                         
  -2  20   6        153.02        152.03        37.05 o                         
  -1  20   6         36.88         59.44        28.48 o                         
   0  20   6         19.26         28.90        14.92 o                         
   1  20   6        830.90        880.78        60.15 o                         
   2  20   6        337.97        385.91        39.41 o                         
 -11   0   7       2874.93       2782.41       124.72 o                         
  -9   0   7       7646.04       8275.71       351.90 o                         
  -7   0   7       1160.42       1058.38        51.36 o                         
  -5   0   7        646.43        726.08        73.46 o                         
  -3   0   7      18046.47      18131.37       390.05 o                         
  -1   0   7      59177.61      62710.67      1178.00 o                         
   1   0   7      27359.41      27880.77       569.65 o                         
   3   0   7      39534.48      42221.73      1047.41 o                         
   5   0   7       8166.35       8395.45       211.34 o                         
   7   0   7         18.65         16.17        31.48 o                         
   9   0   7        460.88        471.01        60.22 o                         
 -11   1   7        865.80        697.82        45.04 o                         
 -10   1   7         38.33         34.19        21.55 o                         
  -9   1   7        777.76        775.53        48.15 o                         
  -8   1   7        609.63        582.67        45.01 o                         
  -7   1   7       2145.79       2046.88        55.44 o                         
  -6   1   7         46.39         46.94        11.34 o                         
  -5   1   7      24106.28      24482.87       468.82 o                         
  -4   1   7       2148.14       2252.30        75.15 o                         
  -3   1   7       7889.15       7927.52       182.92 o                         
  -2   1   7        115.15        231.44        29.86 o                         
  -1   1   7      18264.86      18094.98       270.84 o                         
   0   1   7       1875.37       2062.02        45.80 o                         
   1   1   7      11649.50      12218.32       245.80 o                         
   2   1   7      25838.04      25059.86       460.26 o                         
   3   1   7         14.41          9.71        20.24 o                         
   4   1   7       1911.77       1657.66       122.24 o                         
   5   1   7        861.44        854.23        31.18 o                         
   6   1   7       1706.37       1803.93        64.55 o                         
   7   1   7      14908.74      14627.44       396.38 o                         
   8   1   7        734.15        662.51        54.55 o                         
   9   1   7       3879.91       3899.73       138.82 o                         
  10   1   7          4.26         -1.63         8.11 o                         
 -11   2   7       2790.32       2670.32        66.35 o                         
 -10   2   7        914.90        840.14        56.64 o                         
  -9   2   7       3661.99       3572.28       112.20 o                         
  -8   2   7        225.17        303.60        31.55 o                         
  -7   2   7      17891.61      17862.11       274.91 o                         
  -6   2   7      19868.58      19810.80       272.47 o                         
  -5   2   7        455.39        528.82        41.03 o                         
  -4   2   7       3601.98       3514.21       132.45 o                         
  -3   2   7       5240.94       5500.97       129.17 o                         
  -2   2   7      16039.86      16334.98       355.91 o                         
  -1   2   7      52040.77      52017.32       698.59 o                         
   0   2   7       7169.59       7558.30       104.57 o                         
   1   2   7       7420.95       7159.90       147.38 o                         
   2   2   7          5.22         10.85        16.62 o                         
   3   2   7      25902.53      25295.21       559.42 o                         
   4   2   7       1107.48       1088.40        98.31 o                         
   5   2   7       3166.60       3048.77        66.06 o                         
   6   2   7        581.33        641.61        45.30 o                         
   7   2   7       3609.67       3453.43       138.55 o                         
   8   2   7        542.72        602.91        42.07 o                         
   9   2   7         32.53         56.78        20.92 o                         
  10   2   7       2478.09       2162.48       108.04 o                         
 -11   3   7        115.22        113.44        23.20 o                         
 -10   3   7       2726.26       2540.86       103.26 o                         
  -9   3   7        155.25        155.13        24.19 o                         
  -8   3   7         92.39        124.35        26.34 o                         
  -7   3   7         12.31          8.89        12.00 o                         
  -6   3   7       4055.21       3993.32        93.29 o                         
  -5   3   7       6541.56       7041.13       203.20 o                         
  -4   3   7         44.37         68.50        18.34 o                         
  -3   3   7       8043.96       8322.78       144.31 o                         
  -2   3   7        177.47        138.71        20.09 o                         
  -1   3   7      27093.35      26385.04       417.59 o                         
   0   3   7       2987.18       3081.54        65.13 o                         
   1   3   7       6062.44       5799.50       128.85 o                         
   2   3   7       3669.87       3559.13       114.85 o                         
   3   3   7        190.08         77.30        22.67 o                         
   4   3   7      21891.03      22190.30       488.64 o                         
   5   3   7       3178.41       3060.16        83.18 o                         
   6   3   7       4241.18       4179.79       132.47 o                         
   7   3   7       6500.03       6534.45       217.49 o                         
   8   3   7        524.11        538.13        39.65 o                         
   9   3   7        420.88        453.30        33.48 o                         
  10   3   7        103.75        126.22        31.46 o                         
 -10   4   7          6.01        -11.86        24.52 o                         
  -9   4   7       1803.30       1950.91        77.24 o                         
  -8   4   7         92.26         77.81        16.52 o                         
  -7   4   7        839.87        836.31        39.86 o                         
  -6   4   7      11776.82      11524.67       221.43 o                         
  -5   4   7       4665.10       4544.17       110.02 o                         
  -4   4   7       4304.11       4409.62       139.53 o                         
  -3   4   7       3635.51       3996.64       106.52 o                         
  -2   4   7      16132.41      16937.21       328.20 o                         
  -1   4   7        243.42        222.22        19.10 o                         
   0   4   7       1310.78       1497.97        46.63 o                         
   1   4   7        835.21       1018.51        53.50 o                         
   2   4   7      14389.58      14342.62       301.21 o                         
   3   4   7        599.96        613.86        44.25 o                         
   4   4   7       3444.35       3815.92       140.94 o                         
   5   4   7       3859.96       3798.05       104.47 o                         
   6   4   7       1357.62       1250.32        53.41 o                         
   7   4   7          4.63        -15.75        22.28 o                         
   8   4   7        899.18        979.07        52.46 o                         
   9   4   7        220.17        155.88        23.16 o                         
 -10   5   7        867.53        801.13        51.52 o                         
  -9   5   7         42.91         50.49        22.51 o                         
  -8   5   7       3119.66       3143.12       249.33 o                         
  -7   5   7        118.27        106.54        22.66 o                         
  -6   5   7       7643.80       7868.52       190.66 o                         
  -5   5   7          7.74         14.82        13.57 o                         
  -4   5   7        365.32        333.95        81.07 o                         
  -3   5   7         82.83        203.39        26.48 o                         
  -2   5   7       2157.35       2395.57        98.36 o                         
  -1   5   7       5794.40       6102.79       172.54 o                         
   0   5   7        187.86        192.06        21.70 o                         
   1   5   7       1195.67       1336.83        63.38 o                         
   2   5   7      20596.74      20141.97       481.77 o                         
   3   5   7        267.95        136.24        38.41 o                         
   4   5   7       5343.81       5276.93       164.34 o                         
   5   5   7          4.89         10.56        19.97 o                         
   6   5   7      28992.47      29814.94       774.96 o                         
   7   5   7        151.06        155.37        29.20 o                         
   8   5   7        162.26        194.31        44.09 o                         
   9   5   7        287.30        287.33        34.67 o                         
 -10   6   7       1074.30       1116.40        57.03 o                         
  -9   6   7       3347.37       3599.90       133.15 o                         
  -8   6   7         55.09         38.87        23.02 o                         
  -7   6   7        344.22        290.62        40.72 o                         
  -6   6   7        162.64        187.31        21.84 o                         
  -5   6   7       1011.03       1067.73        46.87 o                         
  -4   6   7       1416.71       1264.75       106.94 o                         
  -3   6   7       1218.23       1288.36       197.93 o                         
  -2   6   7      25720.92      27151.35       571.63 o                         
  -1   6   7      10676.87      10641.30       265.66 o                         
   0   6   7      14272.35      15139.63       304.66 o                         
   1   6   7        290.63        253.68        25.89 o                         
   2   6   7       6691.84       6754.45       258.80 o                         
   3   6   7         19.56         45.34        36.60 o                         
   4   6   7          9.88         37.79        25.17 o                         
   5   6   7        707.49        678.30        86.96 o                         
   6   6   7         23.82         24.04        23.38 o                         
   7   6   7        314.47        337.46        64.61 o                         
   8   6   7         20.41         19.11        17.54 o                         
   9   6   7       1096.69       1242.25        95.27 o                         
 -10   7   7        580.84        676.72        42.10 o                         
  -9   7   7        286.66        264.25        34.98 o                         
  -8   7   7         97.15        183.26        31.89 o                         
  -7   7   7          9.37          7.65        28.92 o                         
  -6   7   7       7727.59       7491.17       172.60 o                         
  -5   7   7        216.14        200.53        19.25 o                         
  -4   7   7       1543.57       1464.73        51.87 o                         
  -3   7   7       4639.54       4492.54       202.88 o                         
  -2   7   7       6222.55       6065.20       236.27 o                         
  -1   7   7       9437.90       8994.03       240.87 o                         
   0   7   7       1497.79       1378.85        77.83 o                         
   1   7   7      19946.82      19085.22       436.57 o                         
   2   7   7         50.83         54.19        45.05 o                         
   3   7   7        193.93        300.69        41.64 o                         
   4   7   7       3004.78       2859.02       129.66 o                         
   5   7   7       1223.98       1230.92       234.14 o                         
   6   7   7       2503.75       2589.18       161.33 o                         
   7   7   7       4321.50       4715.25       121.03 o                         
   8   7   7        119.63         68.03        27.50 o                         
   9   7   7        822.39        942.83        53.55 o                         
 -10   8   7        208.93        228.41        23.90 o                         
  -9   8   7       1717.00       1581.60        77.95 o                         
  -8   8   7        511.05        472.03        37.52 o                         
  -7   8   7      16147.61      16364.51       509.00 o                         
  -6   8   7          6.82         16.80        16.09 o                         
  -5   8   7         35.41         42.06        12.88 o                         
  -4   8   7       1147.32        992.73        40.89 o                         
  -3   8   7         63.22         62.03        13.03 o                         
  -2   8   7       2186.62       2457.44       142.48 o                         
  -1   8   7      20355.13      21551.21       756.94 o                         
   0   8   7        570.44        729.26        51.51 o                         
   1   8   7         47.72         58.71        22.63 o                         
   2   8   7       7484.60       7385.47       269.73 o                         
   3   8   7      10174.79       9714.81       195.17 o                         
   4   8   7         38.79         45.59        19.24 o                         
   5   8   7       1739.25       1839.48        70.34 o                         
   6   8   7       1092.23       1042.37        55.60 o                         
   7   8   7       2482.95       2609.59        81.96 o                         
   8   8   7        363.15        425.69        35.58 o                         
   9   8   7        333.45        319.00        30.71 o                         
 -10   9   7        345.83        364.24        43.44 o                         
  -9   9   7         73.30        104.65        22.38 o                         
  -8   9   7        184.41        182.98        25.39 o                         
  -7   9   7        148.92        184.10        38.16 o                         
  -6   9   7         80.85         66.70        16.74 o                         
  -5   9   7       7048.35       7008.04       139.78 o                         
  -4   9   7       1257.14       1163.81        54.73 o                         
  -3   9   7       3922.68       3882.46        96.48 o                         
  -2   9   7        859.89        702.95        36.25 o                         
  -1   9   7      11243.65      10754.66       361.24 o                         
   0   9   7       5176.32       5482.47       186.56 o                         
   1   9   7      14017.35      14421.04       266.60 o                         
   2   9   7        103.86        129.13        17.96 o                         
   3   9   7        594.91        611.49        32.84 o                         
   4   9   7       2721.02       2714.19        88.73 o                         
   5   9   7         45.54         43.03        18.35 o                         
   6   9   7        696.75        789.23        43.36 o                         
   7   9   7       2961.31       2919.79        90.54 o                         
   8   9   7        263.43        293.77        34.59 o                         
   9   9   7       1570.74       1525.77        63.32 o                         
  -9  10   7       2247.79       2362.93        90.39 o                         
  -8  10   7       1078.44       1086.97        60.22 o                         
  -7  10   7       1623.81       1643.68        70.72 o                         
  -6  10   7       1148.43       1031.93        47.45 o                         
  -5  10   7       1452.78       1335.46        49.63 o                         
  -4  10   7       1487.56       1443.42        60.03 o                         
  -3  10   7       5682.52       5624.67       152.55 o                         
  -2  10   7       9355.66       8976.13       147.85 o                         
  -1  10   7       1169.39       1214.57        41.23 o                         
   0  10   7        117.82        132.00        15.07 o                         
   1  10   7       1318.80       1361.35        58.82 o                         
   2  10   7         98.64         96.91        17.11 o                         
   3  10   7      13009.08      13033.88       225.44 o                         
   4  10   7       4210.86       4116.42       102.09 o                         
   5  10   7       5075.31       5093.30       154.86 o                         
   6  10   7        247.02        223.91        31.04 o                         
   7  10   7        927.40        946.78        44.73 o                         
   8  10   7        371.34        452.42        58.27 o                         
  -9  11   7         36.02         39.83        16.13 o                         
  -8  11   7        238.45        246.39        30.45 o                         
  -7  11   7         59.46         40.47        18.20 o                         
  -6  11   7       2412.76       2379.63        75.01 o                         
  -5  11   7       2664.90       2695.37        85.46 o                         
  -4  11   7       6389.20       6419.30       157.32 o                         
  -3  11   7       5570.37       5419.11       122.16 o                         
  -2  11   7        136.97        134.01        16.28 o                         
  -1  11   7       2865.89       2826.07        69.56 o                         
   0  11   7       4603.76       4386.93       101.42 o                         
   1  11   7       4665.78       4636.94       133.58 o                         
   2  11   7      22023.07      21697.48       388.77 o                         
   3  11   7       1347.17       1240.85        49.68 o                         
   4  11   7       1080.75       1106.73        50.44 o                         
   5  11   7        303.09        267.21        33.51 o                         
   6  11   7       3756.36       3926.91       130.48 o                         
   7  11   7       1367.11       1300.28        61.58 o                         
   8  11   7         43.49         38.05        13.65 o                         
  -9  12   7        110.63        111.08        14.20 o                         
  -8  12   7        271.75        334.01        41.62 o                         
  -7  12   7       1439.17       1528.85        86.15 o                         
  -6  12   7       5111.40       5236.93       145.13 o                         
  -5  12   7        695.24        617.46        42.91 o                         
  -4  12   7      12285.30      12074.70       239.88 o                         
  -3  12   7       4619.91       4413.11       102.00 o                         
  -2  12   7       7037.76       6812.75       121.95 o                         
  -1  12   7       1701.56       1591.83        56.66 o                         
   0  12   7       1918.65       1837.56        79.99 o                         
   1  12   7        400.95        376.51        40.87 o                         
   2  12   7        257.42        271.97        30.40 o                         
   3  12   7       5775.08       5726.04       135.08 o                         
   4  12   7        185.44        156.16        34.22 o                         
   5  12   7        531.23        662.49        47.46 o                         
   6  12   7       1104.14       1202.79        51.17 o                         
   7  12   7       1015.78       1186.63        56.53 o                         
   8  12   7        369.35        334.38        48.70 o                         
  -8  13   7        833.81        875.22        40.64 o                         
  -7  13   7         47.98         55.83        26.49 o                         
  -6  13   7       2910.21       2877.49        96.63 o                         
  -5  13   7       1505.01       1566.76        61.21 o                         
  -4  13   7        697.40        619.02        40.23 o                         
  -3  13   7        547.70        483.96        30.99 o                         
  -2  13   7       1654.74       1511.33        54.96 o                         
  -1  13   7       1580.83       1420.49        82.20 o                         
   0  13   7       2908.60       2807.33       114.51 o                         
   1  13   7        156.50        171.38        24.57 o                         
   2  13   7       7666.76       7592.34       199.33 o                         
   3  13   7        311.70        301.90        42.76 o                         
   4  13   7       7302.45       7570.85       199.72 o                         
   5  13   7        210.28        215.10        24.58 o                         
   6  13   7       3795.24       4071.51       121.90 o                         
   7  13   7        126.48        126.99        24.98 o                         
  -8  14   7         99.10         79.47        17.57 o                         
  -7  14   7         13.18         21.64        26.39 o                         
  -6  14   7       4711.88       4787.79       146.34 o                         
  -5  14   7        106.16        111.91        20.10 o                         
  -4  14   7        659.34        632.45        40.42 o                         
  -3  14   7        486.24        456.24        34.66 o                         
  -2  14   7      18530.27      19344.99       358.32 o                         
  -1  14   7        192.88        178.97        24.97 o                         
   0  14   7        439.01        423.32        46.75 o                         
   1  14   7       2359.66       2180.82       114.08 o                         
   2  14   7      11947.18      12349.92       289.18 o                         
   3  14   7          6.38         12.99        25.18 o                         
   4  14   7        119.17        103.49        44.95 o                         
   5  14   7         26.83         18.80        15.56 o                         
   6  14   7        126.44        130.63        20.17 o                         
   7  14   7        206.44        222.80        26.54 o                         
  -7  15   7       1345.28       1350.20        98.24 o                         
  -6  15   7       3999.97       4281.56       104.39 o                         
  -5  15   7         33.48         27.63        17.53 o                         
  -4  15   7        156.56        165.75        19.72 o                         
  -3  15   7        195.16        252.24        27.59 o                         
  -2  15   7       1663.24       1726.95        76.24 o                         
  -1  15   7       4701.52       4583.53       143.01 o                         
   0  15   7        975.96        920.30        73.85 o                         
   1  15   7       2956.72       3466.33       149.78 o                         
   2  15   7       3091.50       3154.72       140.76 o                         
   3  15   7         79.53         76.00        21.95 o                         
   4  15   7       2779.89       2957.37       220.48 o                         
   5  15   7        506.74        497.70        35.82 o                         
   6  15   7       4876.19       5043.76       153.17 o                         
  -7  16   7       1057.96       1004.69        75.71 o                         
  -6  16   7        146.33        116.35        37.33 o                         
  -5  16   7       1534.80       1632.96        58.13 o                         
  -4  16   7        906.24        948.85        40.29 o                         
  -3  16   7        619.14        581.56        43.51 o                         
  -2  16   7       3628.01       3756.61       120.49 o                         
  -1  16   7         21.93         24.58        28.33 o                         
   0  16   7       7842.11       7550.24       200.78 o                         
   1  16   7          8.76         37.18        27.05 o                         
   2  16   7        805.55        839.77        82.64 o                         
   3  16   7        211.25        194.64        35.31 o                         
   4  16   7          1.78         -9.33        16.31 o                         
   5  16   7        644.47        717.78        49.80 o                         
   6  16   7       2015.03       2057.95       113.57 o                         
  -6  17   7        266.51        230.21        47.96 o                         
  -5  17   7         48.49         27.62        14.14 o                         
  -4  17   7        378.68        432.83        35.59 o                         
  -3  17   7        866.08        915.16        51.03 o                         
  -2  17   7        884.43        934.25        64.43 o                         
  -1  17   7       4405.68       4387.48       245.21 o                         
   0  17   7        919.14        885.36        55.21 o                         
   1  17   7       3533.50       3603.83       136.96 o                         
   2  17   7        425.06        493.75       104.58 o                         
   3  17   7         59.21         94.45        29.04 o                         
   4  17   7          8.09         -2.72        17.56 o                         
   5  17   7         78.66        104.86        30.37 o                         
  -5  18   7       1240.61       1172.71       567.08 o                         
  -4  18   7         56.82         25.70        18.11 o                         
  -3  18   7       1076.17       1188.31        51.43 o                         
  -2  18   7         31.89         34.72        19.63 o                         
  -1  18   7        503.51        411.90        41.53 o                         
   0  18   7        572.80        566.05        75.30 o                         
   1  18   7         97.42         59.84        20.25 o                         
   2  18   7        151.55        100.22        24.67 o                         
   3  18   7        726.52        716.09        50.64 o                         
   4  18   7        745.12        677.33        60.84 o                         
  -4  19   7        595.66        516.04        35.01 o                         
  -3  19   7        411.33        362.11        40.36 o                         
  -2  19   7        350.78        276.35        30.19 o                         
  -1  19   7       3076.64       3090.50       113.50 o                         
   0  19   7        185.56        166.72        25.69 o                         
   1  19   7       1626.88       1659.84       114.51 o                         
   2  19   7        112.23         90.16        22.25 o                         
   3  19   7        197.46        140.59        22.25 o                         
  -3  20   7        945.36        859.06        64.56 o                         
  -2  20   7       1886.92       1677.48       104.22 o                         
  -1  20   7         34.59         37.35        14.92 o                         
   0  20   7        146.96        106.60        19.36 o                         
   1  20   7        385.69        350.50        29.21 o                         
   2  20   7       1387.19       1222.08        72.37 o                         
 -10   0   8       2417.91       2101.92       131.16 o                         
  -8   0   8       6820.38       7384.75       229.14 o                         
  -6   0   8      11246.06      11828.72       298.93 o                         
  -4   0   8      41749.50      43924.70      1538.28 o                         
  -2   0   8      15976.17      16584.70       981.66 o                         
   0   0   8        679.04        652.63        47.76 o                         
   2   0   8      10019.42       9389.48       310.97 o                         
   4   0   8         65.51         53.72        13.38 o                         
   6   0   8      16138.89      15260.91       353.86 o                         
   8   0   8       1546.73       1509.35       118.14 o                         
 -11   1   8          2.93         -7.18        10.21 o                         
 -10   1   8       5851.52       5926.83       184.50 o                         
  -9   1   8          1.17         -7.60        19.71 o                         
  -8   1   8       1973.26       1928.68        77.98 o                         
  -7   1   8        310.36        309.49        28.45 o                         
  -6   1   8        169.64        130.17        20.48 o                         
  -5   1   8       3111.54       2929.69       129.38 o                         
  -4   1   8       4327.78       4466.45       135.17 o                         
  -3   1   8      15945.10      14776.17       304.10 o                         
  -2   1   8      16488.42      16212.36       360.24 o                         
  -1   1   8         10.94         28.00        13.75 o                         
   0   1   8      24843.72      24896.26       316.30 o                         
   1   1   8        657.54        627.48        41.92 o                         
   2   1   8      24282.90      23963.74       499.26 o                         
   3   1   8       5366.55       5404.36       187.26 o                         
   4   1   8       3162.95       3137.61        55.14 o                         
   5   1   8        288.23        283.72        19.41 o                         
   6   1   8         16.92         10.70        14.75 o                         
   7   1   8        849.92        947.25        67.26 o                         
   8   1   8       1702.55       1641.35        86.59 o                         
   9   1   8        477.31        556.63        44.94 o                         
 -11   2   8       1504.51       1376.12        48.64 o                         
 -10   2   8       4581.58       4616.22       153.23 o                         
  -9   2   8        317.21        313.58        31.62 o                         
  -8   2   8        158.27        185.96        26.29 o                         
  -7   2   8        244.52        241.22        23.68 o                         
  -6   2   8      19780.29      19275.98       357.00 o                         
  -5   2   8       1040.24       1106.93        68.51 o                         
  -4   2   8        971.62       1148.20        65.03 o                         
  -3   2   8       2713.35       2941.72       103.26 o                         
  -2   2   8      16526.04      15863.95       358.01 o                         
  -1   2   8        274.67        251.94        21.28 o                         
   0   2   8          5.53         10.42         8.88 o                         
   1   2   8      25860.68      26895.27       518.04 o                         
   2   2   8        300.55        299.51        30.29 o                         
   3   2   8      18571.13      18338.26       390.31 o                         
   4   2   8       2960.69       2883.62        86.82 o                         
   5   2   8      12073.31      11862.34       210.67 o                         
   6   2   8       4199.22       4103.42       108.37 o                         
   7   2   8         11.70          0.14        20.91 o                         
   8   2   8       2824.53       2749.16        94.48 o                         
   9   2   8         16.41         40.21        15.07 o                         
 -10   3   8        190.91        251.76        35.05 o                         
  -9   3   8        959.88       1008.11        59.83 o                         
  -8   3   8        406.74        457.54        42.84 o                         
  -7   3   8       4015.13       4064.50        93.46 o                         
  -6   3   8        385.92        352.39        23.48 o                         
  -5   3   8      12126.15      11818.06       170.77 o                         
  -4   3   8       2153.03       2247.61        84.95 o                         
  -3   3   8      48568.21      48892.81       788.28 o                         
  -2   3   8      13500.93      12993.70       418.71 o                         
  -1   3   8       8818.09       8981.79       233.47 o                         
   0   3   8       9102.30       9033.56       167.46 o                         
   1   3   8        747.58        840.61        50.54 o                         
   2   3   8      11008.88      11036.92       294.84 o                         
   3   3   8      11892.84      11641.05       246.76 o                         
   4   3   8          5.14          5.76         9.18 o                         
   5   3   8       3529.51       3527.48       115.70 o                         
   6   3   8        570.30        468.33        42.76 o                         
   7   3   8       2877.41       2714.30       119.57 o                         
   8   3   8         54.29         94.89        31.87 o                         
   9   3   8       1931.48       1812.31        61.91 o                         
 -10   4   8          2.04        -11.33        22.34 o                         
  -9   4   8       1259.01       1111.35        62.39 o                         
  -8   4   8        806.21        864.59        45.62 o                         
  -7   4   8       3746.83       3614.92        92.03 o                         
  -6   4   8        292.96        217.50        21.14 o                         
  -5   4   8       1621.22       1480.34        55.85 o                         
  -4   4   8       1273.76       1174.92        61.22 o                         
  -3   4   8         48.48         74.29        15.73 o                         
  -2   4   8       1875.07       1788.01        91.01 o                         
  -1   4   8      10182.79      10136.07       165.90 o                         
   0   4   8        533.35        520.62        36.94 o                         
   1   4   8      14229.33      13472.00       329.17 o                         
   2   4   8       2144.48       2077.89       199.10 o                         
   3   4   8      17332.43      17667.02       337.17 o                         
   4   4   8        511.03        507.34        37.27 o                         
   5   4   8       9594.26       9365.51       239.65 o                         
   6   4   8       2339.56       2356.83        80.68 o                         
   7   4   8         52.57         81.55        27.50 o                         
   8   4   8       1292.88       1329.12        60.89 o                         
   9   4   8         36.83         38.33        13.00 o                         
 -10   5   8        389.43        399.69        53.06 o                         
  -9   5   8       2589.19       2623.50       108.98 o                         
  -8   5   8        245.95        246.40        36.53 o                         
  -7   5   8      11736.37      11783.75       265.62 o                         
  -6   5   8       3020.01       3037.11       140.97 o                         
  -5   5   8      14680.38      15007.86       458.95 o                         
  -4   5   8        683.59        663.58        97.81 o                         
  -3   5   8      19319.06      19819.39       390.54 o                         
  -2   5   8       3304.15       3343.56       109.85 o                         
  -1   5   8      12150.89      12517.82       263.42 o                         
   0   5   8       1900.95       1882.42        68.60 o                         
   1   5   8       5460.28       5207.87       147.20 o                         
   2   5   8       5672.16       5767.22       214.53 o                         
   3   5   8       1797.08       2166.21       156.57 o                         
   4   5   8        260.02        239.39        32.32 o                         
   5   5   8       3757.77       3781.84       159.31 o                         
   6   5   8        961.39        956.36        75.34 o                         
   7   5   8       6154.49       6444.78       282.98 o                         
   8   5   8        346.03        284.89        32.07 o                         
   9   5   8       2070.88       2231.26        86.67 o                         
 -10   6   8         26.38         28.09        12.64 o                         
  -9   6   8        973.16       1113.77        65.07 o                         
  -8   6   8        966.86        958.92       137.80 o                         
  -7   6   8       9730.32       9770.12       400.50 o                         
  -6   6   8        106.82        140.70        19.94 o                         
  -5   6   8        179.15         76.86        40.65 o                         
  -4   6   8       1730.85       1763.28        66.18 o                         
  -3   6   8         21.38         51.54        24.53 o                         
  -2   6   8        483.31        459.85        46.03 o                         
  -1   6   8       2346.48       2431.37        91.66 o                         
   0   6   8      13973.85      14796.03       426.93 o                         
   1   6   8      10386.35      10359.24       276.76 o                         
   2   6   8        324.07        239.28        46.82 o                         
   3   6   8        255.48        255.78        37.95 o                         
   4   6   8        152.08        139.79        37.05 o                         
   5   6   8       7764.27       8221.60       277.53 o                         
   6   6   8       7697.75       7848.94       330.72 o                         
   7   6   8        204.10        206.61        25.27 o                         
   8   6   8        770.28        788.25        49.53 o                         
   9   6   8       1888.89       1908.35       156.34 o                         
 -10   7   8       1731.50       1652.59        62.08 o                         
  -9   7   8          4.11          9.64        14.74 o                         
  -8   7   8       3594.59       3522.89       138.00 o                         
  -7   7   8        216.44        252.72        51.22 o                         
  -6   7   8       1539.33       1665.81        77.28 o                         
  -5   7   8       4952.33       5182.19       129.32 o                         
  -4   7   8        121.01        102.61        16.99 o                         
  -3   7   8       4521.55       4725.43       301.78 o                         
  -2   7   8      18632.82      18015.07       422.09 o                         
  -1   7   8       4092.27       3668.83       242.49 o                         
   0   7   8      13988.69      13847.91       294.99 o                         
   1   7   8       2533.59       2440.82       135.86 o                         
   2   7   8      17932.93      17743.92       537.58 o                         
   3   7   8        708.75        655.79        44.65 o                         
   4   7   8       1044.52       1113.18        73.31 o                         
   5   7   8         13.55          6.24        19.19 o                         
   6   7   8        312.50        289.37        35.40 o                         
   7   7   8        818.02        795.69        47.22 o                         
   8   7   8         21.98         41.11        17.24 o                         
   9   7   8       1087.42       1111.64        55.79 o                         
 -10   8   8       2099.51       2138.43       100.66 o                         
  -9   8   8         59.20         75.82        17.42 o                         
  -8   8   8        643.90        680.65        51.01 o                         
  -7   8   8        784.61        800.99        72.52 o                         
  -6   8   8      10437.30      10503.40       210.48 o                         
  -5   8   8        352.45        321.01        26.27 o                         
  -4   8   8        401.69        453.48        33.09 o                         
  -3   8   8       3136.36       2782.77        81.44 o                         
  -2   8   8      14339.08      14109.87       443.12 o                         
  -1   8   8        144.56        177.21        39.04 o                         
   0   8   8       1925.26       1694.62       114.07 o                         
   1   8   8        373.59        420.74        48.30 o                         
   2   8   8       2068.19       1773.71        67.76 o                         
   3   8   8       5538.75       5243.95       148.08 o                         
   4   8   8       1506.75       1420.46       116.43 o                         
   5   8   8       2275.67       2320.61        81.03 o                         
   6   8   8       6322.64       6381.77       150.23 o                         
   7   8   8       1029.79        992.03        54.85 o                         
   8   8   8       3128.56       3288.83       103.17 o                         
   9   8   8         56.57         37.19        11.12 o                         
 -10   9   8       3974.99       3780.03       110.77 o                         
  -9   9   8       1585.17       1698.23        62.51 o                         
  -8   9   8       2240.68       2330.38        94.62 o                         
  -7   9   8        727.65        759.94        58.54 o                         
  -6   9   8        956.10        888.62        43.45 o                         
  -5   9   8       2521.59       2648.90       106.01 o                         
  -4   9   8         75.80         92.63        19.43 o                         
  -3   9   8        204.99        187.97        20.92 o                         
  -2   9   8       4846.48       4523.55       124.63 o                         
  -1   9   8        404.86        377.72        33.54 o                         
   0   9   8       6322.20       6037.17       108.67 o                         
   1   9   8        382.51        339.88        27.33 o                         
   2   9   8      17973.06      17660.18       469.26 o                         
   3   9   8       1162.50       1203.04        59.53 o                         
   4   9   8        661.06        659.03        53.97 o                         
   5   9   8       1369.02       1288.73        66.82 o                         
   6   9   8        863.42        917.96        59.20 o                         
   7   9   8        459.27        433.08        31.36 o                         
   8   9   8         20.90         19.56        13.89 o                         
  -9  10   8        249.31        304.13        52.86 o                         
  -8  10   8         66.02         67.04        16.92 o                         
  -7  10   8        151.03        115.25        30.92 o                         
  -6  10   8       4947.71       5367.95       127.70 o                         
  -5  10   8       2076.67       1925.91        58.56 o                         
  -4  10   8       6268.65       6383.78       153.35 o                         
  -3  10   8         14.76         14.44        13.47 o                         
  -2  10   8       7422.23       7039.62       124.84 o                         
  -1  10   8       3101.45       2784.32        98.28 o                         
   0  10   8       3861.67       3653.15       102.08 o                         
   1  10   8        204.88        218.93        24.10 o                         
   2  10   8        698.26        712.99        37.56 o                         
   3  10   8        541.76        566.33        36.29 o                         
   4  10   8       2311.79       2125.99        84.93 o                         
   5  10   8        278.10        246.87        48.17 o                         
   6  10   8       2140.35       2194.11        89.03 o                         
   7  10   8         18.65         24.48        13.72 o                         
   8  10   8        195.08        180.31        19.02 o                         
  -9  11   8         47.09         41.89        18.13 o                         
  -8  11   8        151.33        162.04        21.00 o                         
  -7  11   8       1300.57       1402.49        62.41 o                         
  -6  11   8        232.46        222.83        23.74 o                         
  -5  11   8       5111.81       5195.64       145.15 o                         
  -4  11   8         63.10         66.18        20.84 o                         
  -3  11   8       9232.99       9232.34       170.74 o                         
  -2  11   8         75.02         70.97        13.81 o                         
  -1  11   8         25.29         27.83        13.89 o                         
   0  11   8        346.34        320.00        39.37 o                         
   1  11   8       4000.99       3711.35       214.45 o                         
   2  11   8       4186.62       3961.61       109.67 o                         
   3  11   8       1772.29       1731.89        57.12 o                         
   4  11   8       2059.90       2025.63        75.59 o                         
   5  11   8        246.94        264.89        28.23 o                         
   6  11   8       1470.47       1426.18        68.29 o                         
   7  11   8        598.37        569.97        36.04 o                         
   8  11   8          1.52         -5.80        23.24 o                         
  -9  12   8        235.08        211.20        17.58 o                         
  -8  12   8         37.63         46.61        15.08 o                         
  -7  12   8         10.28         27.19        14.72 o                         
  -6  12   8       1018.09       1063.41        67.49 o                         
  -5  12   8        602.78        701.68        45.87 o                         
  -4  12   8       1759.19       1694.20        65.93 o                         
  -3  12   8        802.09        777.22        35.11 o                         
  -2  12   8       1966.96       1877.22        63.55 o                         
  -1  12   8        559.73        546.77        28.16 o                         
   0  12   8        140.21        159.58        34.19 o                         
   1  12   8       4279.75       4528.49       128.04 o                         
   2  12   8        940.56        933.37        58.19 o                         
   3  12   8       3633.94       3556.20       120.55 o                         
   4  12   8        371.68        391.30        38.84 o                         
   5  12   8       6271.42       6729.51       139.55 o                         
   6  12   8        457.06        421.25        39.05 o                         
   7  12   8        153.23         97.09        24.20 o                         
  -8  13   8         23.61         10.84        10.23 o                         
  -7  13   8        905.52        851.19       112.79 o                         
  -6  13   8         93.70         72.14        19.30 o                         
  -5  13   8       3866.78       4103.98       109.37 o                         
  -4  13   8        472.80        479.68        38.46 o                         
  -3  13   8       8170.61       8069.63       197.66 o                         
  -2  13   8         37.95         29.98        15.02 o                         
  -1  13   8        151.82        128.60        18.95 o                         
   0  13   8        198.17        224.77        45.96 o                         
   1  13   8          4.98         10.06        22.15 o                         
   2  13   8        114.26        143.66        28.10 o                         
   3  13   8       3363.34       3637.90       147.11 o                         
   4  13   8         45.99         40.76        19.87 o                         
   5  13   8         74.18         70.42        19.73 o                         
   6  13   8        229.32        275.04        37.15 o                         
   7  13   8       1465.73       1640.57        75.99 o                         
  -8  14   8        296.07        277.19        35.97 o                         
  -7  14   8       2024.92       2116.91       117.34 o                         
  -6  14   8        438.81        485.90        39.50 o                         
  -5  14   8       1506.87       1552.79        59.64 o                         
  -4  14   8        106.88         87.27        17.23 o                         
  -3  14   8        195.51        172.85        23.84 o                         
  -2  14   8       2362.21       2512.94       115.48 o                         
  -1  14   8       3366.01       3414.63       117.51 o                         
   0  14   8         79.81         73.88        29.80 o                         
   1  14   8       1539.31       1655.13        97.65 o                         
   2  14   8        867.79        809.29       108.00 o                         
   3  14   8       2199.02       2387.08       130.55 o                         
   4  14   8       1421.13       1487.87       122.15 o                         
   5  14   8        570.30        637.38        36.53 o                         
   6  14   8        149.82        147.19        27.02 o                         
   7  14   8         24.07         45.78        15.89 o                         
  -7  15   8       1162.10       1356.86        98.50 o                         
  -6  15   8        752.41        732.92        47.77 o                         
  -5  15   8        470.12        424.64        30.71 o                         
  -4  15   8        283.77        260.91        23.47 o                         
  -3  15   8       2536.81       2657.34       100.21 o                         
  -2  15   8         89.12        112.64        30.86 o                         
  -1  15   8         71.03         67.80        24.41 o                         
   0  15   8         82.09        120.15        30.86 o                         
   1  15   8       1805.21       1777.76       101.11 o                         
   2  15   8        780.67        778.48        66.38 o                         
   3  15   8        484.25        389.12        66.85 o                         
   4  15   8        482.57        525.95        37.72 o                         
   5  15   8        535.25        516.29        34.32 o                         
   6  15   8        366.77        411.47        49.29 o                         
  -7  16   8        490.39        462.51        42.57 o                         
  -6  16   8        679.38        645.98        36.18 o                         
  -5  16   8          3.50         23.61        11.99 o                         
  -4  16   8        171.69        192.09        23.66 o                         
  -3  16   8       2022.74       2111.44        83.49 o                         
  -2  16   8       1658.67       1537.64        85.83 o                         
  -1  16   8       2506.39       2483.09       117.68 o                         
   0  16   8       1689.25       1822.84        87.13 o                         
   1  16   8       5214.34       5261.88       377.16 o                         
   2  16   8       2528.65       2548.61       119.26 o                         
   3  16   8         12.36        -15.63        28.60 o                         
   4  16   8         37.09         41.65        20.85 o                         
   5  16   8        324.94        318.27        32.77 o                         
  -6  17   8       1509.33       1446.39        73.55 o                         
  -5  17   8         43.11         41.49        14.28 o                         
  -4  17   8        211.08        226.40        23.01 o                         
  -3  17   8        121.34         64.39        36.23 o                         
  -2  17   8       1874.29       1973.95       109.63 o                         
  -1  17   8          6.12         32.41        22.31 o                         
   0  17   8       1716.04       1512.60        71.52 o                         
   1  17   8        133.69        148.81        33.77 o                         
   2  17   8       3981.07       3830.37       145.68 o                         
   3  17   8        103.49        117.72        38.74 o                         
   4  17   8        581.66        691.18        67.27 o                         
   5  17   8        513.12        491.90        50.16 o                         
  -5  18   8         83.70          8.99        28.49 o                         
  -4  18   8        774.54        790.37        73.35 o                         
  -3  18   8        126.53        125.20        24.12 o                         
  -2  18   8       3701.11       3546.38       184.27 o                         
  -1  18   8       2223.66       2196.09        96.46 o                         
   0  18   8       1586.65       1603.49        67.71 o                         
   1  18   8        266.65        255.87        36.42 o                         
   2  18   8        153.88        198.01        42.27 o                         
   3  18   8         87.37         82.11        30.76 o                         
   4  18   8         53.95         60.41        23.52 o                         
  -4  19   8        466.20        500.37        51.10 o                         
  -3  19   8        407.25        388.29        41.37 o                         
  -2  19   8        435.09        385.53        34.28 o                         
  -1  19   8        132.21        148.60        23.94 o                         
   0  19   8        471.99        445.93        48.60 o                         
   1  19   8       1362.46       1322.21        62.07 o                         
   2  19   8       2485.98       2683.39       135.27 o                         
   3  19   8         72.34         70.32        23.02 o                         
  -2  20   8       4138.71       4045.89       120.11 o                         
  -1  20   8        265.25        239.15        24.55 o                         
   0  20   8          6.39         16.73        20.43 o                         
   1  20   8        196.60        192.41        27.97 o                         
 -11   0   9        927.50        834.62        57.90 o                         
  -9   0   9       1875.84       1681.66       125.91 o                         
  -7   0   9        116.52        104.21        28.63 o                         
  -5   0   9       1698.30       1753.81       132.32 o                         
  -3   0   9      36830.18      36060.68      1281.15 o                         
  -1   0   9      15439.55      16459.44       321.35 o                         
   1   0   9      55954.76      56765.26      1958.64 o                         
   3   0   9         79.49         89.38        33.71 o                         
   5   0   9       5312.23       5181.05       154.21 o                         
   7   0   9       9010.49       9038.12       386.38 o                         
   9   0   9        410.99        282.41        44.61 o                         
 -11   1   9       1328.59       1314.66        52.61 o                         
 -10   1   9       1897.99       1864.54        85.09 o                         
  -9   1   9       2395.77       2143.09       101.18 o                         
  -8   1   9        215.56        270.69        29.83 o                         
  -7   1   9       4836.15       5004.70       151.06 o                         
  -6   1   9        560.06        451.88        35.74 o                         
  -5   1   9       1472.67       1436.76        59.11 o                         
  -4   1   9       8253.25       8922.42       260.66 o                         
  -3   1   9       1825.58       2038.28        85.99 o                         
  -2   1   9       6563.79       6373.55       217.95 o                         
  -1   1   9         18.89         15.17        10.81 o                         
   0   1   9         24.80         28.84        10.58 o                         
   1   1   9       5679.44       5981.74       164.21 o                         
   2   1   9       1178.64       1194.50        78.59 o                         
   3   1   9      11194.41      11700.93       295.35 o                         
   4   1   9       5291.09       5109.91        79.96 o                         
   5   1   9       8150.19       8014.62       149.12 o                         
   6   1   9         28.65         13.73        15.92 o                         
   7   1   9        883.21        823.40        63.40 o                         
   8   1   9         49.46         40.74        21.36 o                         
   9   1   9       1230.27       1180.02        63.30 o                         
 -11   2   9       1158.57        991.24        70.40 o                         
 -10   2   9        917.59        791.72        52.97 o                         
  -9   2   9        140.50        142.10        35.20 o                         
  -8   2   9       1216.59       1250.75        69.41 o                         
  -7   2   9        523.15        566.21        43.22 o                         
  -6   2   9       8768.57       8737.75       195.91 o                         
  -5   2   9        584.62        619.55        33.12 o                         
  -4   2   9      16567.44      17232.01       365.15 o                         
  -3   2   9       2999.67       3323.23       291.58 o                         
  -2   2   9       5552.16       5266.98       165.13 o                         
  -1   2   9      12943.26      12431.80       226.48 o                         
   0   2   9       1176.50       1263.47        48.27 o                         
   1   2   9       8415.60       8620.60       185.04 o                         
   2   2   9      29426.04      30232.26       757.75 o                         
   3   2   9       1936.67       1677.86        78.39 o                         
   4   2   9       5147.00       4696.32        85.79 o                         
   5   2   9        422.60        419.08        23.45 o                         
   6   2   9       6145.02       6060.57       134.33 o                         
   7   2   9         22.63          6.95        21.54 o                         
   8   2   9        246.11        272.22        28.64 o                         
   9   2   9       1462.57       1378.43        56.63 o                         
 -10   3   9       2205.55       1882.76      1022.29 o                         
  -9   3   9       2507.58       2414.05       121.40 o                         
  -8   3   9        909.42        951.29        53.98 o                         
  -7   3   9       1890.89       1909.43        66.63 o                         
  -6   3   9       5752.09       5455.19       111.14 o                         
  -5   3   9        200.70        170.38        15.38 o                         
  -4   3   9       4184.16       4342.55       143.50 o                         
  -3   3   9        680.65        734.15        59.08 o                         
  -2   3   9      31496.60      31271.10      1232.14 o                         
  -1   3   9       6094.38       6110.27       160.39 o                         
   0   3   9      12040.19      12838.54       205.01 o                         
   1   3   9       3488.66       3734.56       131.95 o                         
   2   3   9       9127.07       9192.37       414.10 o                         
   3   3   9         78.04         69.84        27.12 o                         
   4   3   9        941.14        922.30        30.63 o                         
   5   3   9        129.36        120.30        15.77 o                         
   6   3   9       1396.63       1344.45        73.83 o                         
   7   3   9        440.24        360.85        43.86 o                         
   8   3   9        179.54        164.06        21.73 o                         
   9   3   9       1074.04       1075.15        37.54 o                         
 -10   4   9       2458.34       2166.11      1194.95 o                         
  -9   4   9         61.72         66.10        18.79 o                         
  -8   4   9       4321.87       4137.25       107.66 o                         
  -7   4   9       3296.04       3044.51        97.94 o                         
  -6   4   9      22159.22      22249.98       349.14 o                         
  -5   4   9       1444.30       1420.18        59.41 o                         
  -4   4   9      14959.50      15553.32       566.88 o                         
  -3   4   9         79.47         86.73        23.40 o                         
  -2   4   9       6296.87       6192.95       163.73 o                         
  -1   4   9       2369.43       2363.72        66.29 o                         
   0   4   9         31.02         31.92        11.75 o                         
   1   4   9       1246.22       1438.47        72.21 o                         
   2   4   9      20899.76      21681.56       507.85 o                         
   3   4   9      13916.50      14337.99       281.19 o                         
   4   4   9      18202.44      17950.14       362.22 o                         
   5   4   9        249.24        268.44        25.05 o                         
   6   4   9      22075.76      21481.29       544.63 o                         
   7   4   9          3.74        -12.52        21.16 o                         
   8   4   9       3284.95       3388.80       116.10 o                         
   9   4   9        680.67        690.06        33.87 o                         
 -10   5   9       2240.47       2068.45       126.50 o                         
  -9   5   9        541.43        578.24        46.27 o                         
  -8   5   9        120.09        122.10        27.86 o                         
  -7   5   9        774.57        832.36        53.47 o                         
  -6   5   9         28.38         70.94        20.65 o                         
  -5   5   9       4534.10       4760.06       153.62 o                         
  -4   5   9        493.82        524.21        37.36 o                         
  -3   5   9       2027.97       2122.62        90.94 o                         
  -2   5   9      18097.52      18320.31       367.65 o                         
  -1   5   9         15.51         17.23        15.83 o                         
   0   5   9      46345.47      47054.51       737.55 o                         
   1   5   9        633.44        568.08        47.13 o                         
   2   5   9      17953.58      17760.68       438.25 o                         
   3   5   9       1190.82       1234.79        56.89 o                         
   4   5   9       5599.47       5686.33       182.29 o                         
   5   5   9       4203.32       4049.81       155.90 o                         
   6   5   9        467.70        458.60        62.60 o                         
   7   5   9        638.73        658.41        98.06 o                         
   8   5   9         52.05         36.70        17.69 o                         
   9   5   9        399.77        425.08        30.05 o                         
 -10   6   9        480.64        556.05        59.00 o                         
  -9   6   9       1013.01       1145.91        57.81 o                         
  -8   6   9       3076.08       3027.22       130.37 o                         
  -7   6   9        417.01        471.19        42.37 o                         
  -6   6   9       5825.13       6059.06       187.78 o                         
  -5   6   9         75.86         44.99        19.04 o                         
  -4   6   9       9680.27       9556.76       165.65 o                         
  -3   6   9       8444.62       8741.98       221.72 o                         
  -2   6   9         17.97          7.58        15.35 o                         
  -1   6   9      11226.92      11235.16       253.86 o                         
   0   6   9       2866.08       2986.50       107.75 o                         
   1   6   9      40939.22      41294.34       853.17 o                         
   2   6   9       9754.17       9994.53       413.25 o                         
   3   6   9        272.09        232.11        26.18 o                         
   4   6   9       3242.91       3078.35       105.70 o                         
   5   6   9       2133.65       2258.34        99.76 o                         
   6   6   9       8847.35       9541.41       298.94 o                         
   7   6   9       1725.22       1779.43        79.02 o                         
   8   6   9       1452.51       1656.72        84.00 o                         
   9   6   9         41.29         56.99        14.78 o                         
 -10   7   9        627.30        657.25        32.55 o                         
  -9   7   9       4518.64       4847.47       140.80 o                         
  -8   7   9        120.60        141.92        23.59 o                         
  -7   7   9      14236.97      14049.25       375.44 o                         
  -6   7   9       1843.17       1967.42        92.57 o                         
  -5   7   9       2724.71       2844.21       142.06 o                         
  -4   7   9        152.62        142.78        18.02 o                         
  -3   7   9         69.02         65.95        10.89 o                         
  -2   7   9       6313.97       6438.75       180.74 o                         
  -1   7   9         82.24         97.97        22.66 o                         
   0   7   9        615.20        604.36        71.05 o                         
   1   7   9          2.13         27.90        21.61 o                         
   2   7   9       3463.29       3380.78       133.83 o                         
   3   7   9         37.23         41.66        13.03 o                         
   4   7   9        554.08        543.17        36.78 o                         
   5   7   9       3019.83       3200.31       110.95 o                         
   6   7   9        268.09        330.85        36.03 o                         
   7   7   9       5898.36       5963.69       140.83 o                         
   8   7   9        200.34        245.64        34.26 o                         
   9   7   9       4257.56       4224.08       108.15 o                         
 -10   8   9        533.68        541.64        27.67 o                         
  -9   8   9         89.87         81.62        20.12 o                         
  -8   8   9        301.39        354.36        32.73 o                         
  -7   8   9       2223.32       2200.77        83.51 o                         
  -6   8   9       1508.29       1573.32        68.58 o                         
  -5   8   9        279.75        310.23        38.26 o                         
  -4   8   9         79.55         77.03        16.20 o                         
  -3   8   9       6269.82       6028.26       130.18 o                         
  -2   8   9        418.59        273.71        23.81 o                         
  -1   8   9      30978.05      31191.00       569.81 o                         
   0   8   9          1.90         17.73        14.49 o                         
   1   8   9      24459.89      24735.57       743.33 o                         
   2   8   9         12.55         17.57        17.03 o                         
   3   8   9       6886.24       6493.98       174.01 o                         
   4   8   9         21.77         26.17        15.06 o                         
   5   8   9        108.10        106.46        23.40 o                         
   6   8   9        122.23         97.51        27.40 o                         
   7   8   9        704.55        755.10        40.79 o                         
   8   8   9        683.14        673.08        35.88 o                         
  -9   9   9       1991.32       2033.90        68.22 o                         
  -8   9   9        142.34        139.90        27.55 o                         
  -7   9   9       4387.24       4181.12       124.65 o                         
  -6   9   9        172.06        120.36        22.34 o                         
  -5   9   9       2048.07       2056.40        64.97 o                         
  -4   9   9        499.45        444.61        27.93 o                         
  -3   9   9       6053.45       5928.83       208.24 o                         
  -2   9   9        518.37        561.62        42.93 o                         
  -1   9   9        791.57        730.73        37.95 o                         
   0   9   9        899.61        800.06        42.42 o                         
   1   9   9          7.61         13.32        14.00 o                         
   2   9   9         13.59         31.02        15.81 o                         
   3   9   9       7767.50       8057.88       205.32 o                         
   4   9   9        637.92        614.55        41.56 o                         
   5   9   9       5620.60       5937.76       169.51 o                         
   6   9   9         19.87         14.11        15.17 o                         
   7   9   9       1703.13       1793.10        62.61 o                         
   8   9   9         73.81         78.59        15.29 o                         
  -9  10   9        358.18        333.60        24.70 o                         
  -8  10   9          2.32         12.27        13.02 o                         
  -7  10   9         15.96         11.15        17.02 o                         
  -6  10   9       2891.30       3042.03       101.46 o                         
  -5  10   9       2138.03       2239.31        68.99 o                         
  -4  10   9        854.58        886.59        48.89 o                         
  -3  10   9       4763.87       4720.15       119.87 o                         
  -2  10   9         95.11        108.41        18.66 o                         
  -1  10   9         90.34         89.77        16.95 o                         
   0  10   9        842.65        781.66        40.93 o                         
   1  10   9       8029.70       7963.40       168.37 o                         
   2  10   9         74.70         87.46        17.28 o                         
   3  10   9        718.95        654.68        53.53 o                         
   4  10   9       1101.69       1032.55        83.00 o                         
   5  10   9       3041.10       3083.88       110.77 o                         
   6  10   9        297.00        244.86        32.48 o                         
   7  10   9       1214.59       1221.23        45.09 o                         
   8  10   9        311.49        287.02        24.93 o                         
  -9  11   9        589.50        528.55        28.23 o                         
  -8  11   9          9.50         10.98        12.44 o                         
  -7  11   9        491.62        530.02        38.68 o                         
  -6  11   9       1596.23       1543.79        57.75 o                         
  -5  11   9         73.67         94.18        26.04 o                         
  -4  11   9       2376.64       2511.16        74.47 o                         
  -3  11   9        629.20        592.85        33.72 o                         
  -2  11   9        161.13        174.31        20.45 o                         
  -1  11   9        122.10        119.15        18.79 o                         
   0  11   9        163.32        150.32        33.41 o                         
   1  11   9       1149.09       1200.22        57.63 o                         
   2  11   9        181.48        191.51        24.99 o                         
   3  11   9       1205.82        993.08        46.97 o                         
   4  11   9       2347.97       2385.63       127.64 o                         
   5  11   9       2137.43       2073.55        76.93 o                         
   6  11   9        204.32        241.41        26.56 o                         
   7  11   9         23.23         18.94        16.77 o                         
   8  11   9          1.02        -10.05        20.13 o                         
  -8  12   9        256.02        251.14        20.29 o                         
  -7  12   9          4.31          7.94        14.59 o                         
  -6  12   9        922.91        885.19        49.95 o                         
  -5  12   9        858.06        946.16        48.16 o                         
  -4  12   9       5752.74       5647.38       138.94 o                         
  -3  12   9        102.67        103.22        16.75 o                         
  -2  12   9         41.57         24.78        13.23 o                         
  -1  12   9        623.31        607.64        44.45 o                         
   0  12   9        675.33        616.67        54.66 o                         
   1  12   9         14.24        -12.88        23.50 o                         
   2  12   9       3506.69       3639.12       106.15 o                         
   3  12   9          6.95          5.29        21.03 o                         
   4  12   9       1953.98       1943.17        70.14 o                         
   5  12   9        155.30        134.09        29.09 o                         
   6  12   9       3227.47       3464.60       148.91 o                         
   7  12   9          1.97         10.74        19.95 o                         
  -8  13   9         63.10         56.85        11.26 o                         
  -7  13   9         72.34         59.96        20.22 o                         
  -6  13   9       2538.93       2764.21        82.33 o                         
  -5  13   9        163.43        169.07        22.62 o                         
  -4  13   9       1742.32       1774.76        76.02 o                         
  -3  13   9         34.05         42.71        16.24 o                         
  -2  13   9       3433.07       3528.71        81.31 o                         
  -1  13   9       1575.98       1488.48        68.77 o                         
   0  13   9        538.91        532.30        52.16 o                         
   1  13   9         28.87         20.60        27.43 o                         
   2  13   9       1232.08       1304.98        68.52 o                         
   3  13   9         28.49         12.44        18.91 o                         
   4  13   9        654.77        665.52        39.38 o                         
   5  13   9        218.80        236.58        29.04 o                         
   6  13   9        276.63        300.44        37.13 o                         
   7  13   9         12.92          0.57        15.60 o                         
  -8  14   9        111.20        105.71        28.32 o                         
  -7  14   9        451.31        523.05        62.72 o                         
  -6  14   9       2266.60       2281.61        70.87 o                         
  -5  14   9        260.43        335.00        44.79 o                         
  -4  14   9        230.34        233.96        26.95 o                         
  -3  14   9         27.78         19.28        15.30 o                         
  -2  14   9         71.18         61.18        16.50 o                         
  -1  14   9       1073.39        992.52        58.95 o                         
   0  14   9         11.62         18.67        39.20 o                         
   1  14   9        506.98        444.02       109.28 o                         
   2  14   9       2143.08       2093.21       111.89 o                         
   3  14   9        585.06        618.48        60.86 o                         
   4  14   9        348.96        407.49        28.20 o                         
   5  14   9         56.34         73.41        19.30 o                         
   6  14   9        420.54        449.57        39.09 o                         
  -7  15   9        805.74        753.65        47.20 o                         
  -6  15   9         37.15         36.94        17.32 o                         
  -5  15   9         72.52         54.25        19.54 o                         
  -4  15   9        170.40        181.02        30.31 o                         
  -3  15   9        293.03        278.36        29.04 o                         
  -2  15   9       3389.15       3445.60       146.68 o                         
  -1  15   9         37.40         40.25        23.38 o                         
   0  15   9       3829.66       3909.57       158.33 o                         
   1  15   9        282.51        287.46        62.56 o                         
   2  15   9        937.61       1075.78       107.34 o                         
   3  15   9         26.51         33.44        32.57 o                         
   4  15   9         19.62          4.24        18.02 o                         
   5  15   9        321.23        286.69        32.19 o                         
   6  15   9        372.39        345.85        42.59 o                         
  -6  16   9        335.90        294.84       161.44 o                         
  -5  16   9        328.22        288.10        46.77 o                         
  -4  16   9        230.65        208.83        32.97 o                         
  -3  16   9       1378.97       1429.97        66.47 o                         
  -2  16   9        778.53        847.61        51.09 o                         
  -1  16   9       2492.84       2832.21       117.20 o                         
   0  16   9        242.13        216.28        38.66 o                         
   1  16   9       3543.90       3367.59       197.55 o                         
   2  16   9        600.64        576.02        77.90 o                         
   3  16   9       1157.26       1346.12       109.18 o                         
   4  16   9        232.35        210.91        43.08 o                         
   5  16   9        680.05        659.33        53.77 o                         
  -6  17   9         59.45         23.80        24.00 o                         
  -5  17   9       1964.15       2023.38       127.04 o                         
  -4  17   9         16.14         30.66        23.86 o                         
  -3  17   9        753.18        687.30        75.46 o                         
  -2  17   9        617.80        678.79       106.09 o                         
  -1  17   9         10.31          4.31        16.52 o                         
   0  17   9       1549.68       1433.67       116.04 o                         
   1  17   9        133.92        163.67        48.94 o                         
   2  17   9        788.34        824.16        82.49 o                         
   3  17   9        294.25        258.80        46.52 o                         
   4  17   9          1.17          4.79        22.16 o                         
  -5  18   9         22.65         -4.21        18.64 o                         
  -4  18   9         62.30        117.20        31.63 o                         
  -3  18   9       1763.44       1966.04       111.45 o                         
  -2  18   9          1.88          7.76        17.00 o                         
  -1  18   9       3192.72       3374.77       124.26 o                         
   0  18   9        355.90        352.05        35.00 o                         
   1  18   9       7195.19       7126.69       298.78 o                         
   2  18   9        279.06        311.42        47.66 o                         
   3  18   9        495.22        611.70        59.21 o                         
   4  18   9         37.02         56.25        21.33 o                         
  -4  19   9         36.61         51.31        23.03 o                         
  -3  19   9       3457.26       3335.85       108.13 o                         
  -2  19   9         44.10         34.54        15.56 o                         
  -1  19   9         33.62         34.92        27.53 o                         
   0  19   9          4.78          8.19        16.40 o                         
   1  19   9         19.48         18.81        12.59 o                         
   2  19   9          5.47          5.10        12.23 o                         
  -1  20   9       1325.17       1315.74        74.04 o                         
   0  20   9        109.34        125.37        23.40 o                         
 -10   0  10       2257.95       2286.72       134.14 o                         
  -8   0  10       8485.35       7948.71       346.63 o                         
  -6   0  10       3708.18       3861.82       166.87 o                         
  -4   0  10       8020.39       7169.01       393.04 o                         
  -2   0  10         86.99         68.03        48.12 o                         
   0   0  10       2715.29       2920.75       119.23 o                         
   2   0  10      20397.66      21405.19       909.74 o                         
   4   0  10       2720.19       2778.84        81.96 o                         
   6   0  10       7969.31       7591.37       233.90 o                         
   8   0  10       1761.78       1619.69       118.14 o                         
 -11   1  10        409.18        394.66        45.28 o                         
 -10   1  10        213.88        255.13        31.91 o                         
  -9   1  10       2178.89       2160.28       148.90 o                         
  -8   1  10       2190.43       2339.65       108.50 o                         
  -7   1  10        353.86        373.79        36.77 o                         
  -6   1  10       1448.03       1508.92       107.61 o                         
  -5   1  10       3408.02       3588.34       110.58 o                         
  -4   1  10       6744.03       6789.40       225.55 o                         
  -3   1  10       2274.78       1939.74       184.42 o                         
  -2   1  10      24347.32      24681.60       531.33 o                         
  -1   1  10         48.65          9.40        11.75 o                         
   0   1  10      15162.28      15018.55       279.61 o                         
   1   1  10       2237.87       2268.72        96.40 o                         
   2   1  10       7479.30       7625.86       350.97 o                         
   3   1  10       2516.05       2301.08        47.23 o                         
   4   1  10       2254.94       2271.01        66.09 o                         
   5   1  10       9897.49       9433.61       205.23 o                         
   6   1  10        336.01        295.36        31.46 o                         
   7   1  10          6.21         11.49        22.40 o                         
   8   1  10        960.25        903.36        61.83 o                         
   9   1  10        175.81        176.37        40.50 o                         
 -10   2  10       1971.34       1767.25       975.68 o                         
  -9   2  10        705.33        689.67        54.90 o                         
  -8   2  10       2097.62       1863.49       117.66 o                         
  -7   2  10        571.17        467.35        54.90 o                         
  -6   2  10       9340.84       9295.77       227.42 o                         
  -5   2  10      10619.73      10828.73       229.41 o                         
  -4   2  10       1370.52       1467.10        82.47 o                         
  -3   2  10      36222.93      36137.29       947.74 o                         
  -2   2  10       3252.20       3676.53       119.17 o                         
  -1   2  10       5624.97       5794.54       137.48 o                         
   0   2  10       4094.31       4263.40        98.82 o                         
   1   2  10       3667.11       3463.07       124.30 o                         
   2   2  10        621.35        577.08        80.01 o                         
   3   2  10        651.90        632.86        21.56 o                         
   4   2  10       1988.11       1866.49        42.53 o                         
   5   2  10         68.30         93.24        15.32 o                         
   6   2  10        490.99        453.10        50.04 o                         
   7   2  10        146.03        127.31        27.66 o                         
   8   2  10       2215.48       2059.53        76.72 o                         
   9   2  10        892.02        828.44        41.32 o                         
 -10   3  10        180.12         60.71        43.91 o                         
  -9   3  10        888.57        921.56        62.84 o                         
  -8   3  10        100.84        110.52        27.99 o                         
  -7   3  10       8868.17       9066.19       188.26 o                         
  -6   3  10         72.54         71.13        17.67 o                         
  -5   3  10        910.95       1011.99        39.65 o                         
  -4   3  10         12.62         71.48        34.71 o                         
  -3   3  10      21251.22      20908.55       481.94 o                         
  -2   3  10       6552.41       7036.81       326.17 o                         
  -1   3  10       2354.26       2354.28       100.93 o                         
   0   3  10        822.00        831.19        44.13 o                         
   1   3  10       4883.45       4674.55       147.31 o                         
   2   3  10       2506.32       2580.16       128.90 o                         
   3   3  10      25754.72      25030.49       294.03 o                         
   4   3  10        743.11        654.23        27.89 o                         
   5   3  10       7689.65       7751.06       246.11 o                         
   6   3  10       1623.14       1782.52        74.77 o                         
   7   3  10       4168.91       3710.42       120.87 o                         
   8   3  10        834.01        761.07        39.44 o                         
   9   3  10         18.67          0.24        11.85 o                         
 -10   4  10        350.35        306.21       207.59 o                         
  -9   4  10        114.14        109.02        26.65 o                         
  -8   4  10        540.35        508.11        39.14 o                         
  -7   4  10       1716.89       1632.40        69.88 o                         
  -6   4  10         28.78         40.20        13.65 o                         
  -5   4  10      20112.89      19006.06       388.48 o                         
  -4   4  10        417.74        430.41        36.73 o                         
  -3   4  10      28219.75      27677.07       608.21 o                         
  -2   4  10       2374.56       2357.69       142.15 o                         
  -1   4  10      13533.46      12733.72       251.56 o                         
   0   4  10        882.63        885.77        42.32 o                         
   1   4  10       8571.42       8342.30       214.31 o                         
   2   4  10        923.57       1152.25       103.47 o                         
   3   4  10        116.93        138.79        15.75 o                         
   4   4  10       6085.42       5899.46       136.32 o                         
   5   4  10        140.10        145.37        20.62 o                         
   6   4  10       1206.55       1199.58        54.12 o                         
   7   4  10       2037.83       1788.07        94.24 o                         
   8   4  10        221.44        215.95        20.17 o                         
   9   4  10       3780.18       3507.69       141.36 o                         
 -10   5  10          0.86         17.49        26.98 o                         
  -9   5  10       2976.71       3283.13       168.99 o                         
  -8   5  10        525.02        586.44        69.45 o                         
  -7   5  10       8206.05       8076.83       342.76 o                         
  -6   5  10       1424.89       1296.18        66.32 o                         
  -5   5  10      11426.66      11653.73       310.84 o                         
  -4   5  10       1845.73       1939.54        59.40 o                         
  -3   5  10        787.99        874.48        69.67 o                         
  -2   5  10      15234.60      16058.14       424.45 o                         
  -1   5  10       8289.21       8588.56       211.00 o                         
   0   5  10       2633.26       2237.51       157.99 o                         
   1   5  10      22607.26      23645.30       541.98 o                         
   2   5  10       2172.91       2109.97       118.18 o                         
   3   5  10       6397.37       6624.78       154.98 o                         
   4   5  10        371.05        311.91        32.36 o                         
   5   5  10      13106.65      13368.96       274.87 o                         
   6   5  10       2058.86       1965.41       173.76 o                         
   7   5  10       2071.70       2563.06       183.84 o                         
   8   5  10        335.18        342.27        31.32 o                         
   9   5  10       1324.28       1379.20        52.44 o                         
 -10   6  10       1030.18        906.41        76.82 o                         
  -9   6  10         56.37         41.14        29.45 o                         
  -8   6  10       7648.47       7791.38       331.04 o                         
  -7   6  10       4717.21       4671.83       383.00 o                         
  -6   6  10       3044.02       3076.13       111.55 o                         
  -5   6  10       6050.02       6280.36       192.80 o                         
  -4   6  10       2225.55       2184.04        65.26 o                         
  -3   6  10      19768.93      19857.85       427.66 o                         
  -2   6  10       9607.27       9676.63       334.35 o                         
  -1   6  10        566.33        434.33        41.58 o                         
   0   6  10       2375.06       2429.92       103.34 o                         
   1   6  10       6170.93       5798.45       199.73 o                         
   2   6  10       8192.48       7701.33       170.36 o                         
   3   6  10        288.19        249.86        28.53 o                         
   4   6  10         21.72         20.46        19.36 o                         
   5   6  10       2618.94       2663.42        91.28 o                         
   6   6  10        810.70        830.97        54.29 o                         
   7   6  10       4996.98       5200.32       150.88 o                         
   8   6  10        151.22        140.60        23.50 o                         
   9   6  10       2166.61       2137.46        79.94 o                         
 -10   7  10          0.85          4.97        15.22 o                         
  -9   7  10        209.73        210.69        30.20 o                         
  -8   7  10        143.10        201.06        49.39 o                         
  -7   7  10       3568.57       4076.99       147.84 o                         
  -6   7  10       1470.31       1506.16        79.79 o                         
  -5   7  10        490.45        439.22       111.10 o                         
  -4   7  10       3046.58       3091.82        78.06 o                         
  -3   7  10        183.81        194.13        15.77 o                         
  -2   7  10       7224.74       7087.49       146.37 o                         
  -1   7  10      12371.88      12782.47       291.34 o                         
   0   7  10      16496.27      15446.04       316.62 o                         
   1   7  10       3861.55       3733.54       102.97 o                         
   2   7  10       6386.59       6010.33       175.80 o                         
   3   7  10       4272.33       4338.85       129.41 o                         
   4   7  10        117.90        123.85        21.56 o                         
   5   7  10       3057.20       2990.45       180.17 o                         
   6   7  10       4915.50       4988.57       150.26 o                         
   7   7  10        280.33        280.11        32.83 o                         
   8   7  10       2653.77       2713.06        89.19 o                         
 -10   8  10       3991.99       3773.60       114.28 o                         
  -9   8  10         44.65         38.30        28.02 o                         
  -8   8  10       3014.21       3197.42       127.16 o                         
  -7   8  10          8.73          2.95        15.93 o                         
  -6   8  10       8393.54       8413.70       206.37 o                         
  -5   8  10       7273.65       7231.60       148.41 o                         
  -4   8  10       2320.46       2385.72        78.45 o                         
  -3   8  10       1053.11       1101.00        36.78 o                         
  -2   8  10       2306.48       2092.40        81.46 o                         
  -1   8  10        362.09        298.25        29.18 o                         
   0   8  10       7224.19       6745.74       165.85 o                         
   1   8  10        335.53        289.18        30.44 o                         
   2   8  10       9369.42       8838.26       415.99 o                         
   3   8  10         17.45         31.43        17.33 o                         
   4   8  10       2220.11       2068.47        79.70 o                         
   5   8  10        647.04        623.07        47.92 o                         
   6   8  10       1580.41       1500.36        72.75 o                         
   7   8  10        206.66        251.10        25.50 o                         
   8   8  10       1337.20       1426.80        87.43 o                         
  -9   9  10        647.81        612.71        43.56 o                         
  -8   9  10          4.14        -10.00        17.94 o                         
  -7   9  10        820.86        806.47        48.13 o                         
  -6   9  10       2897.42       3094.85       103.16 o                         
  -5   9  10        287.01        383.92        28.28 o                         
  -4   9  10       1822.78       1873.89        68.55 o                         
  -3   9  10       2416.99       2370.16        73.81 o                         
  -2   9  10      18667.29      18408.32       299.03 o                         
  -1   9  10          9.46          1.15        12.96 o                         
   0   9  10       5504.94       5290.35       127.89 o                         
   1   9  10        863.90        815.15        50.90 o                         
   2   9  10       3810.15       4015.53       111.57 o                         
   3   9  10        718.11        762.19        41.54 o                         
   4   9  10         48.12         32.97        18.35 o                         
   5   9  10        229.45        222.79        49.40 o                         
   6   9  10       2532.87       2426.41        71.17 o                         
   7   9  10        346.17        338.88        27.49 o                         
   8   9  10       1812.10       1754.19        61.93 o                         
  -9  10  10          3.24          6.33        13.71 o                         
  -8  10  10       1805.26       1769.59        83.38 o                         
  -7  10  10         97.53         99.21        20.87 o                         
  -6  10  10         33.67         54.44        17.31 o                         
  -5  10  10       1950.04       2102.01        69.91 o                         
  -4  10  10        135.79        108.81        22.08 o                         
  -3  10  10         20.91         15.57        12.44 o                         
  -2  10  10       1163.68       1046.43        55.78 o                         
  -1  10  10         54.37         61.24        14.16 o                         
   0  10  10         21.63         19.47        15.23 o                         
   1  10  10        171.18        180.14        23.28 o                         
   2  10  10       9449.92       9193.72       225.16 o                         
   3  10  10        275.85        216.23        21.56 o                         
   4  10  10       1730.08       1946.64       110.42 o                         
   5  10  10         24.28         37.09        18.13 o                         
   6  10  10       2677.59       3052.35        93.51 o                         
   7  10  10        357.80        342.46        36.73 o                         
   8  10  10        284.82        240.25        24.65 o                         
  -9  11  10         97.72         77.16        15.89 o                         
  -8  11  10         39.26         26.95        16.41 o                         
  -7  11  10        135.55        132.79        21.50 o                         
  -6  11  10       3168.40       3370.58       107.19 o                         
  -5  11  10       1760.57       1839.32        76.29 o                         
  -4  11  10       2151.55       2042.16        73.06 o                         
  -3  11  10        776.51        800.30        41.20 o                         
  -2  11  10       4650.51       4707.03       100.96 o                         
  -1  11  10       4808.50       4684.20       123.35 o                         
   0  11  10         97.51         76.20        23.97 o                         
   1  11  10        809.41        774.20        51.52 o                         
   2  11  10        601.23        619.48        40.72 o                         
   3  11  10       2076.25       1914.29        81.51 o                         
   4  11  10         59.25         55.74        18.95 o                         
   5  11  10       3221.29       3231.94       107.61 o                         
   6  11  10       1055.04       1028.99        50.44 o                         
   7  11  10         15.60         36.17        30.57 o                         
  -8  12  10        117.22         99.99        20.01 o                         
  -7  12  10        648.52        655.54        35.74 o                         
  -6  12  10       1031.52        866.71        54.20 o                         
  -5  12  10        427.39        487.75        35.53 o                         
  -4  12  10         38.30         30.07        17.43 o                         
  -3  12  10      10938.15      11153.25       185.33 o                         
  -2  12  10         21.65         25.73        12.63 o                         
  -1  12  10         79.67         98.71        20.39 o                         
   0  12  10        739.17        631.38        94.47 o                         
   1  12  10       3629.47       3816.23       121.65 o                         
   2  12  10         93.37         78.66        24.52 o                         
   3  12  10        408.91        454.98        54.76 o                         
   4  12  10       3231.61       3046.87       107.26 o                         
   5  12  10        592.50        606.33       142.64 o                         
   6  12  10         91.12        111.94        47.05 o                         
   7  12  10         58.26         94.19        37.15 o                         
  -8  13  10         50.80         57.62        14.97 o                         
  -7  13  10        938.68        822.57        63.41 o                         
  -6  13  10        393.20        424.67        37.66 o                         
  -5  13  10        290.25        284.84        27.52 o                         
  -4  13  10         24.81          0.29        15.91 o                         
  -3  13  10       1970.03       1973.92        72.20 o                         
  -2  13  10        388.72        425.01        40.43 o                         
  -1  13  10        101.19        104.79        34.20 o                         
   0  13  10       1094.03       1017.18        79.64 o                         
   1  13  10        879.46        877.18        73.72 o                         
   2  13  10         39.01          8.37        29.72 o                         
   3  13  10       2593.53       2708.00        99.97 o                         
   4  13  10        578.45        539.62        49.47 o                         
   5  13  10       3552.17       3903.52       146.15 o                         
   6  13  10        142.56        174.14        28.16 o                         
  -7  14  10         19.07         67.26        21.67 o                         
  -6  14  10         10.62         11.18        16.82 o                         
  -5  14  10       1417.63       1467.82        96.46 o                         
  -4  14  10         53.71         58.24        21.56 o                         
  -3  14  10        708.53        644.11        37.20 o                         
  -2  14  10          7.77         -0.13        14.52 o                         
  -1  14  10       1152.92       1402.63       124.98 o                         
   0  14  10          1.44        -19.80        26.03 o                         
   1  14  10        934.72        922.46        74.90 o                         
   2  14  10       1735.36       1669.14        99.38 o                         
   3  14  10         25.66         38.80        22.70 o                         
   4  14  10        149.42        157.44        22.89 o                         
   5  14  10        219.63        221.42        23.28 o                         
   6  14  10          6.60         14.22        14.29 o                         
  -7  15  10        885.20        820.82        74.87 o                         
  -6  15  10        220.37        242.54        26.17 o                         
  -5  15  10        328.42        276.60        30.21 o                         
  -4  15  10       1111.86       1134.29        59.39 o                         
  -3  15  10         11.93          4.50        14.46 o                         
  -2  15  10       1754.05       1785.85       112.70 o                         
  -1  15  10       3885.87       3864.92       121.23 o                         
   0  15  10        440.15        547.76        78.94 o                         
   1  15  10       1633.60       1705.47        98.43 o                         
   2  15  10        296.61        313.04        45.63 o                         
   3  15  10        533.72        577.09        72.47 o                         
   4  15  10         96.68        136.03        36.94 o                         
   5  15  10        610.72        635.00        59.28 o                         
  -6  16  10        373.20        251.26       144.89 o                         
  -5  16  10         34.26         48.96        19.68 o                         
  -4  16  10        111.87        109.74        20.64 o                         
  -3  16  10       2076.61       2084.99       109.11 o                         
  -2  16  10       2730.00       2776.71        96.18 o                         
  -1  16  10         38.34         66.38        21.26 o                         
   0  16  10       1162.76        965.79        98.77 o                         
   1  16  10       3458.28       3300.90       191.95 o                         
   2  16  10       1949.52       1736.49       129.20 o                         
   3  16  10         62.96         93.76        37.00 o                         
   4  16  10         96.16        112.77        33.05 o                         
   5  16  10        101.71        115.34        27.46 o                         
  -5  17  10         70.36         75.54        28.63 o                         
  -4  17  10       1409.97       1447.73       139.09 o                         
  -3  17  10          8.47         -5.32        23.04 o                         
  -2  17  10       1753.93       1856.64        72.40 o                         
  -1  17  10       1218.91       1205.06        57.45 o                         
   0  17  10       4379.07       4412.61       267.64 o                         
   1  17  10        168.07        197.57        47.51 o                         
   2  17  10         91.31         77.33        32.86 o                         
   3  17  10          5.38         16.37        25.78 o                         
   4  17  10          0.07          4.18        18.08 o                         
  -5  18  10        167.59        172.56        30.55 o                         
  -4  18  10        440.41        458.17        51.96 o                         
  -3  18  10        489.05        431.45        35.50 o                         
  -2  18  10       1647.79       1633.61        76.43 o                         
  -1  18  10        731.60        749.91        41.54 o                         
   0  18  10       1400.82       1365.91        67.83 o                         
   1  18  10         35.61         40.00        18.43 o                         
   2  18  10       6195.90       6431.75       264.09 o                         
   3  18  10        923.02        936.14        69.80 o                         
  -3  19  10          0.98          7.12        10.04 o                         
  -2  19  10       2973.53       3004.68       138.01 o                         
  -1  19  10        147.02        143.72        27.79 o                         
   0  19  10        642.69        618.15        39.77 o                         
   1  19  10        198.18        184.53        22.30 o                         
   2  19  10        200.06        191.66        28.46 o                         
  -9   0  11         20.60         36.79        27.82 o                         
  -7   0  11       3323.51       3393.76       367.33 o                         
  -5   0  11         95.39        117.05        32.42 o                         
  -3   0  11      45057.56      41934.90      1538.30 o                         
  -1   0  11      16943.06      16590.35       442.26 o                         
   1   0  11      15350.02      15651.16       703.04 o                         
   3   0  11       1079.79       1067.85        60.67 o                         
   5   0  11       1962.33       1860.12        86.25 o                         
   7   0  11        434.79        447.25        67.49 o                         
   9   0  11       5000.91       4519.66       193.79 o                         
 -10   1  11         23.18         38.11        17.82 o                         
  -9   1  11       3237.90       3485.92       134.17 o                         
  -8   1  11        133.89        141.85        31.02 o                         
  -7   1  11       7551.94       7628.66       182.00 o                         
  -6   1  11         27.90         17.16        15.24 o                         
  -5   1  11       1754.54       1782.28        66.99 o                         
  -4   1  11       8331.07       8260.83       189.18 o                         
  -3   1  11       4252.33       3938.20       202.12 o                         
  -2   1  11       3292.32       3738.46       141.57 o                         
  -1   1  11       5926.35       6254.53       137.63 o                         
   0   1  11       6661.16       6646.61       162.32 o                         
   1   1  11      19550.22      18914.04       741.66 o                         
   2   1  11       7966.29       7864.11       336.00 o                         
   3   1  11       6423.70       6644.78       150.60 o                         
   4   1  11        108.55        102.91        13.23 o                         
   5   1  11      14267.19      14232.29       318.24 o                         
   6   1  11       2177.09       2018.74        81.07 o                         
   7   1  11        475.73        392.95        44.60 o                         
   8   1  11         27.64         32.73        20.44 o                         
   9   1  11        210.11        259.03        22.69 o                         
 -10   2  11       1269.50        977.76       580.86 o                         
  -9   2  11         16.86         13.69        20.63 o                         
  -8   2  11       2474.99       2564.11       135.71 o                         
  -7   2  11       2885.86       2658.72       106.99 o                         
  -6   2  11        145.26        147.31        26.13 o                         
  -5   2  11       2321.73       2190.20        67.89 o                         
  -4   2  11          2.87         11.85         9.63 o                         
  -3   2  11       2637.81       3167.09       179.20 o                         
  -2   2  11        704.70        632.79        55.92 o                         
  -1   2  11      11742.62      12410.57       243.51 o                         
   0   2  11         70.41         72.79        17.12 o                         
   1   2  11       7459.15       7452.36       206.58 o                         
   2   2  11       8798.56       8446.84       356.32 o                         
   3   2  11       1018.46        971.41        28.38 o                         
   4   2  11       6763.66       6400.99       110.31 o                         
   5   2  11       2260.86       2128.08        67.86 o                         
   6   2  11       4228.36       4364.70       130.93 o                         
   7   2  11       1723.60       1571.07        86.29 o                         
   8   2  11         76.59         88.97        18.75 o                         
   9   2  11       4786.92       4588.12       140.87 o                         
 -10   3  11        682.56        491.38       310.56 o                         
  -9   3  11         16.87         38.35        20.75 o                         
  -8   3  11         75.03         55.06        23.85 o                         
  -7   3  11       4974.75       5278.28       145.49 o                         
  -6   3  11       6401.51       6662.99       206.32 o                         
  -5   3  11       3676.42       3798.59        89.43 o                         
  -4   3  11      16886.48      17241.08       264.66 o                         
  -3   3  11        776.78        737.06       120.67 o                         
  -2   3  11      16461.30      16566.25       307.04 o                         
  -1   3  11       1501.87       1527.22        67.37 o                         
   0   3  11        182.74        185.23        24.72 o                         
   1   3  11      11782.43      11549.43       430.31 o                         
   2   3  11       2244.71       2317.90       106.39 o                         
   3   3  11       2208.86       2020.33        43.13 o                         
   4   3  11       4874.75       4654.11        96.05 o                         
   5   3  11       3408.76       3098.41       152.43 o                         
   6   3  11       2660.13       2614.88       100.83 o                         
   7   3  11         12.83          2.64        16.69 o                         
   8   3  11       1410.08       1371.54        58.23 o                         
   9   3  11        107.83        151.25        17.45 o                         
 -10   4  11       1041.39       1073.34        60.79 o                         
  -9   4  11         76.19         43.36        23.80 o                         
  -8   4  11       1558.45       1551.34        67.47 o                         
  -7   4  11        302.60        317.34        32.54 o                         
  -6   4  11        142.88        181.78        21.04 o                         
  -5   4  11       1040.64       1187.91        53.86 o                         
  -4   4  11        278.83        286.89        29.70 o                         
  -3   4  11         27.67         26.56        18.71 o                         
  -2   4  11      12653.49      13350.29       304.43 o                         
  -1   4  11         98.85        110.20        19.50 o                         
   0   4  11       4624.30       4397.51       177.90 o                         
   1   4  11         81.58         55.98        34.41 o                         
   2   4  11       7581.98       7296.45       115.31 o                         
   3   4  11        183.97        163.15        13.81 o                         
   4   4  11      12476.83      12505.07       224.80 o                         
   5   4  11        714.05        637.41        33.07 o                         
   6   4  11       1675.93       1687.90        64.82 o                         
   7   4  11        743.24        741.93        48.21 o                         
   8   4  11       1133.71       1169.75        47.73 o                         
   9   4  11        130.37        128.78        32.10 o                         
 -10   5  11        288.95        340.99        49.73 o                         
  -9   5  11        454.53        428.54        53.40 o                         
  -8   5  11       2767.41       3112.27       171.96 o                         
  -7   5  11        446.39        483.98        63.55 o                         
  -6   5  11       9576.00       9732.66       328.63 o                         
  -5   5  11         95.19         60.70        21.12 o                         
  -4   5  11      15539.87      15010.44       241.50 o                         
  -3   5  11         37.65         44.20        12.19 o                         
  -2   5  11       1873.56       1859.05       137.24 o                         
  -1   5  11         67.67         65.36        22.55 o                         
   0   5  11       4416.20       4500.61       129.67 o                         
   1   5  11       3251.61       3640.29       157.44 o                         
   2   5  11       2686.64       2316.72        67.94 o                         
   3   5  11       1874.25       1906.86       128.59 o                         
   4   5  11        352.10        305.05        32.68 o                         
   5   5  11        233.85        255.97        30.04 o                         
   6   5  11       7488.78       7968.19       252.84 o                         
   7   5  11        124.95        114.65        31.87 o                         
   8   5  11        523.89        626.81        40.17 o                         
 -10   6  11         47.87         20.80        23.56 o                         
  -9   6  11        101.76        133.72        25.78 o                         
  -8   6  11       1632.42       1736.67       119.91 o                         
  -7   6  11       4276.75       4392.09       221.42 o                         
  -6   6  11       2832.10       2701.37       177.26 o                         
  -5   6  11        122.79        125.81        25.42 o                         
  -4   6  11         38.69         34.73        12.14 o                         
  -3   6  11       1728.94       1580.52        54.59 o                         
  -2   6  11       7250.92       6358.27       113.68 o                         
  -1   6  11        181.25        181.09        23.18 o                         
   0   6  11       7255.54       6964.94       186.99 o                         
   1   6  11       8066.38       8140.24       175.43 o                         
   2   6  11      16380.98      15987.50       265.72 o                         
   3   6  11          3.61         10.62        13.31 o                         
   4   6  11       4942.05       4826.72       202.70 o                         
   5   6  11       1630.08       1471.25        60.95 o                         
   6   6  11        298.79        240.40        29.01 o                         
   7   6  11       1312.00       1539.52        69.49 o                         
   8   6  11         39.55         82.10        18.27 o                         
 -10   7  11       2362.23       2380.11       136.64 o                         
  -9   7  11        946.30        830.19        53.51 o                         
  -8   7  11        545.14        542.44        49.65 o                         
  -7   7  11       2369.06       2539.39        92.19 o                         
  -6   7  11       4858.07       5182.39       216.03 o                         
  -5   7  11       3746.68       3887.58       154.62 o                         
  -4   7  11       1799.54       1876.40        67.90 o                         
  -3   7  11       3878.82       3789.03        75.31 o                         
  -2   7  11       1772.03       1815.25        65.59 o                         
  -1   7  11       8236.25       8008.94       160.71 o                         
   0   7  11         20.64         19.27        10.45 o                         
   1   7  11      18716.53      18805.47       383.08 o                         
   2   7  11       5206.30       5110.50       188.67 o                         
   3   7  11       1413.95       1418.32        98.08 o                         
   4   7  11       4528.08       4597.17       142.12 o                         
   5   7  11        764.43        723.26        42.95 o                         
   6   7  11       3799.52       4014.07       189.16 o                         
   7   7  11        513.07        516.39        34.10 o                         
   8   7  11        521.28        540.00        35.37 o                         
  -9   8  11        887.35        893.29        54.51 o                         
  -8   8  11         27.49         21.41        29.14 o                         
  -7   8  11       2683.30       2795.14        96.53 o                         
  -6   8  11        795.15        737.32        48.17 o                         
  -5   8  11       1791.28       1770.89        74.77 o                         
  -4   8  11       5070.16       4853.00       100.81 o                         
  -3   8  11       5476.77       5404.36       144.43 o                         
  -2   8  11       2975.32       2944.09        77.07 o                         
  -1   8  11       1074.14        994.77        52.05 o                         
   0   8  11       1489.89       1353.73        61.12 o                         
   1   8  11       1207.37       1131.99        65.51 o                         
   2   8  11        127.83        102.85        24.90 o                         
   3   8  11         45.09         53.31        17.63 o                         
   4   8  11        278.43        291.00        28.74 o                         
   5   8  11       1516.92       1607.22        57.76 o                         
   6   8  11       2559.66       2659.92        85.63 o                         
   7   8  11       2738.53       2949.75        85.03 o                         
   8   8  11        263.91        274.55        24.86 o                         
  -9   9  11        208.05        227.26        27.18 o                         
  -8   9  11        198.99        223.64        34.00 o                         
  -7   9  11       2128.57       2264.77        83.85 o                         
  -6   9  11       1212.33       1242.48        61.04 o                         
  -5   9  11         74.76         78.48        16.34 o                         
  -4   9  11         49.52         83.82        14.80 o                         
  -3   9  11       2922.90       2910.22        79.23 o                         
  -2   9  11       1688.79       1646.89        54.12 o                         
  -1   9  11      14842.14      14317.12       261.86 o                         
   0   9  11       1548.55       1558.27        68.51 o                         
   1   9  11      10844.87      11120.41       311.31 o                         
   2   9  11       5105.10       4978.86       180.99 o                         
   3   9  11       2261.35       2324.45        88.00 o                         
   4   9  11        793.43        753.83        45.05 o                         
   5   9  11       2111.44       2229.74        94.05 o                         
   6   9  11        183.19        118.41        18.11 o                         
   7   9  11         14.06         13.63        13.73 o                         
   8   9  11        107.37        114.31        23.95 o                         
  -9  10  11        228.32        265.55        27.12 o                         
  -8  10  11        159.00        199.77        28.98 o                         
  -7  10  11       4560.69       4680.63       131.72 o                         
  -6  10  11        264.49        324.05        32.15 o                         
  -5  10  11       1459.63       1492.99        61.10 o                         
  -4  10  11       1815.32       1731.49        65.10 o                         
  -3  10  11      13170.37      12912.60       228.05 o                         
  -2  10  11       1941.73       1723.41        56.83 o                         
  -1  10  11       1033.98       1116.94        54.78 o                         
   0  10  11        466.58        452.36        36.76 o                         
   1  10  11        186.93        168.94        40.58 o                         
   2  10  11       2774.61       2817.12       111.93 o                         
   3  10  11       4537.10       4336.00       160.32 o                         
   4  10  11       6692.04       6891.18       192.49 o                         
   5  10  11       3326.31       3427.47       169.84 o                         
   6  10  11        248.59        246.01        26.56 o                         
   7  10  11        484.14        411.83        60.48 o                         
  -9  11  11        869.66        761.81        40.78 o                         
  -8  11  11         14.58          4.69        14.18 o                         
  -7  11  11          9.18         15.14        13.86 o                         
  -6  11  11        647.69        593.28        41.01 o                         
  -5  11  11         30.47         40.29        13.84 o                         
  -4  11  11       2598.04       2456.08        89.55 o                         
  -3  11  11       7184.40       7431.38       154.31 o                         
  -2  11  11       5469.09       5112.08       120.54 o                         
  -1  11  11       1343.01       1339.05        58.58 o                         
   0  11  11       5106.91       5123.96       144.87 o                         
   1  11  11       6322.92       6228.01       172.89 o                         
   2  11  11       1350.36       1469.29        92.49 o                         
   3  11  11        466.34        434.73        58.25 o                         
   4  11  11       2064.23       2076.94       104.06 o                         
   5  11  11       3384.03       3560.25       117.19 o                         
   6  11  11       1647.36       1713.42        85.48 o                         
   7  11  11        272.92        338.77        53.36 o                         
  -8  12  11       1676.70       1624.73        79.47 o                         
  -7  12  11       1387.15       1393.20        57.67 o                         
  -6  12  11        872.38        850.64        47.22 o                         
  -5  12  11        227.52        254.55        29.74 o                         
  -4  12  11       1826.37       1852.36        76.59 o                         
  -3  12  11       1682.24       1791.58        67.30 o                         
  -2  12  11       1275.23       1237.14        56.80 o                         
  -1  12  11        532.65        472.19        47.48 o                         
   0  12  11        111.72        139.64        30.39 o                         
   1  12  11        866.42       1031.88        86.06 o                         
   2  12  11       5695.18       6048.36       180.92 o                         
   3  12  11       1566.74       1666.50        99.79 o                         
   4  12  11       3991.15       4165.23       378.65 o                         
   5  12  11       2543.48       2521.88       111.99 o                         
   6  12  11       2512.09       2746.70       110.02 o                         
   7  12  11        109.02         97.04        32.34 o                         
  -8  13  11         41.75         35.81        15.80 o                         
  -7  13  11         40.72         27.11        18.64 o                         
  -6  13  11       2010.45       1999.32        93.88 o                         
  -5  13  11          5.16          7.87        19.31 o                         
  -4  13  11       7186.83       7444.55       165.63 o                         
  -3  13  11       1162.79       1203.88        81.98 o                         
  -2  13  11       5919.01       5820.37       246.98 o                         
  -1  13  11         96.39         59.41        36.36 o                         
   0  13  11       1110.51       1162.69        85.61 o                         
   1  13  11        167.16        179.98        36.42 o                         
   2  13  11       4417.56       4334.56       144.53 o                         
   3  13  11        416.69        473.00        45.47 o                         
   4  13  11        401.24        477.33        38.85 o                         
   5  13  11         31.99         16.08        28.74 o                         
   6  13  11       1474.01       1689.53        65.57 o                         
  -7  14  11         83.08         36.90        19.90 o                         
  -6  14  11        518.20        476.60        64.96 o                         
  -5  14  11        122.22        132.09        27.55 o                         
  -4  14  11        265.86        286.88        24.85 o                         
  -3  14  11         25.61         18.85        15.54 o                         
  -2  14  11       4486.83       4494.75       134.12 o                         
  -1  14  11       1106.01       1146.78       120.53 o                         
   0  14  11       4723.05       4849.91       188.48 o                         
   1  14  11         86.73         54.60        28.96 o                         
   2  14  11       2812.74       2741.54       106.25 o                         
   3  14  11        310.89        352.73        38.09 o                         
   4  14  11       3495.32       3915.31       135.20 o                         
   5  14  11        212.22        254.95        27.38 o                         
   6  14  11         35.53         44.13        18.59 o                         
  -7  15  11        373.23        393.07        46.26 o                         
  -6  15  11       1567.02       1684.78        77.86 o                         
  -5  15  11       2058.82       2195.31        85.82 o                         
  -4  15  11       2463.94       2632.51        80.62 o                         
  -3  15  11        427.72        464.63        38.37 o                         
  -2  15  11        704.87        729.10        47.66 o                         
  -1  15  11       3809.74       4032.25       153.97 o                         
   0  15  11       1737.77       1866.66       247.81 o                         
   1  15  11        810.39        891.84        70.75 o                         
   2  15  11         72.25         69.57        28.44 o                         
   3  15  11       1580.07       1697.35        90.76 o                         
   4  15  11         78.41         76.44        20.04 o                         
   5  15  11        168.23        152.04        27.39 o                         
  -6  16  11         61.73         79.22        25.74 o                         
  -5  16  11         84.90         60.64        28.10 o                         
  -4  16  11        611.92        631.21        47.68 o                         
  -3  16  11       1019.06       1005.68        51.15 o                         
  -2  16  11       1509.65       1666.21        69.94 o                         
  -1  16  11          8.58         30.77        33.34 o                         
   0  16  11        894.16       1108.82        68.01 o                         
   1  16  11         32.21         54.34        38.83 o                         
   2  16  11       4350.82       4523.49       224.67 o                         
   3  16  11        605.86        610.97        66.34 o                         
   4  16  11        137.66        143.91        32.23 o                         
  -5  17  11         89.38         50.45        23.38 o                         
  -4  17  11         17.80         21.61        25.52 o                         
  -3  17  11       2639.11       2728.29       103.01 o                         
  -2  17  11        145.37        165.59        23.27 o                         
  -1  17  11       1413.25       1334.94        71.08 o                         
   0  17  11        491.45        488.58        41.81 o                         
   1  17  11       7400.66       7845.66       327.70 o                         
   2  17  11        171.39        175.88        39.91 o                         
   3  17  11         61.34        130.02        31.76 o                         
   4  17  11        392.96        394.81        42.20 o                         
  -4  18  11          0.45         -4.33        18.72 o                         
  -3  18  11       1545.88       1444.03        64.34 o                         
  -2  18  11        269.94        246.57        36.65 o                         
  -1  18  11         10.62         11.83        14.57 o                         
   0  18  11        255.37        271.07        30.99 o                         
   1  18  11          2.81         -0.16        14.02 o                         
   2  18  11        290.28        281.84        26.52 o                         
   3  18  11        912.23        981.45        66.28 o                         
  -2  19  11         54.51         67.58        19.33 o                         
  -1  19  11       1619.33       1628.13        88.71 o                         
   0  19  11          6.46         22.28        11.72 o                         
   1  19  11       1732.60       1652.04        63.07 o                         
 -10   0  12       2587.64       2632.80       140.90 o                         
  -8   0  12       8143.97       9128.37       384.93 o                         
  -6   0  12        361.57        323.92        54.14 o                         
  -4   0  12         64.76         50.92        17.50 o                         
  -2   0  12      12149.61      11604.29       389.10 o                         
   0   0  12      18945.58      17650.76       530.96 o                         
   2   0  12       5444.12       5396.58       100.63 o                         
   4   0  12       9108.90       9171.41       201.31 o                         
   6   0  12       1302.64       1246.45       113.77 o                         
   8   0  12         48.72         65.50        29.29 o                         
 -10   1  12       1955.55       1991.93        82.94 o                         
  -9   1  12        798.79        967.13        63.62 o                         
  -8   1  12       6207.00       6690.90       215.36 o                         
  -7   1  12          2.85        -20.10        27.59 o                         
  -6   1  12       5200.20       5332.15       195.61 o                         
  -5   1  12        627.49        632.22        43.36 o                         
  -4   1  12      12194.16      12986.53       242.01 o                         
  -3   1  12       2297.83       2202.29       239.44 o                         
  -2   1  12       1203.27       1180.67        62.40 o                         
  -1   1  12         82.35         61.53        19.92 o                         
   0   1  12       6481.58       6910.48       285.41 o                         
   1   1  12       2058.55       2145.42       258.75 o                         
   2   1  12        540.55        573.45        19.27 o                         
   3   1  12        143.89        150.87        12.83 o                         
   4   1  12       4151.27       4050.99        79.39 o                         
   5   1  12       6406.90       6241.62       132.39 o                         
   6   1  12       6908.01       6718.33       177.61 o                         
   7   1  12        343.34        388.18        43.39 o                         
   8   1  12       3889.08       4175.03       141.89 o                         
 -10   2  12       1177.21       1021.76       574.54 o                         
  -9   2  12        128.63        100.04        24.23 o                         
  -8   2  12       3307.51       3270.67       132.39 o                         
  -7   2  12        381.76        366.33        43.92 o                         
  -6   2  12        437.60        340.98        36.70 o                         
  -5   2  12        459.17        482.42        33.42 o                         
  -4   2  12         57.33         59.09        12.56 o                         
  -3   2  12       1609.69       1419.10       118.72 o                         
  -2   2  12       4590.47       4211.65       124.22 o                         
  -1   2  12      15648.29      16279.66       343.87 o                         
   0   2  12      33523.73      35184.80       935.00 o                         
   1   2  12         79.81        124.22        34.17 o                         
   2   2  12      15035.71      14777.78       162.45 o                         
   3   2  12        424.63        419.98        23.96 o                         
   4   2  12       2916.18       2736.80        61.73 o                         
   5   2  12       6942.48       6275.36       168.56 o                         
   6   2  12        381.86        337.64        33.00 o                         
   7   2  12        903.73        834.42        60.84 o                         
   8   2  12        126.33        119.31        22.45 o                         
 -10   3  12        306.82        170.63        99.34 o                         
  -9   3  12         19.76         16.81        17.96 o                         
  -8   3  12       2840.53       2787.14       119.52 o                         
  -7   3  12         79.23         34.21        19.23 o                         
  -6   3  12       3553.75       3624.92       137.60 o                         
  -5   3  12       3419.37       3338.44        84.13 o                         
  -4   3  12       4173.58       3910.86       112.53 o                         
  -3   3  12       3474.04       3443.59        75.82 o                         
  -2   3  12         73.52         90.53        18.17 o                         
  -1   3  12        141.02        129.03        25.06 o                         
   0   3  12        203.04        189.02        32.02 o                         
   1   3  12        377.86        437.66        32.45 o                         
   2   3  12        124.64        141.73        11.39 o                         
   3   3  12       5895.47       5824.25        93.14 o                         
   4   3  12       1852.11       1930.81        55.01 o                         
   5   3  12        596.15        585.19        43.64 o                         
   6   3  12       1283.80       1225.13        62.04 o                         
   7   3  12        256.17        317.97        38.82 o                         
   8   3  12       3432.89       3244.60        96.21 o                         
 -10   4  12        127.79         91.96        32.69 o                         
  -9   4  12        612.68        578.66        46.81 o                         
  -8   4  12        274.64        250.47        27.92 o                         
  -7   4  12       9288.68      10110.00       236.94 o                         
  -6   4  12       2994.23       2965.92        98.55 o                         
  -5   4  12       4839.15       4723.52       121.53 o                         
  -4   4  12        906.87        844.93        41.52 o                         
  -3   4  12       5507.08       5458.66       117.12 o                         
  -2   4  12        707.55        686.18        38.27 o                         
  -1   4  12       1668.49       1549.62        79.37 o                         
   0   4  12       3384.24       3135.42       133.92 o                         
   1   4  12       1910.36       1865.61        59.91 o                         
   2   4  12       4354.93       4420.26       113.12 o                         
   3   4  12        789.53        731.35        30.28 o                         
   4   4  12        691.68        725.71        35.19 o                         
   5   4  12      10006.65      10011.32       207.88 o                         
   6   4  12        676.23        601.38        38.25 o                         
   7   4  12        451.45        410.28        40.12 o                         
   8   4  12        181.48        171.51        22.60 o                         
 -10   5  12        353.65        275.03        44.91 o                         
  -9   5  12        773.47        697.90        50.10 o                         
  -8   5  12        233.83        303.59        49.32 o                         
  -7   5  12       1730.92       1749.73       123.84 o                         
  -6   5  12        549.11        630.47        50.76 o                         
  -5   5  12         45.47         66.70        22.07 o                         
  -4   5  12        220.64        174.93        20.70 o                         
  -3   5  12       4051.89       4066.05       100.13 o                         
  -2   5  12       1468.09       1643.52        47.41 o                         
  -1   5  12        288.60        308.71        19.20 o                         
   0   5  12       2193.15       2250.13        61.34 o                         
   1   5  12      18690.21      18711.54       405.05 o                         
   2   5  12       1710.80       1563.01        49.17 o                         
   3   5  12        102.51        121.03        18.01 o                         
   4   5  12       1184.22       1055.60        44.35 o                         
   5   5  12         40.79         40.89        19.72 o                         
   6   5  12        435.07        460.02        49.27 o                         
   7   5  12       1015.72        981.01       121.21 o                         
   8   5  12        351.74        276.15        26.21 o                         
 -10   6  12          4.19          9.89        18.69 o                         
  -9   6  12        363.52        398.33        60.79 o                         
  -8   6  12          8.98         16.20        30.81 o                         
  -7   6  12       9210.66      10040.84       403.09 o                         
  -6   6  12          6.68         44.96        22.45 o                         
  -5   6  12       1084.45       1145.75        66.46 o                         
  -4   6  12        371.10        365.00        26.94 o                         
  -3   6  12       2872.08       2825.36        77.10 o                         
  -2   6  12         95.98         62.65        14.42 o                         
  -1   6  12          1.58         12.73         8.24 o                         
   0   6  12       7200.15       7110.20       178.90 o                         
   1   6  12       5260.92       4903.57       136.63 o                         
   2   6  12       2029.37       2051.45        92.42 o                         
   3   6  12       5064.20       4942.36       108.80 o                         
   4   6  12       1364.83       1366.36        72.31 o                         
   5   6  12       3616.77       3845.42        95.32 o                         
   6   6  12        555.51        552.41        64.89 o                         
   7   6  12        328.05        343.91        33.10 o                         
   8   6  12          4.45         17.80        13.95 o                         
 -10   7  12        342.12        332.23        42.33 o                         
  -9   7  12          7.56         14.75        19.78 o                         
  -8   7  12       3180.03       3080.05       124.35 o                         
  -7   7  12       1763.29       1716.28       224.46 o                         
  -6   7  12       1685.36       1707.88        73.52 o                         
  -5   7  12        810.32        854.61        46.67 o                         
  -4   7  12       3082.38       3107.11       107.23 o                         
  -3   7  12       7893.50       7321.66       162.24 o                         
  -2   7  12       5618.89       5387.46       104.78 o                         
  -1   7  12       2996.86       2753.18        84.87 o                         
   0   7  12          0.33          7.01        12.31 o                         
   1   7  12       1070.71       1073.72        50.59 o                         
   2   7  12        683.58        729.53        46.17 o                         
   3   7  12        245.35        298.51        30.58 o                         
   4   7  12        793.32        789.55        51.25 o                         
   5   7  12        687.44        641.77        41.81 o                         
   6   7  12       2060.02       2169.53        90.05 o                         
   7   7  12         93.12         89.35        20.43 o                         
   8   7  12        705.98        723.33        43.93 o                         
  -9   8  12        710.96        717.11        47.09 o                         
  -8   8  12        459.41        378.33        48.01 o                         
  -7   8  12         63.74         75.64        20.13 o                         
  -6   8  12       1038.33       1033.96        55.69 o                         
  -5   8  12       1193.71       1101.19        53.77 o                         
  -4   8  12        632.36        618.49        32.03 o                         
  -3   8  12        516.86        521.73        29.60 o                         
  -2   8  12       2847.86       2722.66        93.87 o                         
  -1   8  12        985.91        966.64        52.81 o                         
   0   8  12      17360.49      17574.73       451.01 o                         
   1   8  12       1961.37       1852.29        91.20 o                         
   2   8  12       5595.78       5297.07       247.52 o                         
   3   8  12        415.56        419.75        35.90 o                         
   4   8  12       2548.20       2478.97        95.60 o                         
   5   8  12        679.69        675.99        36.90 o                         
   6   8  12       1462.61       1448.95        77.67 o                         
   7   8  12        284.60        285.89        24.80 o                         
   8   8  12        933.01        958.41        70.59 o                         
  -9   9  12         35.78         24.33        16.49 o                         
  -8   9  12       2427.85       2561.03       105.32 o                         
  -7   9  12         43.31         30.79        16.72 o                         
  -6   9  12       7056.25       7339.60       226.29 o                         
  -5   9  12       1314.54       1354.62        63.26 o                         
  -4   9  12       2093.26       2040.13        58.47 o                         
  -3   9  12       1984.74       1984.79        62.40 o                         
  -2   9  12         41.88         35.20        14.65 o                         
  -1   9  12          0.25         11.15        15.37 o                         
   0   9  12          5.95         14.79        16.31 o                         
   1   9  12         24.20         -4.09        16.75 o                         
   2   9  12        655.86        540.89        57.39 o                         
   3   9  12       1545.19       1639.58        87.40 o                         
   4   9  12       5651.12       5666.05       164.28 o                         
   5   9  12         30.52         12.58        15.69 o                         
   6   9  12       2668.64       2721.58        83.33 o                         
   7   9  12        899.01        847.27        50.56 o                         
  -9  10  12          8.79         11.72        12.36 o                         
  -8  10  12       1164.63       1302.43        68.96 o                         
  -7  10  12        813.63        834.39        47.22 o                         
  -6  10  12       1275.07       1397.93        93.90 o                         
  -5  10  12       4628.23       4839.68       137.73 o                         
  -4  10  12       7090.81       7112.01       155.48 o                         
  -3  10  12       9960.97       9586.52       188.21 o                         
  -2  10  12       8030.64       7742.55       155.98 o                         
  -1  10  12        285.54        206.16        27.26 o                         
   0  10  12       8130.63       8276.21       183.65 o                         
   1  10  12        491.87        470.52        43.58 o                         
   2  10  12        407.64        518.27        57.26 o                         
   3  10  12        242.02        253.75        63.34 o                         
   4  10  12        235.94        278.19        38.01 o                         
   5  10  12       1260.38       1375.52        66.80 o                         
   6  10  12        816.80        806.33        61.83 o                         
   7  10  12        329.77        370.20        51.73 o                         
  -8  11  12       4317.38       4690.22       216.37 o                         
  -7  11  12         52.43         45.18        19.07 o                         
  -6  11  12        106.58        105.22        22.81 o                         
  -5  11  12        620.70        620.53        42.23 o                         
  -4  11  12       9725.14       9631.17       229.86 o                         
  -3  11  12       4716.33       4838.91       249.91 o                         
  -2  11  12        910.50        953.83        43.27 o                         
  -1  11  12       2256.17       2117.58        87.54 o                         
   0  11  12        256.90        197.22        30.16 o                         
   1  11  12       4479.59       4586.61       137.39 o                         
   2  11  12       7360.96       7275.04       243.72 o                         
   3  11  12        404.21        576.80        89.15 o                         
   4  11  12       1998.54       2318.59       166.45 o                         
   5  11  12       2452.03       2496.42       176.63 o                         
   6  11  12       5276.08       6152.55       284.66 o                         
   7  11  12        149.52        135.65        33.68 o                         
  -8  12  12          0.59         -6.02        12.85 o                         
  -7  12  12       4162.47       4194.92       157.74 o                         
  -6  12  12       1383.94       1426.33        61.14 o                         
  -5  12  12       1891.08       1926.63        96.80 o                         
  -4  12  12        427.16        314.56        46.28 o                         
  -3  12  12       7359.36       7418.85       259.40 o                         
  -2  12  12       1596.18       1522.03        94.02 o                         
  -1  12  12       1461.71       1546.13        94.41 o                         
   0  12  12       3749.50       3664.90       131.03 o                         
   1  12  12       2212.43       2303.71       152.00 o                         
   2  12  12        444.83        485.87        47.03 o                         
   3  12  12       3149.08       3353.13       145.02 o                         
   4  12  12        245.26        188.31        32.16 o                         
   5  12  12       8080.92       8483.37       250.07 o                         
   6  12  12         35.16         -7.13        31.59 o                         
  -8  13  12          9.45          4.38        18.52 o                         
  -7  13  12          2.08         -5.54        17.24 o                         
  -6  13  12       1919.18       2094.99       103.06 o                         
  -5  13  12       2994.46       2971.85       101.77 o                         
  -4  13  12        134.55        123.50        21.21 o                         
  -3  13  12      12938.47      12812.49       253.10 o                         
  -2  13  12        334.57        267.13        33.03 o                         
  -1  13  12       4606.03       4920.20       150.08 o                         
   0  13  12        552.76        555.54        60.92 o                         
   1  13  12       5296.57       5355.38       168.17 o                         
   2  13  12        935.09        821.82        91.38 o                         
   3  13  12       1555.23       1695.21       126.42 o                         
   4  13  12       1481.01       1599.12       117.66 o                         
   5  13  12        246.64        270.56        29.52 o                         
   6  13  12         56.13         57.70        44.99 o                         
  -7  14  12       5559.40       5464.90       236.75 o                         
  -6  14  12        816.75        826.18        57.16 o                         
  -5  14  12       4112.85       3945.54       145.00 o                         
  -4  14  12         12.35          9.09        13.80 o                         
  -3  14  12        403.10        403.08        31.36 o                         
  -2  14  12       1030.39       1104.30       112.26 o                         
  -1  14  12         71.96         71.90        26.41 o                         
   0  14  12         21.63         15.90        26.00 o                         
   1  14  12       3047.04       2926.41       137.53 o                         
   2  14  12        108.27        116.67        28.46 o                         
   3  14  12       1934.17       1939.82        84.01 o                         
   4  14  12          2.29         34.91        25.88 o                         
   5  14  12       8506.57       9874.89       339.88 o                         
  -6  15  12       1043.53       1111.06        60.25 o                         
  -5  15  12         13.26         22.14        18.78 o                         
  -4  15  12        575.15        590.39        34.47 o                         
  -3  15  12       2278.82       2187.18        80.24 o                         
  -2  15  12        273.41        321.77        78.22 o                         
  -1  15  12       3538.94       3637.26       138.92 o                         
   0  15  12       1379.69       1179.97        82.33 o                         
   1  15  12       8315.84       8639.09       270.72 o                         
   2  15  12          8.85         -3.66        23.97 o                         
   3  15  12       1921.79       2198.94        95.25 o                         
   4  15  12        684.13        829.86        46.41 o                         
   5  15  12         32.99         40.47        17.21 o                         
  -6  16  12        703.99        714.36        59.37 o                         
  -5  16  12        837.70        892.25        74.51 o                         
  -4  16  12        787.28        822.52        52.50 o                         
  -3  16  12        465.27        512.49        35.57 o                         
  -2  16  12       3870.55       3859.14       150.16 o                         
  -1  16  12          5.55          2.57        17.79 o                         
   0  16  12       3997.43       3998.97       142.11 o                         
   1  16  12        834.59        807.00        62.44 o                         
   2  16  12         57.42         35.06        22.90 o                         
   3  16  12        118.98        149.37        26.78 o                         
   4  16  12         15.31         15.41        20.27 o                         
  -5  17  12          0.59         20.35        18.84 o                         
  -4  17  12       1655.48       1487.10        95.70 o                         
  -3  17  12        483.88        467.48        51.05 o                         
  -2  17  12       3238.15       3395.29       120.85 o                         
  -1  17  12        643.67        709.39        63.15 o                         
   0  17  12          9.60          7.50        18.46 o                         
   1  17  12       1345.29       1406.19       107.30 o                         
   2  17  12       2275.48       2445.45        90.48 o                         
   3  17  12        422.56        444.72        47.69 o                         
  -3  18  12        131.87        155.43        28.52 o                         
  -2  18  12       1141.68       1084.27        54.65 o                         
  -1  18  12         45.55         51.03        16.13 o                         
   0  18  12       2675.63       2650.48        95.05 o                         
   1  18  12        183.54        207.59        23.83 o                         
   2  18  12        817.25        738.08        39.36 o                         
  -1  19  12         33.76         29.19        15.38 o                         
  -9   0  13       8970.33       9828.51       392.41 o                         
  -7   0  13       4012.24       4265.66       225.34 o                         
  -5   0  13        401.29        260.34       157.14 o                         
  -3   0  13       1724.19       1519.14        88.67 o                         
  -1   0  13       1279.48       1366.79       110.83 o                         
   1   0  13      12876.66      12880.40       220.84 o                         
   3   0  13       5785.98       5895.20       125.11 o                         
   5   0  13       6801.64       6963.33       221.64 o                         
   7   0  13       2926.38       3043.98       174.13 o                         
 -10   1  13        320.88        313.01        32.01 o                         
  -9   1  13         32.84        105.43        32.44 o                         
  -8   1  13       1609.60       1583.45        87.24 o                         
  -7   1  13        546.63        547.23        52.25 o                         
  -6   1  13         12.29         16.61        17.06 o                         
  -5   1  13       2211.16       2321.40        88.22 o                         
  -4   1  13       1349.71       1465.15        44.35 o                         
  -3   1  13      20765.68      20905.84       269.10 o                         
  -2   1  13         83.33         79.00        17.11 o                         
  -1   1  13      10537.14      11595.04       607.41 o                         
   0   1  13       1512.63       1244.27        44.11 o                         
   1   1  13       9861.32       9943.34       125.87 o                         
   2   1  13         32.74         46.12         8.26 o                         
   3   1  13        321.66        286.97        17.71 o                         
   4   1  13        560.89        527.19        26.63 o                         
   5   1  13       2267.75       2239.05        74.54 o                         
   6   1  13        299.44        270.42        35.66 o                         
   7   1  13       1692.60       1706.45        98.75 o                         
   8   1  13         24.70         23.15        16.22 o                         
 -10   2  13          8.45         -6.77        16.07 o                         
  -9   2  13       2421.49       2491.82       104.24 o                         
  -8   2  13        703.03        630.40        55.42 o                         
  -7   2  13       4915.53       5317.05       254.65 o                         
  -6   2  13         90.46         78.37        21.94 o                         
  -5   2  13       2227.59       2157.31        70.84 o                         
  -4   2  13       5789.63       5632.40       112.98 o                         
  -3   2  13        243.70        168.77        14.81 o                         
  -2   2  13       2831.93       3042.03        62.29 o                         
  -1   2  13       4550.00       4570.44       119.88 o                         
   0   2  13       2126.19       2195.29        47.87 o                         
   1   2  13      14108.92      13954.14       181.25 o                         
   2   2  13       1035.48        993.25        26.76 o                         
   3   2  13       4766.68       4346.81        82.17 o                         
   4   2  13        215.01        195.31        18.88 o                         
   5   2  13        937.07        923.96        54.17 o                         
   6   2  13         35.30         40.52        17.88 o                         
   7   2  13        606.42        506.04       104.99 o                         
   8   2  13        193.83        213.63        23.22 o                         
 -10   3  13        569.06        559.59        40.61 o                         
  -9   3  13         17.43         60.64        22.05 o                         
  -8   3  13        592.97        604.38        53.10 o                         
  -7   3  13       1445.88       1510.20        66.96 o                         
  -6   3  13       3093.94       3152.22       106.09 o                         
  -5   3  13       4509.29       4364.81       125.44 o                         
  -4   3  13         22.34         10.98        10.61 o                         
  -3   3  13       3898.76       3917.41        70.10 o                         
  -2   3  13       2470.05       2365.48        47.55 o                         
  -1   3  13       3171.43       3010.82        63.13 o                         
   0   3  13        678.27        625.14        23.79 o                         
   1   3  13         63.75         73.69        10.86 o                         
   2   3  13        603.98        618.55        23.78 o                         
   3   3  13       1834.89       1767.19        46.16 o                         
   4   3  13      16770.98      16844.30       300.72 o                         
   5   3  13        919.88        907.81        53.81 o                         
   6   3  13        573.14        523.62        41.25 o                         
   7   3  13        519.98        542.09        53.32 o                         
   8   3  13       1854.10       1725.49        66.48 o                         
 -10   4  13        208.42        235.90        40.87 o                         
  -9   4  13        718.80        888.73        56.86 o                         
  -8   4  13        275.81        240.33        27.30 o                         
  -7   4  13        512.37        542.69        40.02 o                         
  -6   4  13       2475.08       2515.28        88.93 o                         
  -5   4  13       2490.21       2680.16        77.17 o                         
  -4   4  13       3159.70       3227.12        77.17 o                         
  -3   4  13         14.37          9.26        13.02 o                         
  -2   4  13       4577.67       4678.01        84.30 o                         
  -1   4  13        596.11        531.35        24.36 o                         
   0   4  13       7300.97       7280.95       164.57 o                         
   1   4  13       7705.15       7302.59       174.04 o                         
   2   4  13        116.60         88.59        13.43 o                         
   3   4  13       1663.06       1605.18        68.54 o                         
   4   4  13        788.60        788.15        43.62 o                         
   5   4  13         13.73          2.74        17.27 o                         
   6   4  13         79.83         65.66        19.41 o                         
   7   4  13        150.49        124.34        22.02 o                         
   8   4  13        875.69        829.08        84.87 o                         
 -10   5  13         31.94         -4.93        20.84 o                         
  -9   5  13         54.34         37.77        31.12 o                         
  -8   5  13       1694.90       1788.53       117.63 o                         
  -7   5  13       1350.11       1301.54       102.78 o                         
  -6   5  13        581.86        600.96        69.06 o                         
  -5   5  13       2544.77       2560.07       105.23 o                         
  -4   5  13       7204.96       7251.76       157.91 o                         
  -3   5  13       2413.08       2430.68        93.37 o                         
  -2   5  13        688.32        696.18        36.94 o                         
  -1   5  13        181.44        170.92        16.37 o                         
   0   5  13        236.92        209.91        28.53 o                         
   1   5  13        169.52        181.41        21.14 o                         
   2   5  13      11540.60      11641.12       224.65 o                         
   3   5  13       3083.92       3169.50        82.42 o                         
   4   5  13       4084.54       4024.96       122.54 o                         
   5   5  13        125.62        111.44        28.22 o                         
   6   5  13       2227.59       2337.69        90.71 o                         
   7   5  13        800.79        836.85        61.42 o                         
   8   5  13       1355.39       1460.23        79.80 o                         
 -10   6  13        166.71        157.62        31.34 o                         
  -9   6  13         36.90         77.52        24.23 o                         
  -8   6  13        810.62        709.85        55.34 o                         
  -7   6  13        800.99        900.84        66.60 o                         
  -6   6  13       2923.03       2981.63       112.72 o                         
  -5   6  13       2095.94       2179.14        78.02 o                         
  -4   6  13       6304.54       6651.84       149.83 o                         
  -3   6  13          2.51         22.88        13.22 o                         
  -2   6  13       1195.90       1155.18        37.11 o                         
  -1   6  13         76.43        100.79        12.69 o                         
   0   6  13       3712.66       3551.81        82.29 o                         
   1   6  13       1195.04       1097.99        42.89 o                         
   2   6  13        238.16        255.53        26.73 o                         
   3   6  13        560.87        519.51        34.30 o                         
   4   6  13       1592.82       1771.74        75.75 o                         
   5   6  13         39.46         22.23        21.63 o                         
   6   6  13         42.60         77.91        22.09 o                         
   7   6  13         10.67          7.25        15.90 o                         
   8   6  13        963.24        832.20        60.77 o                         
  -9   7  13        246.67        233.94        28.53 o                         
  -8   7  13        580.59        630.33        50.80 o                         
  -7   7  13        298.17        320.73        40.52 o                         
  -6   7  13       2170.65       2124.55        83.27 o                         
  -5   7  13         90.44         97.35        21.17 o                         
  -4   7  13         25.98         40.54        13.33 o                         
  -3   7  13       4031.99       4063.15       135.62 o                         
  -2   7  13         30.87         34.52        10.07 o                         
  -1   7  13       1308.99       1321.38        51.24 o                         
   0   7  13       3147.40       3294.07        97.28 o                         
   1   7  13       6390.03       6253.52       192.86 o                         
   2   7  13        280.85        286.02        41.62 o                         
   3   7  13       1378.57       1238.11        58.93 o                         
   4   7  13       3347.07       3487.39       115.45 o                         
   5   7  13        206.50        198.94        28.29 o                         
   6   7  13         79.20         56.81        16.67 o                         
   7   7  13       1063.11       1191.23        62.30 o                         
  -9   8  13       1899.16       1873.78        77.81 o                         
  -8   8  13        218.53        225.87        32.07 o                         
  -7   8  13       4050.94       4428.17       235.26 o                         
  -6   8  13         82.37         91.12        20.98 o                         
  -5   8  13       1683.98       1804.44        74.36 o                         
  -4   8  13        682.25        662.45        33.69 o                         
  -3   8  13         88.16         67.52        19.89 o                         
  -2   8  13       4834.53       4736.47        99.89 o                         
  -1   8  13        452.26        394.13        30.26 o                         
   0   8  13        969.10        989.91        47.52 o                         
   1   8  13      11913.67      11893.88       211.71 o                         
   2   8  13        249.59        234.90        24.67 o                         
   3   8  13        580.38        461.80        62.44 o                         
   4   8  13        428.34        418.08        38.60 o                         
   5   8  13       2165.19       2334.28        78.42 o                         
   6   8  13         26.93         16.05        15.46 o                         
   7   8  13        654.30        569.77        46.18 o                         
  -9   9  13          2.67         -0.22        12.17 o                         
  -8   9  13        542.93        581.07        67.03 o                         
  -7   9  13        229.27        214.97        32.78 o                         
  -6   9  13         41.26         28.96        16.56 o                         
  -5   9  13       8525.35       8957.78       216.97 o                         
  -4   9  13        827.27        817.04        43.60 o                         
  -3   9  13       5243.64       5262.49       127.94 o                         
  -2   9  13       1035.93       1009.93        64.52 o                         
  -1   9  13      10261.87      10022.04       208.22 o                         
   0   9  13        578.57        518.46        39.43 o                         
   1   9  13       1631.76       1633.65       129.03 o                         
   2   9  13          2.43         -3.36        21.95 o                         
   3   9  13       4756.90       5406.29       275.83 o                         
   4   9  13        208.28        146.75        28.67 o                         
   5   9  13       3168.69       3282.80       112.94 o                         
   6   9  13          8.38          3.95        15.13 o                         
   7   9  13        316.24        320.13        28.34 o                         
  -9  10  13       3365.94       3194.97       153.70 o                         
  -8  10  13          9.76         26.53        16.09 o                         
  -7  10  13       3497.07       3615.34       161.08 o                         
  -6  10  13       1374.26       1446.32        64.30 o                         
  -5  10  13        251.63        257.51        36.50 o                         
  -4  10  13       4987.49       5007.42       111.61 o                         
  -3  10  13       3063.62       3014.74       114.13 o                         
  -2  10  13        859.32        753.47        49.33 o                         
  -1  10  13        502.15        458.54        56.26 o                         
   0  10  13         13.99         25.52        16.39 o                         
   1  10  13       7593.38       7647.01       190.87 o                         
   2  10  13         67.00         70.38        43.57 o                         
   3  10  13       5927.44       6137.77       305.61 o                         
   4  10  13         51.81         50.06        24.93 o                         
   5  10  13       5893.03       6173.51       158.92 o                         
   6  10  13          6.78         13.82        25.28 o                         
   7  10  13       1458.72       1546.95        97.76 o                         
  -8  11  13       2781.83       2701.00        98.11 o                         
  -7  11  13       1795.14       1842.50        78.24 o                         
  -6  11  13        482.12        438.32        34.77 o                         
  -5  11  13       1833.81       1726.42        71.65 o                         
  -4  11  13       1442.78       1409.16        65.97 o                         
  -3  11  13      16277.73      16291.83       309.05 o                         
  -2  11  13       1920.12       1876.47        82.35 o                         
  -1  11  13       3531.77       3560.02       129.07 o                         
   0  11  13         18.39         33.87        25.95 o                         
   1  11  13        939.81        862.69        61.15 o                         
   2  11  13       7438.39       7823.16       624.75 o                         
   3  11  13        449.32        560.83        85.00 o                         
   4  11  13       3822.84       3905.24       201.19 o                         
   5  11  13        541.73        563.68        55.28 o                         
   6  11  13       4052.05       4606.25       221.94 o                         
  -8  12  13        222.72        244.48        24.73 o                         
  -7  12  13       1650.82       1747.12        77.69 o                         
  -6  12  13       3265.60       3213.44        98.92 o                         
  -5  12  13         77.70         82.55        25.87 o                         
  -4  12  13      16049.27      16250.95       305.13 o                         
  -3  12  13        139.92        159.20        24.72 o                         
  -2  12  13       8758.52       9141.29       227.74 o                         
  -1  12  13        727.05        653.90        43.88 o                         
   0  12  13       5474.96       5527.94       171.35 o                         
   1  12  13       1804.19       1758.59        86.87 o                         
   2  12  13       1407.39       1403.97        76.03 o                         
   3  12  13       1052.09       1242.56        92.30 o                         
   4  12  13          1.23         -0.20        26.03 o                         
   5  12  13       1356.63       1359.01        85.20 o                         
   6  12  13       1420.04       1501.93        79.52 o                         
  -7  13  13         12.34        -30.81        30.81 o                         
  -6  13  13       3014.62       2982.60       116.68 o                         
  -5  13  13       4372.35       4434.54       143.64 o                         
  -4  13  13         35.98         26.04        15.02 o                         
  -3  13  13         37.66         39.11        21.37 o                         
  -2  13  13        780.34        800.82       137.76 o                         
  -1  13  13        573.88        517.94        52.12 o                         
   0  13  13       4059.76       4104.53       162.97 o                         
   1  13  13        919.89        897.79        75.83 o                         
   2  13  13       6145.52       6512.56       186.68 o                         
   3  13  13         49.52         26.69        27.91 o                         
   4  13  13      12211.98      13442.82       384.36 o                         
   5  13  13       1261.50       1284.21       101.23 o                         
  -7  14  13        127.32        100.59        31.30 o                         
  -6  14  13       3980.60       4062.00       248.31 o                         
  -5  14  13         76.71         69.81        18.75 o                         
  -4  14  13       6566.49       6903.67       204.01 o                         
  -3  14  13       2530.99       2611.49       113.05 o                         
  -2  14  13       6891.29       7100.79       222.82 o                         
  -1  14  13         32.04         35.96        34.02 o                         
   0  14  13       5317.66       5284.46       153.49 o                         
   1  14  13        408.07        318.82        38.32 o                         
   2  14  13        172.00        178.18        34.23 o                         
   3  14  13        247.20        339.87        35.55 o                         
   4  14  13         75.36        122.91        32.14 o                         
   5  14  13        359.38        369.59        38.96 o                         
  -6  15  13        927.64       1039.48        56.23 o                         
  -5  15  13        287.44        330.73        35.85 o                         
  -4  15  13        495.34        513.99        34.91 o                         
  -3  15  13       1190.86       1174.88        75.95 o                         
  -2  15  13       1419.62       1362.42        75.97 o                         
  -1  15  13       2354.48       2652.36       494.56 o                         
   0  15  13       4854.67       5029.69       168.35 o                         
   1  15  13        753.53        856.93        67.37 o                         
   2  15  13       3067.79       3242.95       109.47 o                         
   3  15  13        748.67        855.66        48.88 o                         
   4  15  13       3285.04       3607.13       202.04 o                         
  -5  16  13       1879.25       1808.97       105.40 o                         
  -4  16  13       1928.56       1971.62        83.30 o                         
  -3  16  13        174.57        228.68        38.03 o                         
  -2  16  13        507.29        550.48        74.30 o                         
  -1  16  13        594.16        576.04        49.60 o                         
   0  16  13       1566.20       1630.73        78.28 o                         
   1  16  13       2446.54       2574.08       100.38 o                         
   2  16  13        206.02        255.04        38.94 o                         
   3  16  13        376.24        431.46        37.76 o                         
  -4  17  13          0.62         24.74        19.09 o                         
  -3  17  13       4829.21       4695.25       216.05 o                         
  -2  17  13        787.53        710.27        67.83 o                         
  -1  17  13        254.64        197.13        34.38 o                         
   0  17  13        405.45        378.18        34.11 o                         
   1  17  13       3331.04       3264.75       110.32 o                         
   2  17  13        410.09        429.85        49.46 o                         
  -2  18  13        131.25        147.51        19.86 o                         
  -1  18  13         34.85         19.37        13.33 o                         
   0  18  13          0.84         -0.25        13.25 o                         
   1  18  13       2209.71       2009.66        72.18 o                         
 -10   0  14       1691.99       1672.11        98.55 o                         
  -8   0  14       4883.16       5229.52       253.80 o                         
  -6   0  14        194.72        298.20       105.00 o                         
  -4   0  14       6724.00       6967.96       192.93 o                         
  -2   0  14        794.60        764.19        36.88 o                         
   0   0  14       4626.76       4198.92       107.22 o                         
   2   0  14       8043.56       7821.26       139.24 o                         
   4   0  14        961.79        930.42        49.96 o                         
   6   0  14       2495.82       2286.01       153.32 o                         
   8   0  14       1956.06       1802.03       101.83 o                         
 -10   1  14        573.89        532.47        69.55 o                         
  -9   1  14        172.10        138.09        27.02 o                         
  -8   1  14       2269.15       2605.35       113.32 o                         
  -7   1  14        569.56        578.11        52.32 o                         
  -6   1  14        536.95        609.17        46.38 o                         
  -5   1  14       1798.59       1658.78        81.55 o                         
  -4   1  14       1147.95       1117.79        39.38 o                         
  -3   1  14       1305.35       1374.41        39.71 o                         
  -2   1  14      17085.35      16790.09       246.89 o                         
  -1   1  14        436.95        461.56        19.03 o                         
   0   1  14      12998.35      12732.45       154.92 o                         
   1   1  14        702.48        699.46        24.94 o                         
   2   1  14       2561.95       2516.70        45.12 o                         
   3   1  14       1361.08       1327.81        42.78 o                         
   4   1  14        165.46        144.18        19.43 o                         
   5   1  14        362.49        402.73        31.71 o                         
   6   1  14        225.76        223.32        36.27 o                         
   7   1  14         56.19         65.95        22.26 o                         
   8   1  14         29.45          6.97        11.33 o                         
 -10   2  14       1810.50       1915.54        91.11 o                         
  -9   2  14        947.85        998.21        61.46 o                         
  -8   2  14       1914.01       1887.04        92.83 o                         
  -7   2  14         50.19         20.31        20.91 o                         
  -6   2  14        353.53        418.16        38.89 o                         
  -5   2  14        424.45        400.81        30.11 o                         
  -4   2  14       6054.97       5734.21       113.75 o                         
  -3   2  14       2002.72       1962.06        46.08 o                         
  -2   2  14        182.64        199.81        13.06 o                         
  -1   2  14        315.74        311.73        19.00 o                         
   0   2  14        386.52        400.87        19.93 o                         
   1   2  14        530.17        483.66        21.55 o                         
   2   2  14       1077.89        966.37        41.68 o                         
   3   2  14         54.32         55.77        11.28 o                         
   4   2  14       1362.10       1409.82        51.60 o                         
   5   2  14        769.16        852.08        82.55 o                         
   6   2  14       2036.76       2171.55        84.16 o                         
   7   2  14       1009.21        997.62        67.43 o                         
   8   2  14       1687.36       1599.05        54.07 o                         
 -10   3  14        206.14        184.55        18.19 o                         
  -9   3  14         48.87         44.07        20.52 o                         
  -8   3  14          7.26          7.95        18.99 o                         
  -7   3  14       2237.83       2203.10       117.49 o                         
  -6   3  14        167.40        217.54        26.84 o                         
  -5   3  14       8149.24       7827.16       168.98 o                         
  -4   3  14       1399.19       1277.73        51.83 o                         
  -3   3  14       2714.64       2910.61        72.16 o                         
  -2   3  14        296.42        278.53        14.47 o                         
  -1   3  14       7913.48       7859.63       104.38 o                         
   0   3  14       9217.99       9115.90       144.71 o                         
   1   3  14        696.56        690.05        30.51 o                         
   2   3  14       1005.99        973.73        34.00 o                         
   3   3  14        367.88        335.82        23.51 o                         
   4   3  14       1410.49       1495.20       105.89 o                         
   5   3  14       6193.33       6022.40       166.38 o                         
   6   3  14        760.99        714.91        46.03 o                         
   7   3  14         26.38          4.47        16.31 o                         
   8   3  14        603.56        668.06        41.72 o                         
 -10   4  14         17.79         22.80        21.11 o                         
  -9   4  14        373.39        385.44        38.86 o                         
  -8   4  14       1073.60       1152.91        88.23 o                         
  -7   4  14         10.71         25.92        15.99 o                         
  -6   4  14       3161.59       2899.55        98.42 o                         
  -5   4  14       4365.54       4718.31       118.05 o                         
  -4   4  14       3095.68       3109.86        74.25 o                         
  -3   4  14         25.10         32.15        11.64 o                         
  -2   4  14         42.18         34.34         9.57 o                         
  -1   4  14       1234.66       1322.52        54.05 o                         
   0   4  14        126.26         99.59        14.51 o                         
   1   4  14      10123.21      10221.38       171.00 o                         
   2   4  14       2539.61       2345.06        74.36 o                         
   3   4  14       2457.61       2372.71        78.70 o                         
   4   4  14          1.22        -14.89        21.50 o                         
   5   4  14       1842.95       1929.94        91.25 o                         
   6   4  14        759.69        719.86        45.97 o                         
   7   4  14       1740.01       1877.08        70.28 o                         
   8   4  14        416.53        217.43        34.75 o                         
 -10   5  14         12.72          8.58        20.65 o                         
  -9   5  14        474.90        579.29        70.17 o                         
  -8   5  14         53.43         57.57        22.19 o                         
  -7   5  14       4196.17       4374.99       336.31 o                         
  -6   5  14        492.82        433.74        46.65 o                         
  -5   5  14       6712.38       6953.56       190.53 o                         
  -4   5  14         20.95         33.71        14.58 o                         
  -3   5  14      19435.57      18993.93       369.40 o                         
  -2   5  14         13.80          8.63        11.10 o                         
  -1   5  14         60.73         29.74        15.09 o                         
   0   5  14         11.91         55.32        14.98 o                         
   1   5  14        187.68        205.08        22.87 o                         
   2   5  14        815.92        889.73        45.01 o                         
   3   5  14        393.99        411.12        38.22 o                         
   4   5  14        259.48        262.91        54.37 o                         
   5   5  14       2215.36       2245.52       149.35 o                         
   6   5  14         12.28         13.87        29.28 o                         
   7   5  14       1181.33       1195.16        67.33 o                         
  -9   6  14        758.78        787.09        57.71 o                         
  -8   6  14        298.67        266.29        34.88 o                         
  -7   6  14         23.31         19.87        21.02 o                         
  -6   6  14        330.33        294.03        39.46 o                         
  -5   6  14       5368.93       5383.07       161.98 o                         
  -4   6  14       1002.67       1028.21        50.89 o                         
  -3   6  14        746.54        693.42        47.40 o                         
  -2   6  14        182.09        141.21        16.95 o                         
  -1   6  14       1197.02       1177.16        49.53 o                         
   0   6  14        391.82        375.83        24.79 o                         
   1   6  14      13163.25      12770.33       278.97 o                         
   2   6  14        206.96        213.48        23.95 o                         
   3   6  14       4514.58       4716.78       143.91 o                         
   4   6  14        167.40        147.33        31.12 o                         
   5   6  14       6533.96       6570.17       533.11 o                         
   6   6  14        188.71        197.00        32.71 o                         
   7   6  14        321.65        278.09        32.86 o                         
  -9   7  14         36.15         23.72        12.98 o                         
  -8   7  14       2819.30       2802.57       113.21 o                         
  -7   7  14        538.90        556.78       100.50 o                         
  -6   7  14         57.15         66.20        26.73 o                         
  -5   7  14       6965.27       7001.62       180.95 o                         
  -4   7  14       1329.78       1330.31        59.86 o                         
  -3   7  14       2594.12       2588.38        87.46 o                         
  -2   7  14       2015.22       1903.47        62.26 o                         
  -1   7  14      10811.93      10518.42       194.17 o                         
   0   7  14       6693.09       6564.03       172.85 o                         
   1   7  14          0.32         17.06        13.52 o                         
   2   7  14       6619.43       6636.03       159.31 o                         
   3   7  14         23.92          0.52        21.64 o                         
   4   7  14       1729.05       1652.57        93.69 o                         
   5   7  14       1569.13       1523.38        69.56 o                         
   6   7  14        292.29        288.14        36.34 o                         
   7   7  14        774.07        726.55        62.38 o                         
  -9   8  14        693.01        749.48        44.29 o                         
  -8   8  14       1149.49       1084.65       177.04 o                         
  -7   8  14       1843.01       2029.85        98.13 o                         
  -6   8  14        960.24       1133.43        58.64 o                         
  -5   8  14        444.40        465.22        38.68 o                         
  -4   8  14       4806.56       5044.91       135.52 o                         
  -3   8  14         34.79         33.85        19.11 o                         
  -2   8  14       1878.65       1849.35        57.23 o                         
  -1   8  14       3051.32       3006.09        84.34 o                         
   0   8  14       2734.26       2617.82        88.09 o                         
   1   8  14       2306.92       2296.90        71.46 o                         
   2   8  14        651.35        541.08        39.08 o                         
   3   8  14        904.20       1023.61       101.49 o                         
   4   8  14        140.08        215.38        32.94 o                         
   5   8  14        626.90        687.02        54.25 o                         
   6   8  14       1083.37        983.43        46.82 o                         
   7   8  14       1198.93       1061.39        49.26 o                         
  -9   9  14         97.74         90.35        17.39 o                         
  -8   9  14       3000.61       2949.39       139.93 o                         
  -7   9  14         34.56         25.14        30.36 o                         
  -6   9  14        789.33        858.48        50.17 o                         
  -5   9  14       2041.42       2019.59        79.90 o                         
  -4   9  14        366.18        363.75        29.01 o                         
  -3   9  14       1369.29       1362.74        68.57 o                         
  -2   9  14       2087.13       2042.72       112.43 o                         
  -1   9  14        811.19        772.76        50.51 o                         
   0   9  14       9938.67      10311.96       233.46 o                         
   1   9  14       7395.82       7401.55       164.55 o                         
   2   9  14       2244.80       2147.81       178.22 o                         
   3   9  14        638.82        641.57        68.02 o                         
   4   9  14       9634.03       9723.19       226.37 o                         
   5   9  14          1.92         -0.66        14.44 o                         
   6   9  14         92.16        107.01        21.64 o                         
  -8  10  14       2852.14       2850.57       212.85 o                         
  -7  10  14         65.52        116.90        27.39 o                         
  -6  10  14        945.04        920.25        63.73 o                         
  -5  10  14       1351.03       1417.59        64.52 o                         
  -4  10  14       8852.36       8795.11       167.86 o                         
  -3  10  14         19.50         17.10        21.46 o                         
  -2  10  14       5091.94       5033.57       340.54 o                         
  -1  10  14         22.28          9.09        23.87 o                         
   0  10  14       7206.36       7145.41       258.59 o                         
   1  10  14        103.39        135.50        37.70 o                         
   2  10  14        576.70        592.85        63.89 o                         
   3  10  14        714.93        635.39        87.04 o                         
   4  10  14       3469.62       3494.48       134.05 o                         
   5  10  14        104.47        154.16        27.60 o                         
   6  10  14       2539.14       2594.46       144.30 o                         
  -8  11  14       3771.62       4004.58       167.09 o                         
  -7  11  14       2538.67       2587.19       119.08 o                         
  -6  11  14          2.58         14.17        16.31 o                         
  -5  11  14       1012.15       1183.07        76.46 o                         
  -4  11  14         69.45         92.07        22.09 o                         
  -3  11  14       4447.94       4593.68       141.73 o                         
  -2  11  14       5190.65       4936.62       191.42 o                         
  -1  11  14        305.12        292.02        40.15 o                         
   0  11  14       5215.01       5057.87       160.41 o                         
   1  11  14         22.33         33.95        25.15 o                         
   2  11  14       4645.83       5217.38       260.67 o                         
   3  11  14       1565.18       1619.00       104.10 o                         
   4  11  14        702.57        858.55        95.86 o                         
   5  11  14       2730.45       3119.86       178.23 o                         
   6  11  14       1314.94       1687.94        89.66 o                         
  -8  12  14        908.28        770.60        67.01 o                         
  -7  12  14         26.50         41.06        20.04 o                         
  -6  12  14        306.20        303.49        24.64 o                         
  -5  12  14        262.91        253.72        30.16 o                         
  -4  12  14       2951.00       3041.34       101.77 o                         
  -3  12  14       3184.58       3064.90       146.31 o                         
  -2  12  14       1028.80       1045.16        60.36 o                         
  -1  12  14        483.35        581.59        50.81 o                         
   0  12  14        266.32        238.64        37.02 o                         
   1  12  14       3523.49       3883.87       159.66 o                         
   2  12  14        673.50        585.99        65.07 o                         
   3  12  14       1115.36       1059.06        82.82 o                         
   4  12  14        801.19        898.91        72.82 o                         
   5  12  14       3044.15       3427.85       138.36 o                         
  -7  13  14       2712.75       2665.11       147.98 o                         
  -6  13  14         37.83         56.92        27.49 o                         
  -5  13  14       5297.13       5303.93       213.68 o                         
  -4  13  14         23.29         24.95        14.19 o                         
  -3  13  14       4059.34       4024.68       125.28 o                         
  -2  13  14        305.60        294.65        53.25 o                         
  -1  13  14       4219.92       4146.72       129.98 o                         
   0  13  14         40.08         50.03        25.92 o                         
   1  13  14         18.38         36.81        25.04 o                         
   2  13  14        288.54        318.74        36.88 o                         
   3  13  14        974.36       1117.62        83.17 o                         
   4  13  14       1122.31       1190.81        79.72 o                         
   5  13  14       6250.31       6886.02       212.76 o                         
  -6  14  14         42.11         28.82        15.86 o                         
  -5  14  14          0.95          3.97        16.50 o                         
  -4  14  14        418.56        453.30        30.43 o                         
  -3  14  14       2508.17       2694.77       112.22 o                         
  -2  14  14         49.97         81.94        36.06 o                         
  -1  14  14       6424.82       6650.74       208.54 o                         
   0  14  14       2835.87       3100.55       115.24 o                         
   1  14  14       7916.60       8326.62       355.76 o                         
   2  14  14       1518.87       1525.17        73.30 o                         
   3  14  14       4327.96       4737.30       177.98 o                         
   4  14  14          5.40         -3.91        22.76 o                         
  -5  15  14       2543.50       2465.64        93.54 o                         
  -4  15  14         75.67         72.66        22.01 o                         
  -3  15  14       1239.99       1269.26        68.61 o                         
  -2  15  14        238.57        205.73        30.95 o                         
  -1  15  14        115.09        122.72        25.71 o                         
   0  15  14       2140.37       2216.20        95.13 o                         
   1  15  14        173.75        134.67        32.04 o                         
   2  15  14        400.72        358.23        35.12 o                         
   3  15  14        182.77        179.66        32.55 o                         
   4  15  14       2320.11       2715.69       105.64 o                         
  -5  16  14        430.77        361.53        41.64 o                         
  -4  16  14       3626.64       3185.21       159.35 o                         
  -3  16  14       1774.74       1825.42       226.00 o                         
  -2  16  14       1339.77       1194.42        63.28 o                         
  -1  16  14        739.23        600.98        44.82 o                         
   0  16  14       3192.37       3211.70       114.55 o                         
   1  16  14       5718.07       5589.63       246.01 o                         
   2  16  14        528.04        578.09        58.94 o                         
   3  16  14        379.94        348.56        50.53 o                         
  -3  17  14         94.49         62.74        26.16 o                         
  -2  17  14       1082.95       1051.97        53.78 o                         
  -1  17  14         86.40        122.43        20.51 o                         
   0  17  14       2680.70       2572.64        91.99 o                         
   1  17  14          2.03         18.08        20.92 o                         
   2  17  14       4551.57       4619.32       190.55 o                         
  -1  18  14        683.56        537.04        50.06 o                         
   0  18  14       1439.61       1446.04        85.44 o                         
  -9   0  15        491.00        520.56        61.95 o                         
  -7   0  15        977.27        862.42        89.68 o                         
  -5   0  15        599.53        391.32        54.59 o                         
  -3   0  15      19999.85      20462.36       348.33 o                         
  -1   0  15       9475.30       9595.84       198.86 o                         
   1   0  15       2721.21       2669.37        73.19 o                         
   3   0  15        320.86        297.20        30.52 o                         
   5   0  15        237.08        253.48        46.08 o                         
   7   0  15        941.14        863.94        75.40 o                         
 -10   1  15         20.38         29.45        14.38 o                         
  -9   1  15       2438.76       2348.44       184.73 o                         
  -8   1  15         12.61         28.82        18.95 o                         
  -7   1  15       3687.22       3934.56       151.13 o                         
  -6   1  15        323.41        302.17        84.48 o                         
  -5   1  15        228.79        270.59        32.06 o                         
  -4   1  15         89.44         98.83        13.49 o                         
  -3   1  15       4134.38       3957.81        71.32 o                         
  -2   1  15       3103.92       3023.41        57.91 o                         
  -1   1  15         80.44         80.02        12.81 o                         
   0   1  15        609.88        622.25        22.69 o                         
   1   1  15       1829.39       1848.27        41.27 o                         
   2   1  15         15.89         34.02         8.01 o                         
   3   1  15         61.25         76.15        14.31 o                         
   4   1  15        408.26        438.36        26.78 o                         
   5   1  15       2295.87       2378.14        99.77 o                         
   6   1  15         92.30         59.12        22.63 o                         
   7   1  15        693.27        638.72        45.42 o                         
 -10   2  15        890.68        818.60        35.79 o                         
  -9   2  15         26.97         42.18        37.20 o                         
  -8   2  15       3469.25       3265.96       127.54 o                         
  -7   2  15        263.03        206.90        53.60 o                         
  -6   2  15         70.27        111.63        28.46 o                         
  -5   2  15        613.52        670.56        38.96 o                         
  -4   2  15       2194.50       2196.09        60.01 o                         
  -3   2  15       2924.99       2847.88        65.90 o                         
  -2   2  15        106.04         93.37        12.01 o                         
  -1   2  15       6490.47       6406.85       104.42 o                         
   0   2  15        717.53        699.84        27.61 o                         
   1   2  15         94.91        106.25        12.06 o                         
   2   2  15       1514.28       1496.69        39.98 o                         
   3   2  15       6449.10       6465.86       133.54 o                         
   4   2  15       6142.66       6340.31       147.00 o                         
   5   2  15       1235.66       1273.85        66.99 o                         
   6   2  15       2993.35       3257.98       129.32 o                         
   7   2  15         47.14          7.70        18.28 o                         
  -9   3  15        163.08        201.02        31.85 o                         
  -8   3  15          5.51         23.63        19.05 o                         
  -7   3  15        698.50        607.35        53.36 o                         
  -6   3  15       1777.98       1640.41        69.78 o                         
  -5   3  15        278.05        315.91        29.01 o                         
  -4   3  15      10709.98      10653.20       187.19 o                         
  -3   3  15         46.51         39.33        11.05 o                         
  -2   3  15       1043.52       1037.62        50.35 o                         
  -1   3  15        344.22        318.29        27.31 o
[truncated: 125,553 more chars]
