# Supplementary material for: Syntheses and crystal structures of three tri­phenyl­sulfonium halometallate salts of zinc, cadmium and mercury
Source: Acta Crystallogr E Crystallogr Commun. 2025 Mar 27;81(Pt 4):358–63. doi: 10.1107/S2056989025002245 (PMC11974339; doi:10.1107/S2056989025002245)
Supplement: Supplementary file 4 [file e-81-00358-IIIsup4.hkl]

data_III                                                                        
_shelx_title ' i1341b_autored_a.res in P2(1)/n'                                 
_shelx_refln_list_code          4                                               
_shelx_F_calc_maximum      369.62                                               
_exptl_crystal_F_000      1776.00                                               
_reflns_d_resolution_high  0.8203                                               
                                                                                
loop_                                                                           
 _space_group_symop_operation_xyz                                               
 'x, y, z'                                                                      
 '-x+1/2, y+1/2, -z+1/2'                                                        
 '-x, -y, -z'                                                                   
 'x-1/2, -y-1/2, z-1/2'                                                         
                                                                                
_cell_length_a     9.4358                                                       
_cell_length_b    18.0709                                                       
_cell_length_c    21.2467                                                       
_cell_angle_alpha  90.000                                                       
_cell_angle_beta   95.178                                                       
_cell_angle_gamma  90.000                                                       
                                                                                
_shelx_F_squared_multiplier     1.000                                           
                                                                                
loop_                                                                           
 _refln_index_h                                                                 
 _refln_index_k                                                                 
 _refln_index_l                                                                 
 _refln_F_squared_calc                                                          
 _refln_F_squared_meas                                                          
 _refln_F_squared_sigma                                                         
 _refln_observed_status                                                         
   2   0   0      74410.28      72547.49      1251.41 o                         
   4   0   0      34636.75      35666.02       883.63 o                         
   6   0   0        198.47        292.25        45.87 o                         
   8   0   0       2905.83       3413.07       209.12 o                         
  10   0   0       8240.75       8380.66       312.78 o                         
   1   1   0      14439.77      14653.57       192.64 o                         
   2   1   0      22314.12      22786.20       307.58 o                         
   3   1   0      13919.43      13563.73       240.07 o                         
   4   1   0      26665.89      28356.72       516.17 o                         
   5   1   0      11484.93      11674.19       264.35 o                         
   6   1   0      17621.41      18412.90       266.00 o                         
   7   1   0       1482.90       1644.19        65.98 o                         
   8   1   0       4647.02       4555.98       175.44 o                         
   9   1   0       9263.91       9373.38       224.59 o                         
  10   1   0         93.55         43.46        28.71 o                         
  11   1   0        935.49        990.94        55.53 o                         
   0   2   0       3208.33       5087.50        85.36 o                         
   1   2   0       2312.38       2628.89        44.34 o                         
   2   2   0        138.95        119.88        20.20 o                         
   3   2   0      41616.74      42003.11       557.78 o                         
   4   2   0       2022.81       2057.44        87.04 o                         
   5   2   0      41761.70      40566.17       658.94 o                         
   6   2   0        355.42        208.79        33.24 o                         
   7   2   0      11050.93      11361.27       294.48 o                         
   8   2   0        212.77        185.70        63.96 o                         
   9   2   0       7787.56       7645.06       194.10 o                         
  10   2   0        567.50        562.35        46.43 o                         
  11   2   0        891.92        984.09        46.05 o                         
   1   3   0     108576.91     108920.35      1006.18 o                         
   2   3   0      21747.68      22036.69       303.05 o                         
   3   3   0      16577.30      16408.18       259.19 o                         
   4   3   0       3783.27       3391.56       114.99 o                         
   5   3   0       2971.38       2867.21       119.23 o                         
   6   3   0       2763.17       2902.66        92.60 o                         
   7   3   0       1670.61       1888.72       224.07 o                         
   8   3   0       1228.22       1456.62       141.44 o                         
   9   3   0       4363.82       4323.90       132.97 o                         
  10   3   0       4604.47       4522.03       128.32 o                         
  11   3   0       4772.96       5198.69       200.24 o                         
   0   4   0       7905.65       7849.32       137.82 o                         
   1   4   0      66930.19      67931.33       720.27 o                         
   2   4   0      57171.04      56943.30       764.17 o                         
   3   4   0        440.67        451.90        40.57 o                         
   4   4   0       7542.53       7393.93       205.31 o                         
   5   4   0      27780.80      28893.64       573.62 o                         
   6   4   0       1047.24        917.59        78.33 o                         
   7   4   0       7010.36       6590.18       187.81 o                         
   8   4   0       4579.51       4575.94       118.17 o                         
   9   4   0        649.01        592.99        44.93 o                         
  10   4   0       7327.73       7472.40       174.57 o                         
  11   4   0          2.47         -9.96        25.76 o                         
   1   5   0        548.29        329.53        27.05 o                         
   2   5   0      46953.64      48048.80       779.64 o                         
   3   5   0       2155.49       2480.63       123.39 o                         
   4   5   0      74898.17      75365.83      1425.56 o                         
   5   5   0       1040.29        898.18        98.28 o                         
   6   5   0      18952.13      18772.89       328.43 o                         
   7   5   0       1701.41       1625.19        86.93 o                         
   8   5   0      35524.14      35831.07       832.38 o                         
   9   5   0         64.23         96.77        51.66 o                         
  10   5   0       1238.56       1367.28       106.47 o                         
  11   5   0        318.90        300.68        56.48 o                         
   0   6   0        498.11        872.22        70.31 o                         
   1   6   0      14178.55      13700.07       209.98 o                         
   2   6   0        106.08        100.31        27.25 o                         
   3   6   0      20663.25      19835.69       358.46 o                         
   4   6   0      14773.65      15152.41       354.63 o                         
   5   6   0      21935.02      20288.10       357.79 o                         
   6   6   0       1558.81       1630.70        68.09 o                         
   7   6   0       7413.68       7553.52       209.51 o                         
   8   6   0       3369.80       3583.33       129.32 o                         
   9   6   0       3746.20       3710.61       164.42 o                         
  10   6   0       6522.47       5895.15       200.62 o                         
   1   7   0      50534.58      48660.15       812.76 o                         
   2   7   0       3106.06       3619.58       106.58 o                         
   3   7   0      34639.43      34241.23       560.92 o                         
   4   7   0       2188.24       2030.43       115.37 o                         
   5   7   0       6304.61       6848.92       166.45 o                         
   6   7   0          7.56         12.85        27.00 o                         
   7   7   0         28.69         18.63        37.36 o                         
   8   7   0        863.23        757.68        62.96 o                         
   9   7   0       1799.76       1675.61       238.45 o                         
  10   7   0        680.53        674.71        67.36 o                         
   0   8   0      11107.15       9978.02       354.82 o                         
   1   8   0         52.81         62.30        34.66 o                         
   2   8   0      32599.09      32208.24       689.02 o                         
   3   8   0       6565.28       6745.27       206.39 o                         
   4   8   0        223.09        169.39        47.20 o                         
   5   8   0       5581.23       5666.95       108.65 o                         
   6   8   0       1058.05       1304.63        65.30 o                         
   7   8   0       3982.08       4163.15       137.01 o                         
   8   8   0       2594.11       2574.46       107.51 o                         
   9   8   0       4311.72       4557.98       140.44 o                         
  10   8   0        969.10        899.28        68.25 o                         
   1   9   0       4677.55       5042.66       175.05 o                         
   2   9   0       4135.92       4231.68       186.72 o                         
   3   9   0       7269.82       7566.44       335.05 o                         
   4   9   0       9749.06       9635.96       146.28 o                         
   5   9   0        582.99        522.57        37.86 o                         
   6   9   0      38940.85      38991.43       618.65 o                         
   7   9   0          5.09         18.35        35.40 o                         
   8   9   0       4764.25       4869.82       148.57 o                         
   9   9   0       2017.40       2118.12       266.59 o                         
  10   9   0       1004.59       1049.62        61.44 o                         
   0  10   0      47675.87      47487.85      1204.69 o                         
   1  10   0       3868.06       4155.00       166.14 o                         
   2  10   0      24410.95      25058.99       734.15 o                         
   3  10   0       4239.91       3535.87        91.20 o                         
   4  10   0       4207.50       4233.86       118.26 o                         
   5  10   0       1739.41       1542.26        58.08 o                         
   6  10   0          1.56         -1.61        33.42 o                         
   7  10   0       6277.67       6015.92       173.44 o                         
   8  10   0        884.83        974.88        67.69 o                         
   9  10   0        876.76       1037.66       114.03 o                         
  10  10   0       6102.93       6468.49       239.77 o                         
   1  11   0      26834.29      25417.91       564.45 o                         
   2  11   0         38.06         32.83        23.10 o                         
   3  11   0      14145.70      15025.12       250.43 o                         
   4  11   0       4275.88       4491.32       118.90 o                         
   5  11   0        677.39        854.70        52.21 o                         
   6  11   0       1718.61       1971.36        91.85 o                         
   7  11   0       2468.53       2341.59        99.24 o                         
   8  11   0        389.93        339.98        40.42 o                         
   9  11   0       7207.66       6872.61       659.49 o                         
   0  12   0        869.06        937.77        69.21 o                         
   1  12   0       1037.89       1075.02        52.27 o                         
   2  12   0        639.91        690.68        38.99 o                         
   3  12   0      10678.66      10815.45       268.47 o                         
   4  12   0       2105.84       2268.87        73.95 o                         
   5  12   0      24572.09      25070.65       436.00 o                         
   6  12   0        255.28        305.43        43.54 o                         
   7  12   0      14439.48      14762.31       322.58 o                         
   8  12   0       3877.21       3801.05       254.63 o                         
   9  12   0       1328.09         18.43        86.44 o                         
   1  13   0       3499.85       3602.63       108.64 o                         
   2  13   0       4159.02       3967.44       102.77 o                         
   3  13   0         21.06         53.13        28.63 o                         
   4  13   0       6516.33       6177.76       149.56 o                         
   5  13   0        605.99        499.23        46.89 o                         
   6  13   0       5598.25       5215.81       193.75 o                         
   7  13   0        884.69        842.83        69.41 o                         
   8  13   0       6946.87       6833.27       285.38 o                         
   9  13   0        582.24        451.54        40.08 o                         
   0  14   0      12720.20      12986.42       519.10 o                         
   1  14   0         19.35         11.18        28.54 o                         
   2  14   0      23807.45      24281.04       396.82 o                         
   3  14   0        389.52        507.89        43.33 o                         
   4  14   0       1246.28       1442.41        96.80 o                         
   5  14   0        163.71        246.93        45.90 o                         
   6  14   0       1824.21       1999.46       105.37 o                         
   7  14   0        258.65        192.72        60.35 o                         
   8  14   0       2796.60       2708.71       148.11 o                         
   1  15   0       4002.29       4062.08       119.09 o                         
   2  15   0      15685.52      16024.28       274.36 o                         
   3  15   0       8225.34       8804.61       178.67 o                         
   4  15   0       8489.65       8121.58       269.22 o                         
   5  15   0       4350.97       4367.43       165.39 o                         
   6  15   0       7334.20       7361.87       416.78 o                         
   7  15   0        749.96        816.73        84.97 o                         
   8  15   0       1036.25       1110.08        76.16 o                         
   0  16   0        655.45        727.73        77.89 o                         
   1  16   0        914.96        931.09        60.18 o                         
   2  16   0        560.77        450.82        63.10 o                         
   3  16   0      14249.50      14222.07       324.56 o                         
   4  16   0        937.76        881.13        84.41 o                         
   5  16   0       7717.93       7551.92       231.86 o                         
   6  16   0        780.85        614.26        56.88 o                         
   7  16   0       5178.58       4979.51       157.98 o                         
   1  17   0      13197.83      13673.91       317.51 o                         
   2  17   0       2035.28       1978.52       115.32 o                         
   3  17   0       8909.81       8978.24       230.47 o                         
   4  17   0       3104.68       3226.28       149.34 o                         
   5  17   0         34.27         34.01        52.69 o                         
   6  17   0       7649.81       7346.17       170.85 o                         
   7  17   0        100.68         55.69        25.73 o                         
   0  18   0      14973.55      15698.47       424.01 o                         
   1  18   0        641.78        743.36        64.60 o                         
   2  18   0       7542.97       7844.11       179.04 o                         
   3  18   0        801.27        752.53        74.30 o                         
   4  18   0        596.36        592.07        84.73 o                         
   5  18   0         11.30         -7.18        49.18 o                         
   6  18   0        157.81        167.44        44.43 o                         
   1  19   0        563.50        539.04        52.57 o                         
   2  19   0       2391.33       2263.21       115.36 o                         
   3  19   0        103.57         72.36        32.15 o                         
   4  19   0       5393.80       5331.28       178.50 o                         
   5  19   0        727.16        705.58        53.29 o                         
   0  20   0       1972.52       1689.71       132.12 o                         
   1  20   0        269.20        202.32        36.47 o                         
   2  20   0       5394.14       5084.40       271.12 o                         
   3  20   0       4776.89       4932.10       159.26 o                         
   4  20   0        710.86        587.22        55.24 o                         
   1  21   0      12058.75      11755.86       427.69 o                         
   2  21   0        181.52        195.86        54.11 o                         
   3  21   0        720.92        767.92        73.88 o                         
 -11   0   1        225.27        234.35        46.86 o                         
  -9   0   1      10960.78      11393.26       319.45 o                         
  -7   0   1      17345.02      18204.43       533.16 o                         
  -5   0   1      54043.80      54305.50       924.33 o                         
  -3   0   1        451.91        326.98        52.75 o                         
  -1   0   1         54.56         82.19        13.42 o                         
   1   0   1      89931.89      88124.36      1484.78 o                         
   3   0   1      24515.70      23290.19       589.12 o                         
   5   0   1      84630.55      87677.53      1637.81 o                         
   7   0   1      12906.01      13952.66       357.31 o                         
   9   0   1         28.55          6.52        40.98 o                         
  11   0   1        428.87        447.40        55.20 o                         
 -11   1   1       7518.96       7443.09       164.78 o                         
 -10   1   1       1242.62       1229.48        63.66 o                         
  -9   1   1       1971.56       2093.78       100.83 o                         
  -8   1   1       9471.04       9628.35       190.03 o                         
  -7   1   1          1.50          7.76        34.78 o                         
  -6   1   1       7538.79       7468.14       326.99 o                         
  -5   1   1        258.92        165.12        34.76 o                         
  -4   1   1       2849.90       2757.20        87.86 o                         
  -3   1   1      19122.40      18593.77       276.72 o                         
  -2   1   1       1809.77       1908.58        41.04 o                         
  -1   1   1      65000.00      64587.57       664.23 o                         
   0   1   1       9574.82      10004.27       105.81 o                         
   1   1   1      51656.77      52551.77       640.60 o                         
   2   1   1       9159.04       9204.84       150.27 o                         
   3   1   1      11776.56      11930.92       202.39 o                         
   4   1   1      48207.01      46589.22       705.00 o                         
   5   1   1       4846.74       4805.20       174.64 o                         
   6   1   1         82.10        121.25        22.83 o                         
   7   1   1         67.87         80.94        24.95 o                         
   8   1   1       1698.12       1942.84       158.22 o                         
   9   1   1       4219.87       4350.42       134.03 o                         
  10   1   1        335.82        293.69        36.11 o                         
  11   1   1        997.61       1174.90        59.17 o                         
 -11   2   1       1228.93       1276.55        71.27 o                         
 -10   2   1       5530.13       5391.61       145.61 o                         
  -9   2   1        127.43        114.85        33.77 o                         
  -8   2   1        455.59        448.48        43.24 o                         
  -7   2   1       1434.91       1571.80       119.22 o                         
  -6   2   1         27.60         39.35        30.28 o                         
  -5   2   1        201.72        198.71        36.53 o                         
  -4   2   1       8309.41       7778.63       183.02 o                         
  -3   2   1       4924.72       4893.49       108.50 o                         
  -2   2   1      66515.43      64272.02       683.81 o                         
  -1   2   1      20831.06      20954.69       296.40 o                         
   0   2   1      40794.41      41798.79       356.52 o                         
   1   2   1       2403.69       2570.36        50.82 o                         
   2   2   1      25546.29      26124.09       390.38 o                         
   3   2   1        106.67        182.67        31.35 o                         
   4   2   1         77.62        105.03        40.18 o                         
   5   2   1       6943.88       7585.04       232.83 o                         
   6   2   1      10770.41      11173.32       209.30 o                         
   7   2   1       2425.39       2435.40        95.98 o                         
   8   2   1       8588.00       9018.78       398.55 o                         
   9   2   1       1552.70       1440.01        73.52 o                         
  10   2   1       9813.70      10242.05       229.18 o                         
  11   2   1        654.59        617.61        36.74 o                         
 -11   3   1        276.52        170.89        25.88 o                         
 -10   3   1       3218.61       3380.13        91.77 o                         
  -9   3   1         33.13          6.06        29.79 o                         
  -8   3   1       6755.72       6770.61       176.66 o                         
  -7   3   1        171.08        114.21        47.42 o                         
  -6   3   1      39358.16      39984.24       696.50 o                         
  -5   3   1       2076.28       2098.46       113.43 o                         
  -4   3   1      30937.19      30390.62       450.32 o                         
  -3   3   1       6831.92       6387.56       121.44 o                         
  -2   3   1       7893.61       7782.15       122.17 o                         
  -1   3   1      36142.61      34610.49       376.11 o                         
   0   3   1       1341.61       1778.16        32.87 o                         
   1   3   1      43317.52      42800.61       464.45 o                         
   2   3   1      41328.66      40254.30       574.44 o                         
   3   3   1       2064.46       2257.03        74.84 o                         
   4   3   1      45870.08      46168.99       788.31 o                         
   5   3   1       1634.88       1675.81       105.83 o                         
   6   3   1      20575.19      21044.57       309.05 o                         
   7   3   1      14111.18      14399.52       389.30 o                         
   8   3   1       8474.62       8273.03       378.97 o                         
   9   3   1       6074.64       5944.32       162.94 o                         
  10   3   1         15.35          5.29        26.75 o                         
  11   3   1       4180.15       3864.68       100.61 o                         
 -11   4   1       2512.49       2389.32        89.83 o                         
 -10   4   1       2697.25       2695.30        78.99 o                         
  -9   4   1       9945.56       9688.55       228.17 o                         
  -8   4   1         41.43         37.22        26.40 o                         
  -7   4   1      17948.48      17761.31       374.18 o                         
  -6   4   1        600.38        572.93        66.09 o                         
  -5   4   1      26552.00      24437.46      1008.47 o                         
  -4   4   1      25586.64      26264.39       443.53 o                         
  -3   4   1      39104.68      37813.24       567.09 o                         
  -2   4   1       1455.30       1526.90        54.47 o                         
  -1   4   1      21844.53      22573.30       306.22 o                         
   0   4   1       6567.30       7224.48        99.21 o                         
   1   4   1      16839.58      17090.35       197.62 o                         
   2   4   1        206.63        253.19        27.83 o                         
   3   4   1      38758.54      37081.65       563.28 o                         
   4   4   1         13.74         39.63        35.53 o                         
   5   4   1      22997.33      23293.21       569.53 o                         
   6   4   1       1138.22       1271.72        55.17 o                         
   7   4   1       4516.99       4514.58       138.28 o                         
   8   4   1        194.35        196.70        51.21 o                         
   9   4   1        793.55        935.03        58.74 o                         
  10   4   1        923.96       1027.79        49.15 o                         
  11   4   1        154.33         94.11        43.59 o                         
 -11   5   1       1192.55       1100.15        59.76 o                         
 -10   5   1        595.96        616.47        57.85 o                         
  -9   5   1       5182.16       5094.96       155.71 o                         
  -8   5   1        168.05        140.80        47.66 o                         
  -7   5   1       1095.75       1125.45        72.05 o                         
  -6   5   1         18.16         50.48        42.10 o                         
  -5   5   1      26792.54      26122.57       629.55 o                         
  -4   5   1       2068.33       1910.55       119.66 o                         
  -3   5   1      60640.88      59922.09       865.61 o                         
  -2   5   1       2054.38       2189.26        72.17 o                         
  -1   5   1      69586.45      69837.09       958.19 o                         
   0   5   1      22877.36      22972.99       261.30 o                         
   1   5   1        999.99       1059.44        50.49 o                         
   2   5   1      51051.00      50304.89       730.84 o                         
   3   5   1       9760.28       9932.77       282.83 o                         
   4   5   1       6027.86       5675.24       513.56 o                         
   5   5   1       5607.74       5540.51       298.71 o                         
   6   5   1      11991.10      12583.00       322.53 o                         
   7   5   1      10381.63      10571.73       261.16 o                         
   8   5   1        730.83        493.45        65.28 o                         
   9   5   1      23896.75      24151.59       604.00 o                         
  10   5   1        447.33        522.29        44.75 o                         
  11   5   1       3189.50       3024.04       152.12 o                         
 -11   6   1        165.56        119.43        45.03 o                         
 -10   6   1       2963.84       2939.59       120.46 o                         
  -9   6   1      14653.03      14864.51       328.06 o                         
  -8   6   1         76.60         13.48        34.64 o                         
  -7   6   1       3442.62       3655.75       133.50 o                         
  -6   6   1        275.66        389.91        51.46 o                         
  -5   6   1      14918.01      15373.25       287.83 o                         
  -4   6   1      38636.69      38827.38       824.56 o                         
  -3   6   1       2572.94       2584.28        90.57 o                         
  -2   6   1      24147.63      23316.27       352.05 o                         
  -1   6   1       3174.56       3149.89        86.14 o                         
   0   6   1      36250.75      32923.36       420.42 o                         
   1   6   1      25317.08      26286.04       421.66 o                         
   2   6   1       6824.89       6229.17       157.44 o                         
   3   6   1       4999.65       5654.42       178.48 o                         
   4   6   1         38.05          6.83        57.57 o                         
   5   6   1       9279.63      10171.22       168.17 o                         
   6   6   1       1516.07       1308.44        55.00 o                         
   7   6   1       2557.23       2519.10       128.28 o                         
   8   6   1       6986.45       6843.87       231.77 o                         
   9   6   1       1109.49        991.48        86.95 o                         
  10   6   1       2001.13       1844.84        76.79 o                         
 -10   7   1       1815.60       1897.49        76.45 o                         
  -9   7   1        864.85        830.14        72.52 o                         
  -8   7   1      13448.30      13329.84       307.12 o                         
  -7   7   1       3270.05       3457.06       113.27 o                         
  -6   7   1      22179.18      22248.45       437.07 o                         
  -5   7   1        380.60        362.07        40.35 o                         
  -4   7   1       6405.80       5985.27       236.74 o                         
  -3   7   1        629.89        598.26        55.36 o                         
  -2   7   1         72.12        131.52        39.93 o                         
  -1   7   1       1108.13        909.66        68.02 o                         
   0   7   1      21323.80      20277.20       291.62 o                         
   1   7   1        292.38        188.20        36.94 o                         
   2   7   1       9728.59       8738.52       199.59 o                         
   3   7   1        162.50        136.52        36.23 o                         
   4   7   1      32842.62      30757.97       611.13 o                         
   5   7   1        645.15        509.80        35.58 o                         
   6   7   1      23147.69      23126.00       394.99 o                         
   7   7   1       2491.78       2764.46        99.54 o                         
   8   7   1       6493.97       6702.82       189.50 o                         
   9   7   1       2101.66       2185.58        93.05 o                         
  10   7   1          1.86         16.36        26.67 o                         
 -10   8   1       4558.74       3825.70       145.14 o                         
  -9   8   1        982.14       1045.85        66.54 o                         
  -8   8   1       5065.58       5001.65       157.51 o                         
  -7   8   1       9334.30       9437.51       233.34 o                         
  -6   8   1        243.33        303.55        35.26 o                         
  -5   8   1       5901.99       5730.61       133.43 o                         
  -4   8   1      14963.14      15447.38       439.37 o                         
  -3   8   1      11060.63      12182.33       339.69 o                         
  -2   8   1      33949.66      34697.70       729.44 o                         
  -1   8   1      10704.38      11146.53       307.66 o                         
   0   8   1      18888.31      19034.58       344.27 o                         
   1   8   1      12821.95      12316.30       289.34 o                         
   2   8   1      19721.93      19274.70       467.33 o                         
   3   8   1      20637.54      20108.47       388.20 o                         
   4   8   1       9173.78       9412.63       222.23 o                         
   5   8   1      19428.68      18982.01       351.92 o                         
   6   8   1         99.38         96.75        34.21 o                         
   7   8   1      21001.37      21537.49       588.22 o                         
   8   8   1       4518.44       4473.48       147.11 o                         
   9   8   1        155.56        195.13        38.88 o                         
  10   8   1       5259.89       5349.07       213.76 o                         
 -10   9   1        194.16        155.98        41.79 o                         
  -9   9   1       1999.42       2107.35       124.85 o                         
  -8   9   1        241.55        222.06        41.75 o                         
  -7   9   1        352.79        239.73        43.74 o                         
  -6   9   1        381.75        361.06        37.15 o                         
  -5   9   1       8247.35       8688.63       168.96 o                         
  -4   9   1        481.86        283.95        24.99 o                         
  -3   9   1      37186.22      36917.69      1528.86 o                         
  -2   9   1          2.44         29.66        40.32 o                         
  -1   9   1      51004.82      51840.01      1025.54 o                         
   0   9   1      17220.13      17664.32       386.73 o                         
   1   9   1      36722.90      35010.77       650.55 o                         
   2   9   1        387.00        388.90        78.60 o                         
   3   9   1        271.24        188.08        57.20 o                         
   4   9   1       4690.45       5300.84       122.40 o                         
   5   9   1          1.74         37.46        23.83 o                         
   6   9   1       1795.62       1693.85        75.98 o                         
   7   9   1      12918.22      12985.91       296.36 o                         
   8   9   1        362.70        376.96        38.94 o                         
   9   9   1       6011.51       6189.63       279.73 o                         
  10   9   1          6.41         -1.61        24.24 o                         
 -10  10   1         28.88         31.65        29.18 o                         
  -9  10   1       6090.51       6034.51       371.05 o                         
  -8  10   1        356.35        408.36        64.48 o                         
  -7  10   1      19604.72      19490.24       407.60 o                         
  -6  10   1       3217.65       3398.05       143.71 o                         
  -5  10   1      19635.88      19180.52       293.01 o                         
  -4  10   1       1967.47       2144.65        60.89 o                         
  -3  10   1       3593.81       4460.68        96.17 o                         
  -2  10   1      11288.91       9887.17       360.34 o                         
  -1  10   1      17907.36      18598.16       476.51 o                         
   0  10   1        632.27        469.56        73.23 o                         
   1  10   1      21791.14      21333.36       490.77 o                         
   2  10   1      10981.34      11244.43       558.96 o                         
   3  10   1      14311.73      14097.94       233.84 o                         
   4  10   1         18.97        100.52        23.74 o                         
   5  10   1      11092.25      11512.48       207.95 o                         
   6  10   1        276.45        177.01        36.24 o                         
   7  10   1       9688.73      10268.48       249.08 o                         
   8  10   1        264.45        248.71        33.47 o                         
   9  10   1         70.48         78.03        33.68 o                         
  10  10   1       4778.58       4822.50       189.74 o                         
  -9  11   1       2063.26       2040.93       121.59 o                         
  -8  11   1      11294.05      11417.28       222.07 o                         
  -7  11   1        218.97        309.24        45.04 o                         
  -6  11   1      21371.58      21264.18       436.17 o                         
  -5  11   1        660.74        756.33        43.93 o                         
  -4  11   1      16894.34      15609.30       296.44 o                         
  -3  11   1        419.62        588.82        38.42 o                         
  -2  11   1       1193.92       1566.31        62.68 o                         
  -1  11   1      16511.54      17281.04       419.04 o                         
   0  11   1       3353.94       3009.81       175.86 o                         
   1  11   1       1257.48       1273.47        66.40 o                         
   2  11   1       7315.76       6734.98       137.53 o                         
   3  11   1        650.32        592.47        40.96 o                         
   4  11   1       5411.47       5310.12       116.91 o                         
   5  11   1       4446.39       4573.96       167.43 o                         
   6  11   1      11489.25      11756.11       274.17 o                         
   7  11   1        147.73        127.35        37.13 o                         
   8  11   1       4460.41       4474.65       132.04 o                         
   9  11   1        333.40        391.85        43.90 o                         
  -9  12   1        957.15         21.53        78.94 o                         
  -8  12   1         15.63         26.71        33.89 o                         
  -7  12   1       2319.64       2214.89        95.14 o                         
  -6  12   1        176.89        273.65        43.20 o                         
  -5  12   1         15.72         22.26        27.06 o                         
  -4  12   1      15124.18      16701.01       382.51 o                         
  -3  12   1        585.61        508.16        42.27 o                         
  -2  12   1      23636.93      24442.55       334.21 o                         
  -1  12   1        265.84        326.47        30.23 o                         
   0  12   1      29131.71      29418.17       601.93 o                         
   1  12   1        409.31        310.02        30.46 o                         
   2  12   1       3622.97       3697.26        91.25 o                         
   3  12   1        158.24        139.60        30.12 o                         
   4  12   1         37.53         72.02        30.92 o                         
   5  12   1          8.88         10.11        30.53 o                         
   6  12   1       2813.99       2497.67       102.05 o                         
   7  12   1        667.05        662.93        54.62 o                         
   8  12   1      12121.83      12206.23       444.96 o                         
   9  12   1        265.60         10.19        49.58 o                         
  -9  13   1       2597.86       2391.36       162.29 o                         
  -8  13   1       1301.04       1329.63       108.96 o                         
  -7  13   1          0.40          4.74        35.86 o                         
  -6  13   1      11236.45      11067.22       447.61 o                         
  -5  13   1       3215.13       3435.07       245.10 o                         
  -4  13   1      11241.67      10951.64       246.99 o                         
  -3  13   1      18695.18      19569.23       396.45 o                         
  -2  13   1       2694.71       2814.42        83.23 o                         
  -1  13   1       9451.20       9611.79       171.40 o                         
   0  13   1       1975.54       2064.87       149.26 o                         
   1  13   1       7975.57       8132.36       183.15 o                         
   2  13   1       5514.05       5752.55       123.94 o                         
   3  13   1       1636.33       1855.63        65.80 o                         
   4  13   1       3546.78       3749.93       115.41 o                         
   5  13   1       1185.06       1330.27        67.30 o                         
   6  13   1       6778.69       7003.27       356.54 o                         
   7  13   1       4466.69       4595.28       195.73 o                         
   8  13   1        172.60        212.85        56.38 o                         
   9  13   1       8515.12       8634.54       311.65 o                         
  -8  14   1       1235.44       1394.97       103.20 o                         
  -7  14   1      10638.96      10613.48       413.91 o                         
  -6  14   1         13.25         19.75        59.20 o                         
  -5  14   1       4276.54       4111.88       162.68 o                         
  -4  14   1        342.86        317.26        53.39 o                         
  -3  14   1      15369.03      15155.76       402.65 o                         
  -2  14   1       1983.14       1858.24        89.48 o                         
  -1  14   1       2874.64       3134.00        90.39 o                         
   0  14   1        783.39        700.90        50.63 o                         
   1  14   1       3094.56       3185.22       113.10 o                         
   2  14   1       3017.40       2930.99       110.40 o                         
   3  14   1      27813.64      27000.05       479.17 o                         
   4  14   1       9174.91       9413.98       185.43 o                         
   5  14   1      17184.97      17378.95       374.39 o                         
   6  14   1       2109.03       2058.58       107.40 o                         
   7  14   1       6794.84       6904.36       299.79 o                         
   8  14   1          6.71         23.82        39.56 o                         
  -8  15   1        926.10        982.72        71.01 o                         
  -7  15   1        238.99        135.75        49.77 o                         
  -6  15   1       1365.19       1353.44        84.79 o                         
  -5  15   1       3001.25       3239.19       139.13 o                         
  -4  15   1       1323.17       1201.97        95.81 o                         
  -3  15   1      11123.29      11597.76       308.68 o                         
  -2  15   1          1.97         47.20        28.84 o                         
  -1  15   1      12239.37      12563.19       286.25 o                         
   0  15   1        160.93        143.74        35.41 o                         
   1  15   1       7414.44       7132.31       191.27 o                         
   2  15   1       9887.26      10210.69       250.18 o                         
   3  15   1        454.86        445.46        43.09 o                         
   4  15   1       4497.79       4390.78       146.98 o                         
   5  15   1        644.58        705.49        66.52 o                         
   6  15   1       8665.74       8795.97       411.23 o                         
   7  15   1       4569.36       4477.44       212.88 o                         
   8  15   1        972.61        867.10        72.46 o                         
  -7  16   1        667.99        696.11        55.45 o                         
  -6  16   1       2260.27       2298.85       103.79 o                         
  -5  16   1        158.43        114.29        40.86 o                         
  -4  16   1       2784.54       2728.23       138.80 o                         
  -3  16   1        983.97        980.56        68.75 o                         
  -2  16   1      15990.48      17178.14       368.92 o                         
  -1  16   1       1481.00       1519.95        76.79 o                         
   0  16   1       8937.57       8967.53       344.80 o                         
   1  16   1       2040.75       2273.36       104.11 o                         
   2  16   1       6360.86       6647.91       148.02 o                         
   3  16   1       1533.94       1673.15        88.66 o                         
   4  16   1        323.90        402.19        51.28 o                         
   5  16   1         68.78         46.24        38.76 o                         
   6  16   1       1009.13        950.84        66.97 o                         
   7  16   1          0.44         -5.72        39.55 o                         
  -7  17   1        797.03        714.27        48.65 o                         
  -6  17   1        565.67        535.04        41.30 o                         
  -5  17   1       1790.54       1565.19       125.73 o                         
  -4  17   1       4939.52       4641.77       181.57 o                         
  -3  17   1       4123.18       4384.50       143.86 o                         
  -2  17   1        311.87        232.48        45.18 o                         
  -1  17   1       9872.19      10615.60       262.57 o                         
   0  17   1        856.67       1046.00       112.08 o                         
   1  17   1       4146.69       4406.96       173.56 o                         
   2  17   1      10933.77      10031.36       248.73 o                         
   3  17   1        320.07        301.61        46.96 o                         
   4  17   1      14464.02      14499.76       321.16 o                         
   5  17   1          2.82        -25.24        52.96 o                         
   6  17   1       3189.77       3008.63        95.60 o                         
   7  17   1        583.95        610.39        36.72 o                         
  -6  18   1         58.12         33.77        36.53 o                         
  -5  18   1       6507.34       6702.23       282.38 o                         
  -4  18   1         25.13          8.67        48.64 o                         
  -3  18   1       2775.59       2640.86       129.71 o                         
  -2  18   1       2730.25       2524.46        89.64 o                         
  -1  18   1         13.32          5.14        35.88 o                         
   0  18   1       2305.61       2382.75       128.71 o                         
   1  18   1       5045.47       4790.77       257.72 o                         
   2  18   1       3459.21       3385.08       105.95 o                         
   3  18   1       7422.40       7208.45       192.51 o                         
   4  18   1       1627.30       1566.77        76.84 o                         
   5  18   1       8676.02       8959.33       347.34 o                         
   6  18   1        135.09         73.20        40.73 o                         
  -5  19   1        193.57        301.32        40.56 o                         
  -4  19   1       3270.22       2909.16       119.36 o                         
  -3  19   1       4603.19       4788.59       140.55 o                         
  -2  19   1        624.42        636.07        52.75 o                         
  -1  19   1      11710.53      11755.69       373.06 o                         
   0  19   1          2.20         -7.33        33.29 o                         
   1  19   1      14211.38      13632.53       380.86 o                         
   2  19   1        277.22        275.41        44.20 o                         
   3  19   1        562.32        537.49        49.53 o                         
   4  19   1       1829.15       1855.15        91.86 o                         
   5  19   1         28.58         15.20        28.02 o                         
  -4  20   1        878.92        836.24        56.61 o                         
  -3  20   1       3341.40       3262.78       122.91 o                         
  -2  20   1       7700.09       7629.32       228.99 o                         
  -1  20   1        978.52       1148.80        76.98 o                         
   0  20   1       8605.92       8231.80       244.64 o                         
   1  20   1         14.38         35.15        29.93 o                         
   2  20   1       4873.43       4720.85       167.40 o                         
   3  20   1       1442.58       1429.79        77.10 o                         
   4  20   1        305.70        285.33        38.12 o                         
  -3  21   1         34.05         43.09        25.77 o                         
  -2  21   1        181.81        209.68        51.01 o                         
  -1  21   1        314.19        438.37        67.55 o                         
   0  21   1        427.39        427.79        47.50 o                         
   1  21   1        606.34        684.93        56.12 o                         
   2  21   1       4393.36       4164.52       195.38 o                         
   3  21   1        484.41        499.07        60.92 o                         
 -10   0   2       3898.12       3683.54       214.75 o                         
  -8   0   2       4799.66       5005.30       211.71 o                         
  -6   0   2        890.13       1058.35       189.02 o                         
  -4   0   2      12812.20      11922.86       305.65 o                         
  -2   0   2      19582.26      19070.75       365.02 o                         
   0   0   2      46468.38      48202.09       823.78 o                         
   2   0   2      21091.13      23231.33       446.19 o                         
   4   0   2       5941.55       6287.78       378.48 o                         
   6   0   2      12299.51      13164.15       317.40 o                         
   8   0   2      17579.83      18054.22       840.92 o                         
  10   0   2       1037.07       1112.19        98.33 o                         
 -11   1   2        178.47        149.08        33.69 o                         
 -10   1   2       7854.69       7542.37       184.61 o                         
  -9   1   2         41.15         40.58        31.67 o                         
  -8   1   2       7639.43       7497.65       159.33 o                         
  -7   1   2        182.40        189.74        43.63 o                         
  -6   1   2      18956.06      18431.93       438.42 o                         
  -5   1   2       7653.77       7859.60       322.93 o                         
  -4   1   2        163.43        216.56        32.53 o                         
  -3   1   2       8173.69       7310.22       118.33 o                         
  -2   1   2      51391.71      49808.16       528.81 o                         
  -1   1   2      59866.46      56490.96       548.84 o                         
   0   1   2      37251.87      39080.14       478.67 o                         
   1   1   2       5523.59       5869.19        97.97 o                         
   2   1   2      17742.96      16527.47       265.25 o                         
   3   1   2      22230.50      22742.54       371.29 o                         
   4   1   2      51468.46      52856.33       886.42 o                         
   5   1   2       3728.50       3565.28       152.71 o                         
   6   1   2      13627.40      13925.13       220.91 o                         
   7   1   2       6061.71       6357.23       129.97 o                         
   8   1   2        853.74        747.19        77.19 o                         
   9   1   2       8627.60       8825.76       391.18 o                         
  10   1   2        356.19        403.63        59.05 o                         
  11   1   2       2187.26       2213.74        82.60 o                         
 -11   2   2       3010.32       3012.23       100.70 o                         
 -10   2   2       3266.98       3450.46       109.86 o                         
  -9   2   2      15648.24      15988.97       337.70 o                         
  -8   2   2        212.05        231.96        36.94 o                         
  -7   2   2      14230.06      14889.92       465.87 o                         
  -6   2   2       3379.94       3551.09       115.56 o                         
  -5   2   2      10154.81      10544.76       394.60 o                         
  -4   2   2       1532.37       2144.02       115.15 o                         
  -3   2   2        927.09        939.40        49.30 o                         
  -2   2   2         90.89        321.91        24.56 o                         
  -1   2   2       6997.86       6907.40        95.70 o                         
   0   2   2       6160.38       5506.56        75.71 o                         
   1   2   2      20472.95      20495.39       236.94 o                         
   2   2   2         60.77         76.00        22.07 o                         
   3   2   2      94998.66      93933.02      1287.21 o                         
   4   2   2       8352.56       8385.63       225.50 o                         
   5   2   2      21308.86      21181.66       477.12 o                         
   6   2   2       4086.83       4333.38       121.88 o                         
   7   2   2       3419.52       3411.30       110.47 o                         
   8   2   2        411.54        369.54        86.45 o                         
   9   2   2        341.83        351.48        42.91 o                         
  10   2   2        232.23        192.42        32.15 o                         
  11   2   2       1681.00       1575.21        72.14 o                         
 -11   3   2       3962.22       4244.06       125.94 o                         
 -10   3   2       4537.43       4429.39       126.97 o                         
  -9   3   2        397.37        320.34        47.43 o                         
  -8   3   2       5545.86       5470.26       229.03 o                         
  -7   3   2       1385.99       1437.31        75.72 o                         
  -6   3   2        814.28        627.91        50.59 o                         
  -5   3   2      55931.07      57358.82      1402.82 o                         
  -4   3   2       1536.10       1631.88        85.02 o                         
  -3   3   2      28307.23      27995.51       436.57 o                         
  -2   3   2       8523.48       8494.60       155.90 o                         
  -1   3   2      85818.62      86594.22      1135.35 o                         
   0   3   2        222.23        243.56        13.16 o                         
   1   3   2      46707.20      45836.22       503.41 o                         
   2   3   2      43203.13      41944.23       604.71 o                         
   3   3   2         63.10        123.27        28.14 o                         
   4   3   2      17668.23      16984.62       367.52 o                         
   5   3   2       9260.47       9292.84       269.41 o                         
   6   3   2        364.43        377.01        35.19 o                         
   7   3   2      12998.76      12884.40       221.86 o                         
   8   3   2        894.81        797.48       113.87 o                         
   9   3   2       9660.67       9773.40       198.21 o                         
  10   3   2        580.45        583.37        44.14 o                         
  11   3   2       1717.25       1830.22       103.52 o                         
 -11   4   2         20.77         15.19        27.15 o                         
 -10   4   2         33.33         34.69        26.33 o                         
  -9   4   2       1271.02       1389.64        70.55 o                         
  -8   4   2        334.82        341.71        40.55 o                         
  -7   4   2        614.05        602.17        47.32 o                         
  -6   4   2      20991.99      20252.55       517.66 o                         
  -5   4   2       6685.38       7096.02       337.06 o                         
  -4   4   2      47036.44      45270.02       901.44 o                         
  -3   4   2         49.57         19.10        43.29 o                         
  -2   4   2      75040.12      69761.18       957.09 o                         
  -1   4   2      13811.17      14277.60       205.58 o                         
   0   4   2      31784.33      31148.49       363.50 o                         
   1   4   2       1417.21       1441.74        35.79 o                         
   2   4   2       5987.88       6249.93       139.04 o                         
   3   4   2       2755.67       3314.92       106.49 o                         
   4   4   2         81.40         34.85        39.05 o                         
   5   4   2        691.25        822.86        94.17 o                         
   6   4   2      23676.43      24658.96       360.80 o                         
   7   4   2       4745.19       4721.01       126.35 o                         
   8   4   2      12757.58      12508.81       352.30 o                         
   9   4   2        392.84        431.99        37.64 o                         
  10   4   2       5396.01       5497.29       149.72 o                         
  11   4   2          5.22          5.51        35.56 o                         
 -11   5   2        133.92        219.47        31.81 o                         
 -10   5   2       6723.75       6375.98       298.97 o                         
  -9   5   2        119.72         59.19        65.09 o                         
  -8   5   2      12332.79      12160.42       398.48 o                         
  -7   5   2        102.44         96.04        35.76 o                         
  -6   5   2      11768.37      11934.36       269.85 o                         
  -5   5   2       1062.46       1052.42       175.94 o                         
  -4   5   2       3320.25       3401.95       159.51 o                         
  -3   5   2       7975.51       7404.32       193.49 o                         
  -2   5   2      12628.32      12964.09       236.78 o                         
  -1   5   2       2838.48       2960.45        87.60 o                         
   0   5   2      25251.68      24855.59       300.54 o                         
   1   5   2      44002.14      45190.06       592.64 o                         
   2   5   2      18466.59      18459.00       365.49 o                         
   3   5   2        925.47        818.84        78.89 o                         
   4   5   2      44607.09      43664.50      1129.80 o                         
   5   5   2          4.49         17.90        91.50 o                         
   6   5   2       4489.24       4722.53       125.83 o                         
   7   5   2      10874.62      10632.29       226.94 o                         
   8   5   2       2027.63       2185.75       118.57 o                         
   9   5   2       1522.32       1493.64       109.43 o                         
  10   5   2        906.15        913.39        54.90 o                         
  11   5   2        183.26        145.10        42.99 o                         
 -11   6   2       1919.54       1985.24       118.67 o                         
 -10   6   2        359.44        436.88        51.50 o                         
  -9   6   2       3827.09       3660.08       126.61 o                         
  -8   6   2        213.02        205.73        42.79 o                         
  -7   6   2       5886.31       5722.13       189.86 o                         
  -6   6   2       2010.38       2089.67        84.76 o                         
  -5   6   2      13346.53      12661.83       343.43 o                         
  -4   6   2      83939.62      86499.09      1619.08 o                         
  -3   6   2         60.53         49.17        33.26 o                         
  -2   6   2      20276.13      21112.98       355.71 o                         
  -1   6   2       1167.32       1505.92        74.59 o                         
   0   6   2       2348.18       2483.74        67.25 o                         
   1   6   2      20351.03      18106.15       316.44 o                         
   2   6   2        127.44        201.10        42.13 o                         
   3   6   2      55174.89      54315.33       924.82 o                         
   4   6   2        253.39        179.33        72.64 o                         
   5   6   2      30317.26      30079.70      1042.22 o                         
   6   6   2        416.99        619.50        65.79 o                         
   7   6   2      14572.14      14664.98       335.06 o                         
   8   6   2      16582.86      17176.03       452.03 o                         
   9   6   2        333.48        363.92        45.52 o                         
  10   6   2       2773.49       2842.79       136.33 o                         
 -10   7   2         26.51          0.05        33.20 o                         
  -9   7   2       2090.42       1911.43       140.04 o                         
  -8   7   2        535.33        479.83        53.55 o                         
  -7   7   2        807.42        974.90        63.66 o                         
  -6   7   2       1349.39       1720.07       115.58 o                         
  -5   7   2      27480.12      27056.84       406.95 o                         
  -4   7   2       1762.80       1712.98       121.33 o                         
  -3   7   2      52272.73      53280.18       904.83 o                         
  -2   7   2         27.58         87.04        41.06 o                         
  -1   7   2      25693.83      25583.89       470.45 o                         
   0   7   2          3.20         99.68        29.11 o                         
   1   7   2      11653.56      12211.76       247.57 o                         
   2   7   2       4042.46       4977.49       166.50 o                         
   3   7   2       5837.31       6295.81       204.86 o                         
   4   7   2       1389.54       1169.58        93.13 o                         
   5   7   2      13385.97      13039.93       272.51 o                         
   6   7   2       1978.24       2020.73       103.24 o                         
   7   7   2       2965.34       2988.75       102.15 o                         
   8   7   2       1767.93       1844.45       297.48 o                         
   9   7   2       6568.09       6670.50       179.45 o                         
  10   7   2        504.58        563.32        42.55 o                         
 -10   8   2       1803.75       1721.47        90.38 o                         
  -9   8   2       8434.41       8773.14       320.40 o                         
  -8   8   2         71.04         73.44        37.53 o                         
  -7   8   2      25723.74      26072.71       444.77 o                         
  -6   8   2       6267.00       6318.28       165.30 o                         
  -5   8   2       8801.14       8888.75       178.14 o                         
  -4   8   2       7747.66       6943.39       212.72 o                         
  -3   8   2        160.35        140.88        48.10 o                         
  -2   8   2      13567.40      13125.98       358.78 o                         
  -1   8   2      13095.76      13120.85       343.03 o                         
   0   8   2      21603.74      21680.01       383.12 o                         
   1   8   2      32939.35      33452.61       545.82 o                         
   2   8   2       2890.96       3232.67       158.03 o                         
   3   8   2      26798.14      26886.85       485.30 o                         
   4   8   2       3920.44       3547.78       114.70 o                         
   5   8   2      13411.44      13847.16       278.56 o                         
   6   8   2       6377.23       6068.78       176.86 o                         
   7   8   2       2914.36       2712.48       106.60 o                         
   8   8   2       9133.00       8745.44       223.68 o                         
   9   8   2        723.13        735.67        80.63 o                         
  10   8   2       3802.91       3591.94       149.20 o                         
 -10   9   2       5947.99       5983.47       236.57 o                         
  -9   9   2         76.45         80.79        41.30 o                         
  -8   9   2      14012.88      13641.29       304.54 o                         
  -7   9   2       4009.26       3949.34       133.30 o                         
  -6   9   2      21662.65      21039.36       349.95 o                         
  -5   9   2          5.48         37.41        27.25 o                         
  -4   9   2       7892.73       7253.03       210.22 o                         
  -3   9   2        193.59        109.27        61.88 o                         
  -2   9   2      22554.10      23730.40       705.76 o                         
  -1   9   2       1537.21       1903.85       119.04 o                         
   0   9   2      33757.32      32397.70       711.08 o                         
   1   9   2       5051.41       4600.30       194.77 o                         
   2   9   2      45298.80      44234.84      1068.15 o                         
   3   9   2        991.83        962.30       101.10 o                         
   4   9   2      15129.22      14617.32       203.95 o                         
   5   9   2         62.66         91.87        26.62 o                         
   6   9   2      31107.50      32385.63       531.56 o                         
   7   9   2          2.20         19.39        34.26 o                         
   8   9   2       2161.69       2329.65        94.57 o                         
   9   9   2       2572.85       2554.73       271.88 o                         
  10   9   2        592.48        419.00        52.39 o                         
 -10  10   2       2336.62       2230.41       114.46 o                         
  -9  10   2        798.19        804.39        51.70 o                         
  -8  10   2        881.56       1002.37        74.51 o                         
  -7  10   2       9491.56       9308.68       232.32 o                         
  -6  10   2       6652.54       7287.33       161.01 o                         
  -5  10   2        690.69        592.11        49.09 o                         
  -4  10   2       9571.74      10634.59       227.23 o                         
  -3  10   2       2354.91       1755.42        59.62 o                         
  -2  10   2      23025.09      23647.96       719.54 o                         
  -1  10   2      16819.04      17369.38       454.99 o                         
   0  10   2      28053.82      29116.92       676.95 o                         
   1  10   2       1469.01       1069.54       126.17 o                         
   2  10   2      10488.56      11331.40       437.82 o                         
   3  10   2        311.76        249.61        26.13 o                         
   4  10   2        317.06        389.71        36.26 o                         
   5  10   2       4533.41       4419.07       116.98 o                         
   6  10   2       2086.31       2076.21        88.14 o                         
   7  10   2       1571.53       1636.14       106.08 o                         
   8  10   2       3704.82       3836.17       122.88 o                         
   9  10   2       1131.33       1121.97        84.41 o                         
  10  10   2       3345.11       3589.13       150.72 o                         
  -9  11   2        925.39        946.46        81.55 o                         
  -8  11   2       2376.65       2272.64        94.91 o                         
  -7  11   2       5276.70       5394.03       160.34 o                         
  -6  11   2       3283.34       2990.38       112.78 o                         
  -5  11   2      11537.53      11902.44       254.86 o                         
  -4  11   2         28.05         40.96        24.40 o                         
  -3  11   2      24544.01      24394.05       321.98 o                         
  -2  11   2         15.55         35.30        20.85 o                         
  -1  11   2      29847.80      29659.91       761.35 o                         
   0  11   2      10847.35      10553.01       438.50 o                         
   1  11   2      11279.81      11236.66       311.96 o                         
   2  11   2        277.44        326.47        33.10 o                         
   3  11   2        364.72        323.97        30.48 o                         
   4  11   2      14407.54      15355.40       273.09 o                         
   5  11   2         83.90         49.98        27.35 o                         
   6  11   2        304.48        380.76        47.43 o                         
   7  11   2       5097.85       5168.05       130.79 o                         
   8  11   2       1579.36       1565.38        72.45 o                         
   9  11   2       6883.17       6853.62       180.56 o                         
  -9  12   2       5856.61       4663.06      2565.10 o                         
  -8  12   2        259.90        320.79        46.52 o                         
  -7  12   2      12806.64      12578.94       378.86 o                         
  -6  12   2        493.15        470.06        50.94 o                         
  -5  12   2      13372.43      12238.18       319.10 o                         
  -4  12   2       6313.12       6714.67       324.28 o                         
  -3  12   2         29.57         78.20        27.79 o                         
  -2  12   2       3359.33       3297.66        82.38 o                         
  -1  12   2       1402.04       1680.03        64.81 o                         
   0  12   2        137.78        217.98        41.55 o                         
   1  12   2      20901.75      21413.30       349.69 o                         
   2  12   2       1162.49       1298.72        59.93 o                         
   3  12   2      10048.46      10160.95       235.69 o                         
   4  12   2        712.08        913.04        54.44 o                         
   5  12   2      10781.69      10960.78       205.61 o                         
   6  12   2        109.96         56.99        34.47 o                         
   7  12   2       2615.46       2515.30       123.49 o                         
   8  12   2       1211.40       1076.32        74.25 o                         
   9  12   2        163.89        144.73        44.32 o                         
  -9  13   2          0.42         30.21        26.06 o                         
  -8  13   2      12449.80      12678.81       324.40 o                         
  -7  13   2       3840.29       4124.60       155.04 o                         
  -6  13   2       4305.99       4306.20       237.41 o                         
  -5  13   2       8312.11       8472.24       211.78 o                         
  -4  13   2       1909.62       1744.98       145.02 o                         
  -3  13   2      14287.02      14599.46       367.44 o                         
  -2  13   2       1484.71       1721.80        86.51 o                         
  -1  13   2      13241.18      14156.67       286.66 o                         
   0  13   2      12413.36      12451.44       265.52 o                         
   1  13   2       9807.05       9898.90       176.46 o                         
   2  13   2      22291.68      22284.60       333.01 o                         
   3  13   2         61.81        114.55        32.68 o                         
   4  13   2      13498.02      13528.24       415.85 o                         
   5  13   2       1730.42       1709.68        86.99 o                         
   6  13   2       2312.72       2334.38        97.02 o                         
   7  13   2       3339.01       3271.24       355.26 o                         
   8  13   2        197.94        128.27        47.20 o                         
   9  13   2       1524.85       1500.49        94.49 o                         
  -8  14   2         24.74          0.02        31.32 o                         
  -7  14   2        368.66        361.39        73.22 o                         
  -6  14   2       9751.97       9998.29       411.19 o                         
  -5  14   2        634.07        650.45        73.55 o                         
  -4  14   2      17188.12      18641.16       395.45 o                         
  -3  14   2        701.55        676.20        59.87 o                         
  -2  14   2      49986.00      51196.29       808.53 o                         
  -1  14   2        424.60        390.05        36.64 o                         
   0  14   2       5850.77       5939.31       164.00 o                         
   1  14   2       5896.26       6130.07       163.67 o                         
   2  14   2       1909.89       1940.02        69.50 o                         
   3  14   2       1496.79       1410.03        61.58 o                         
   4  14   2        170.82         89.17        36.52 o                         
   5  14   2          4.64         -4.65        36.77 o                         
   6  14   2      10534.06      10767.62       302.39 o                         
   7  14   2       1240.51       1195.20       106.86 o                         
   8  14   2       3480.24       3609.01       172.12 o                         
  -8  15   2       2878.67       2791.44       153.00 o                         
  -7  15   2         57.79         60.54        35.69 o                         
  -6  15   2        843.44        731.69        64.62 o                         
  -5  15   2       2180.20       2284.48       114.96 o                         
  -4  15   2        920.90        783.09        79.89 o                         
  -3  15   2      17505.30      18355.96       489.81 o                         
  -2  15   2       1973.41       1792.26        77.88 o                         
  -1  15   2        380.34        580.11        43.59 o                         
   0  15   2       1657.63       1841.07        79.55 o                         
   1  15   2       1716.46       1698.23        77.26 o                         
   2  15   2      18190.90      19496.47       351.23 o                         
   3  15   2       4978.57       4864.10       167.86 o                         
   4  15   2       7591.69       7673.28       310.32 o                         
   5  15   2          9.17         17.71        33.21 o                         
   6  15   2       4651.69       4828.29       412.46 o                         
   7  15   2       6679.25       6920.64       285.49 o                         
   8  15   2         94.50          2.59        36.48 o                         
  -7  16   2       8428.34       8241.60       228.42 o                         
  -6  16   2        535.11        457.35        43.97 o                         
  -5  16   2       1409.14       1232.83        67.75 o                         
  -4  16   2        784.85        840.74        81.71 o                         
  -3  16   2       1005.19        835.86        81.36 o                         
  -2  16   2          8.92         15.05        32.35 o                         
  -1  16   2        513.18        653.89        46.17 o                         
   0  16   2        214.27        187.59        38.52 o                         
   1  16   2      12470.28      12481.28       298.98 o                         
   2  16   2        434.52        419.07        40.61 o                         
   3  16   2      26349.52      25975.30       456.87 o                         
   4  16   2         10.13         -1.08        37.03 o                         
   5  16   2      12947.14      14017.36       523.48 o                         
   6  16   2        147.51        133.76        37.55 o                         
   7  16   2       2701.58       2739.26       142.96 o                         
  -7  17   2        592.31        671.54        57.08 o                         
  -6  17   2       1670.99       1686.51        67.97 o                         
  -5  17   2        857.05        955.54        98.63 o                         
  -4  17   2       1053.82       1159.12       114.91 o                         
  -3  17   2       8985.57       9245.60       288.49 o                         
  -2  17   2        201.62        220.27        37.86 o                         
  -1  17   2       6463.46       6366.75       141.91 o                         
   0  17   2        448.78        493.29        66.71 o                         
   1  17   2       6523.27       6534.14       164.87 o                         
   2  17   2       2953.46       3018.57        91.99 o                         
   3  17   2          5.19         23.80        37.00 o                         
   4  17   2       2122.04       2081.69        92.91 o                         
   5  17   2       3643.18       3539.76       194.72 o                         
   6  17   2       3981.51       3924.08       156.53 o                         
  -6  18   2       1415.35       1521.49        99.14 o                         
  -5  18   2         14.89        -43.24        53.72 o                         
  -4  18   2       6862.59       6596.97       294.35 o                         
  -3  18   2        408.50        364.72        48.01 o                         
  -2  18   2       6308.26       6345.79       180.30 o                         
  -1  18   2        220.19        198.16        42.71 o                         
   0  18   2      12185.65      12842.42       298.60 o                         
   1  18   2       7083.98       7496.05       259.77 o                         
   2  18   2       1551.36       1643.50        64.99 o                         
   3  18   2       5333.05       5056.10       153.18 o                         
   4  18   2       1673.47       1702.15        80.18 o                         
   5  18   2       1914.46       2094.48       134.68 o                         
   6  18   2       4540.15       4421.63       188.15 o                         
  -5  19   2       2003.56       1710.08        80.60 o                         
  -4  19   2       2238.77       2185.41       100.38 o                         
  -3  19   2        801.88        940.00        71.55 o                         
  -2  19   2       2306.67       2335.50        93.32 o                         
  -1  19   2       2754.35       2751.52       241.87 o                         
   0  19   2       1733.14       1955.43        89.29 o                         
   1  19   2        459.86        520.11        51.76 o                         
   2  19   2      10826.31      10740.69       356.24 o                         
   3  19   2        433.82        451.78        46.37 o                         
   4  19   2       3813.76       3620.86       263.32 o                         
   5  19   2       2496.58       2321.21       197.09 o                         
  -4  20   2        211.19        280.94        38.68 o                         
  -3  20   2         80.85         71.77        33.24 o                         
  -2  20   2       3367.02       3472.30       203.55 o                         
  -1  20   2       1266.74       1434.08       121.26 o                         
   0  20   2       1713.33       1624.68        99.79 o                         
   1  20   2       2652.26       2816.84       135.93 o                         
   2  20   2        721.55        601.74        60.60 o                         
   3  20   2       4627.57       4710.77       151.32 o                         
   4  20   2        211.47        162.25        33.17 o                         
  -3  21   2       5648.12       5575.51       158.80 o                         
  -2  21   2        379.36        312.58        59.32 o                         
  -1  21   2       6390.47       7245.11       293.35 o                         
   0  21   2        138.21        162.20        51.67 o                         
   1  21   2      12923.81      12434.32       450.36 o                         
   2  21   2        746.50        840.41        59.19 o                         
 -11   0   3       7367.99       7952.22       298.59 o                         
  -9   0   3      16233.78      16237.35       852.19 o                         
  -7   0   3      24097.62      23499.62       858.58 o                         
  -5   0   3      27587.55      28383.29      1102.46 o                         
  -3   0   3       6761.93       7534.83       245.81 o                         
  -1   0   3      31081.05      30647.44       601.19 o                         
   1   0   3      88049.95      83826.77      1444.20 o                         
   3   0   3     108213.48     105608.96      2282.51 o                         
   5   0   3      34695.49      37775.67      1007.50 o                         
   7   0   3      13584.40      13692.69       312.97 o                         
   9   0   3      14757.61      14621.28       560.27 o                         
  11   0   3       3936.66       4264.12       177.83 o                         
 -11   1   3       1007.78       1201.29        61.10 o                         
 -10   1   3       5432.27       5576.47       175.29 o                         
  -9   1   3       3461.78       3140.42       139.84 o                         
  -8   1   3       7172.28       6912.72       150.30 o                         
  -7   1   3       4841.60       4592.43       121.81 o                         
  -6   1   3       4390.85       4440.51       165.83 o                         
  -5   1   3      16324.36      15196.21       597.43 o                         
  -4   1   3       5070.98       5035.07       178.00 o                         
  -3   1   3        953.47       1177.92        53.27 o                         
  -2   1   3      16437.36      16787.46       216.84 o                         
  -1   1   3      16054.61      17112.14       211.42 o                         
   0   1   3      52312.76      53216.67       716.69 o                         
   1   1   3        615.04        498.07        22.26 o                         
   2   1   3     117088.66     118688.27      1444.13 o                         
   3   1   3       4025.09       3738.99       111.84 o                         
   4   1   3      29723.35      28756.50       485.95 o                         
   5   1   3      44365.70      44747.02       817.10 o                         
   6   1   3       1008.31       1039.80        49.93 o                         
   7   1   3      28088.79      29021.62       460.56 o                         
   8   1   3        519.21        493.26        55.13 o                         
   9   1   3       5669.18       5575.98       287.38 o                         
  10   1   3       1523.43       1591.33        68.69 o                         
  11   1   3       4512.65       4680.85       134.10 o                         
 -11   2   3       1643.02       1414.20        56.73 o                         
 -10   2   3        126.52         82.11        30.74 o                         
  -9   2   3         39.83         26.46        31.00 o                         
  -8   2   3       8188.37       7832.61       186.39 o                         
  -7   2   3       4833.02       4396.52       202.42 o                         
  -6   2   3      19164.47      18500.08       394.89 o                         
  -5   2   3        457.36        438.38        65.41 o                         
  -4   2   3      26883.53      26353.61       564.72 o                         
  -3   2   3       1451.43       1702.95        76.06 o                         
  -2   2   3      40786.70      38789.19       498.99 o                         
  -1   2   3        752.95        893.58        26.64 o                         
   0   2   3      30529.38      31891.76       376.99 o                         
   1   2   3       6535.99       6695.19       127.37 o                         
   2   2   3      10895.77      12136.14       249.45 o                         
   3   2   3       2478.70       2041.03        94.13 o                         
   4   2   3      12509.11      12058.35       292.69 o                         
   5   2   3        684.91        776.60        77.57 o                         
   6   2   3      12881.42      13213.46       254.79 o                         
   7   2   3       4083.11       4025.22       130.08 o                         
   8   2   3      23674.56      25073.32       624.95 o                         
   9   2   3        418.10        453.71        91.12 o                         
  10   2   3       5069.62       5522.88       167.71 o                         
  11   2   3        154.19         76.58        19.80 o                         
 -11   3   3         48.02         24.07        21.48 o                         
 -10   3   3       9229.99       9158.22       320.24 o                         
  -9   3   3        738.19        708.75        55.59 o                         
  -8   3   3       2189.48       2208.93        88.56 o                         
  -7   3   3       2470.14    1113914.12   1658109.38 o                         
  -6   3   3      12007.75      12090.14       279.16 o                         
  -5   3   3       1640.90       1381.59       134.50 o                         
  -4   3   3        248.10        127.24        30.70 o                         
  -3   3   3      23328.86      22047.00       400.24 o                         
  -2   3   3       1758.77       1200.43        47.48 o                         
  -1   3   3        824.70       1274.81        48.56 o                         
   0   3   3      67267.77      68357.95       677.44 o                         
   1   3   3        123.72        136.33        21.33 o                         
   2   3   3      10008.29       9245.60       238.75 o                         
   3   3   3       3404.55       4296.18       141.76 o                         
   4   3   3      34082.17      34926.84       643.00 o                         
   5   3   3        246.81        278.92        55.00 o                         
   6   3   3      12985.52      13169.84       254.07 o                         
   7   3   3       1520.96       1322.34        61.42 o                         
   8   3   3         38.19         96.77        48.33 o                         
   9   3   3       2184.11       2109.14       109.98 o                         
  10   3   3       4240.63       4008.40       123.18 o                         
  11   3   3        293.75        309.28        25.48 o                         
 -11   4   3       4133.56       4122.61       129.39 o                         
 -10   4   3        767.51        746.07        49.27 o                         
  -9   4   3       7957.34       7992.23       272.90 o                         
  -8   4   3         91.41        110.81        32.24 o                         
  -7   4   3       5777.21       5432.36       190.47 o                         
  -6   4   3       3513.78       3516.28        96.54 o                         
  -5   4   3       5553.15       5738.30       287.57 o                         
  -4   4   3      15637.30      15853.00       400.26 o                         
  -3   4   3       1736.45       1574.55        88.10 o                         
  -2   4   3      38926.98      39998.77       638.88 o                         
  -1   4   3      29786.86      27584.88       297.85 o                         
   0   4   3        878.94        918.82        33.04 o                         
   1   4   3      51175.04      48557.67       507.95 o                         
   2   4   3        493.27        413.93        43.07 o                         
   3   4   3      64352.14      62605.77      1013.49 o                         
   4   4   3      16957.64      17907.53       386.74 o                         
   5   4   3      13957.12      13632.89       406.76 o                         
   6   4   3       1464.42       1988.41       130.70 o                         
   7   4   3       1182.03       1204.05        62.72 o                         
   8   4   3      14812.88      15383.36       599.44 o                         
   9   4   3       1000.77        918.31        49.26 o                         
  10   4   3         39.90         54.49        19.96 o                         
  11   4   3       2882.60       2873.06        98.68 o                         
 -11   5   3       1802.74       1760.68       233.19 o                         
 -10   5   3        877.65        841.75       103.48 o                         
  -9   5   3          9.90         11.79        63.04 o                         
  -8   5   3       1877.91       1819.12       106.55 o                         
  -7   5   3       4207.03       4060.34       156.37 o                         
  -6   5   3       1866.13       2229.66       142.13 o                         
  -5   5   3      49221.04      46897.86      1219.34 o                         
  -4   5   3       1001.57       1031.67        90.69 o                         
  -3   5   3      90039.15      91567.48      1648.39 o                         
  -2   5   3        627.02        595.09        39.95 o                         
  -1   5   3      88783.45      85455.80      1299.37 o                         
   0   5   3      27098.18      29007.78       403.22 o                         
   1   5   3       1402.71       1527.46        60.21 o                         
   2   5   3      17047.87      16047.67       336.01 o                         
   3   5   3       2196.68       2338.08       160.91 o                         
   4   5   3        257.60        155.65        86.04 o                         
   5   5   3      10179.60      10217.21       278.91 o                         
   6   5   3        261.09        256.83        37.51 o                         
   7   5   3      13090.36      13859.01       276.37 o                         
   8   5   3          0.63         -7.98        39.56 o                         
   9   5   3      10632.32      10791.68       306.49 o                         
  10   5   3         78.38         75.82        29.15 o                         
 -11   6   3        320.74        246.82        52.99 o                         
 -10   6   3       1144.54       1148.93       116.17 o                         
  -9   6   3       5209.03       4827.34       180.27 o                         
  -8   6   3       2192.42       2407.42       160.56 o                         
  -7   6   3        376.66        407.35        45.43 o                         
  -6   6   3       9398.68       9449.38       210.73 o                         
  -5   6   3        246.05        215.62        28.40 o                         
  -4   6   3      27774.64      25619.54       925.64 o                         
  -3   6   3       3269.71       3152.39       126.68 o                         
  -2   6   3      23745.38      23884.18       639.79 o                         
  -1   6   3      37236.49      36364.84       546.00 o                         
   0   6   3      10468.67      10511.81       241.59 o                         
   1   6   3       8095.21       8093.68       185.27 o                         
   2   6   3          2.68         23.59        31.61 o                         
   3   6   3      27677.73      28638.15       682.02 o                         
   4   6   3      21287.36      20890.68       660.47 o                         
   5   6   3        233.39        251.71        34.34 o                         
   6   6   3      18950.17      18591.12       363.16 o                         
   7   6   3         28.73         18.40        30.66 o                         
   8   6   3      14801.42      14550.46       393.93 o                         
   9   6   3       1399.77       1487.66        77.05 o                         
  10   6   3       5741.54       5731.30       225.23 o                         
 -10   7   3       8043.46       8199.90       233.44 o                         
  -9   7   3         38.86         36.24        34.99 o                         
  -8   7   3      17193.82      16941.68       367.09 o                         
  -7   7   3       2966.16       2776.38        90.37 o                         
  -6   7   3      17121.71      16041.07       318.21 o                         
  -5   7   3        145.51        195.36        30.21 o                         
  -4   7   3         20.23        102.75        49.81 o                         
  -3   7   3        546.14        802.83        80.57 o                         
  -2   7   3       6092.52       6197.72       265.05 o                         
  -1   7   3        158.11        343.56        43.79 o                         
   0   7   3      36515.01      35606.23       885.85 o                         
   1   7   3       3327.64       3537.85       132.50 o                         
   2   7   3      27808.18      26917.96       519.17 o                         
   3   7   3       1736.61       1573.28       101.67 o                         
   4   7   3      18742.01      19050.02       513.91 o                         
   5   7   3       7538.49       6533.80       174.98 o                         
   6   7   3       1052.86        976.57        54.15 o                         
   7   7   3        263.61        184.44        38.48 o                         
   8   7   3        367.58        371.54        96.94 o                         
   9   7   3         63.18         50.11        31.21 o                         
  10   7   3       1145.57       1107.48        55.31 o                         
 -10   8   3         22.76         10.05        29.76 o                         
  -9   8   3       3620.43       3610.23       122.93 o                         
  -8   8   3        150.98        177.68        42.16 o                         
  -7   8   3       1266.64       1101.14        58.72 o                         
  -6   8   3      14758.05      15195.27       328.44 o                         
  -5   8   3       3559.90       2964.15       102.64 o                         
  -4   8   3       6923.23       6648.56       131.46 o                         
  -3   8   3        664.73        587.77        96.15 o                         
  -2   8   3      22393.76      22809.60       662.71 o                         
  -1   8   3       7075.22       6840.90       176.42 o                         
   0   8   3        326.21        495.40        53.84 o                         
   1   8   3      23777.88      22687.94       458.03 o                         
   2   8   3       7583.25       7646.13       228.75 o                         
   3   8   3       2459.14       2233.53       142.01 o                         
   4   8   3       6266.46       6640.32       139.06 o                         
   5   8   3       9023.74       9079.11       208.38 o                         
   6   8   3       9771.77       9691.61       227.31 o                         
   7   8   3        798.22        853.22        52.74 o                         
   8   8   3       5406.56       5784.03       168.67 o                         
   9   8   3         39.03         49.45        31.68 o                         
  10   8   3       5927.66       5905.62       194.86 o                         
 -10   9   3       3023.69       2950.00       144.47 o                         
  -9   9   3       1139.27       1248.23       125.77 o                         
  -8   9   3        442.01        387.91        61.11 o                         
  -7   9   3       6786.63       6994.24       220.31 o                         
  -6   9   3       3032.20       2900.35       105.15 o                         
  -5   9   3       7470.01       7239.18       175.02 o                         
  -4   9   3         58.98         57.46        21.15 o                         
  -3   9   3      27004.26      27445.48       804.84 o                         
  -2   9   3         70.32        196.57        88.12 o                         
  -1   9   3       2369.69       2289.31       129.94 o                         
   0   9   3       3861.88       4395.23       249.20 o                         
   1   9   3       9553.21      10246.82       275.79 o                         
   2   9   3       5041.41       6009.68       237.54 o                         
   3   9   3      11359.24      11037.55       438.45 o                         
   4   9   3       2124.26       2392.19        88.51 o                         
   5   9   3      12854.34      11990.38       257.09 o                         
   6   9   3        505.35        469.62        45.01 o                         
   7   9   3      10689.11      10573.90       220.48 o                         
   8   9   3         71.80         50.57        32.30 o                         
   9   9   3       7129.42       7446.63       431.31 o                         
  10   9   3          5.45         11.38        18.77 o                         
 -10  10   3        248.56        169.06        36.81 o                         
  -9  10   3       6647.37       6599.02       204.01 o                         
  -8  10   3        102.42        107.97        36.86 o                         
  -7  10   3      15276.83      14555.96       323.16 o                         
  -6  10   3      13186.08      13225.34       282.11 o                         
  -5  10   3       8747.32       8389.92       251.69 o                         
  -4  10   3       8585.10       8441.13       152.38 o                         
  -3  10   3        959.03       1166.77        68.56 o                         
  -2  10   3       5394.74       4991.43       275.42 o                         
  -1  10   3      27435.86      29041.86       989.80 o                         
   0  10   3      11175.09      11265.44       438.10 o                         
   1  10   3      17307.72      16291.35       564.85 o                         
   2  10   3        525.90        392.31        86.95 o                         
   3  10   3       8740.93       8532.05       152.52 o                         
   4  10   3          9.23         17.16        27.47 o                         
   5  10   3       4641.74       4702.42       117.63 o                         
   6  10   3       2930.14       2611.35        88.33 o                         
   7  10   3       1871.48       1920.70        95.26 o                         
   8  10   3        341.96        414.26        44.08 o                         
   9  10   3       1109.25       1089.74        55.12 o                         
  -9  11   3        215.50        301.48        39.69 o                         
  -8  11   3      14210.21      14228.23       370.62 o                         
  -7  11   3        972.14       1075.71        68.61 o                         
  -6  11   3       3896.52       3611.67       109.35 o                         
  -5  11   3       3188.96       3250.62       111.50 o                         
  -4  11   3       1682.44       1361.04        56.53 o                         
  -3  11   3        259.85        273.70        33.95 o                         
  -2  11   3      21733.05      23496.33       432.14 o                         
  -1  11   3       3519.82       4138.80       112.85 o                         
   0  11   3      36123.39      37598.98       896.34 o                         
   1  11   3        687.38        679.07        45.97 o                         
   2  11   3      44332.38      45342.08       904.91 o                         
   3  11   3         28.17         26.08        23.39 o                         
   4  11   3      11259.58      11158.84       215.71 o                         
   5  11   3       9042.26       9373.97       212.87 o                         
   6  11   3       4244.12       4406.90       139.84 o                         
   7  11   3       2710.32       2863.95       106.08 o                         
   8  11   3          6.83          8.26        27.14 o                         
   9  11   3        242.03        293.70        40.96 o                         
  -8  12   3       2002.58       2134.86       101.83 o                         
  -7  12   3       1575.75       1786.59       157.54 o                         
  -6  12   3       4670.16       4846.72       178.00 o                         
  -5  12   3       1339.38       1340.68        82.54 o                         
  -4  12   3      26693.30      27324.74       433.27 o                         
  -3  12   3       3499.47       3641.88       140.10 o                         
  -2  12   3      14836.58      14817.14       277.51 o                         
  -1  12   3       1879.99       1821.28        79.68 o                         
   0  12   3      20286.16      20898.09       413.02 o                         
   1  12   3      12499.20      11739.80       337.83 o                         
   2  12   3        303.16        308.53        36.20 o                         
   3  12   3       5525.38       5520.30       135.89 o                         
   4  12   3       6464.38       6743.19       155.18 o                         
   5  12   3        125.91        169.68        41.32 o                         
   6  12   3       4933.22       5033.41       187.55 o                         
   7  12   3         84.64         46.12        54.35 o                         
   8  12   3       5907.28       6151.26       194.45 o                         
   9  12   3          5.71         -5.07        34.16 o                         
  -9  13   3        325.14        250.80        34.42 o                         
  -8  13   3        473.62        488.26        42.94 o                         
  -7  13   3       4814.01       4981.04       174.66 o                         
  -6  13   3        104.58        102.74        59.52 o                         
  -5  13   3      15625.60      16294.90       422.34 o                         
  -4  13   3          0.04          8.06        42.56 o                         
  -3  13   3      23253.17      23846.15       524.41 o                         
  -2  13   3       2994.61       3224.49       132.17 o                         
  -1  13   3      12072.74      11957.77       273.73 o                         
   0  13   3        538.02        634.47        59.91 o                         
   1  13   3        392.22        533.43        51.94 o                         
   2  13   3      16576.15      16893.84       332.95 o                         
   3  13   3        547.92        444.70        43.54 o                         
   4  13   3       2531.96       2738.17        92.98 o                         
   5  13   3       2981.87       2511.87        93.05 o                         
   6  13   3        981.62        959.53        76.94 o                         
   7  13   3       3883.98       3841.55       149.77 o                         
   8  13   3         37.38         25.87        41.53 o                         
  -8  14   3        119.98         85.64        34.02 o                         
  -7  14   3       5399.55       5159.62       247.83 o                         
  -6  14   3        637.80        534.44        86.81 o                         
  -5  14   3          9.23         22.97        37.19 o                         
  -4  14   3       1917.28       2267.04       135.24 o                         
  -3  14   3        866.40       1098.16        82.91 o                         
  -2  14   3        142.30        130.08        37.58 o                         
  -1  14   3       4664.67       4787.11       312.26 o                         
   0  14   3       1262.89       1188.47        76.90 o                         
   1  14   3      18572.90      18977.43       329.33 o                         
   2  14   3       3705.01       3648.39        97.55 o                         
   3  14   3      12396.65      13115.74       267.23 o                         
   4  14   3          3.68         44.39        34.09 o                         
   5  14   3       6469.61       6895.98       178.22 o                         
   6  14   3          1.32         -6.23        38.50 o                         
   7  14   3        705.99        648.00        83.52 o                         
   8  14   3        503.19        431.30        60.60 o                         
  -8  15   3       5729.18       5647.04       397.31 o                         
  -7  15   3       2159.66       2413.06       109.00 o                         
  -6  15   3        834.39        799.42        93.05 o                         
  -5  15   3       3688.20       3666.37       148.84 o                         
  -4  15   3        295.44        239.15        58.60 o                         
  -3  15   3      12298.15      13018.30       372.24 o                         
  -2  15   3       3653.83       4390.56       143.72 o                         
  -1  15   3       5320.41       5161.51       150.46 o                         
   0  15   3       2288.64       2341.95       120.23 o                         
   1  15   3       1074.67        892.27        58.74 o                         
   2  15   3      24749.77      24469.29       386.83 o                         
   3  15   3       2019.17       2137.44        88.18 o                         
   4  15   3       1684.13       1787.68        81.32 o                         
   5  15   3       3988.64       3865.89       112.02 o                         
   6  15   3        416.49        431.52        53.40 o                         
   7  15   3       7756.79       7923.53       312.29 o                         
   8  15   3        114.45         98.59        37.38 o                         
  -7  16   3         56.29         50.34        31.42 o                         
  -6  16   3       7354.93       7166.25       217.10 o                         
  -5  16   3         94.42         93.61        33.52 o                         
  -4  16   3      17346.58      19181.61       687.24 o                         
  -3  16   3          0.09          5.95        46.50 o                         
  -2  16   3      14605.06      14656.14       403.04 o                         
  -1  16   3       3009.46       2766.99       111.84 o                         
   0  16   3       8684.31       8425.31       210.57 o                         
   1  16   3        929.66        975.98        55.17 o                         
   2  16   3       2110.86       2286.34        80.28 o                         
   3  16   3       6140.90       6447.65       164.47 o                         
   4  16   3       4215.16       4314.88       143.46 o                         
   5  16   3        154.67        179.49        64.99 o                         
   6  16   3      18067.76      18459.91       442.42 o                         
   7  16   3         11.75         -2.93        39.60 o                         
  -7  17   3       2407.52       2412.36        91.31 o                         
  -6  17   3       1737.28       1566.82        65.43 o                         
  -5  17   3       2651.13       2542.59       114.90 o                         
  -4  17   3        471.37        440.77        80.74 o                         
  -3  17   3       6705.73       7031.73       317.12 o                         
  -2  17   3        770.14        700.92        53.55 o                         
  -1  17   3       4326.19       4061.74       138.52 o                         
   0  17   3       5515.62       5381.35       169.22 o                         
   1  17   3       1416.36       1462.54        64.96 o                         
   2  17   3       8126.70       8148.34       167.96 o                         
   3  17   3        103.33         79.44        33.73 o                         
   4  17   3      11293.73      11698.11       315.71 o                         
   5  17   3       2185.83       2280.05       107.45 o                         
   6  17   3        726.36        883.21        83.05 o                         
  -6  18   3         25.32         35.30        27.60 o                         
  -5  18   3        643.04        545.12        74.08 o                         
  -4  18   3        225.61        132.62        58.50 o                         
  -3  18   3       1953.39       2099.08       224.30 o                         
  -2  18   3         36.10         46.76        34.96 o                         
  -1  18   3       4092.78       4294.00       175.34 o                         
   0  18   3          3.81         31.17        48.75 o                         
   1  18   3       9801.67       9992.79       386.88 o                         
   2  18   3        557.33        588.01        43.61 o                         
   3  18   3       8491.71       8794.97       246.21 o                         
   4  18   3         20.29         -2.34        32.23 o                         
   5  18   3       2582.45       2802.83       155.07 o                         
   6  18   3       2016.63       1755.96       103.38 o                         
  -5  19   3       3791.04       4130.47       283.40 o                         
  -4  19   3       1035.62       1009.35        68.58 o                         
  -3  19   3       4987.67       4996.26       343.37 o                         
  -2  19   3        658.20        591.68        69.54 o                         
  -1  19   3       3478.17       3440.67       536.74 o                         
   0  19   3       3436.13       3383.09       412.07 o                         
   1  19   3       4191.68       4044.62       162.77 o                         
   2  19   3         20.04         30.62        42.59 o                         
   3  19   3       1074.15        996.27        60.28 o                         
   4  19   3       1367.48       1314.10        75.54 o                         
   5  19   3       3630.18       3354.50       208.09 o                         
  -4  20   3       2044.33       2059.47        87.25 o                         
  -3  20   3         14.87         24.03        31.71 o                         
  -2  20   3       3472.86       3703.06       135.13 o                         
  -1  20   3       3608.05       3624.30       382.31 o                         
   0  20   3       4479.47       4948.20       222.98 o                         
   1  20   3       4506.23       3963.22       219.19 o                         
   2  20   3        957.56        742.24        95.67 o                         
   3  20   3        950.95        723.07        59.16 o                         
   4  20   3        257.81        302.42        51.72 o                         
  -3  21   3          1.08         13.48        35.80 o                         
  -2  21   3       3449.29       3184.40       162.85 o                         
  -1  21   3          0.65        -26.13        43.79 o                         
   0  21   3       4718.61       4369.94       207.91 o                         
   1  21   3          1.39         14.19        45.78 o                         
   2  21   3      13976.08      12463.46       447.49 o                         
 -10   0   4       2698.56       2511.59       160.65 o                         
  -8   0   4      28466.97      27707.56       582.79 o                         
  -6   0   4      44242.15      40561.66      1029.17 o                         
  -4   0   4      19032.29      17139.49       490.79 o                         
  -2   0   4      61799.94      61073.00       931.49 o                         
   0   0   4      19116.26      20978.82       398.32 o                         
   2   0   4      33798.02      34794.41       665.27 o                         
   4   0   4      48475.72      46090.54       925.16 o                         
   6   0   4      19255.87      18834.59       442.34 o                         
   8   0   4      26655.64      26121.46       642.62 o                         
  10   0   4        417.91        476.77        65.54 o                         
 -11   1   4          1.61         -3.40        22.59 o                         
 -10   1   4       6071.88       6063.62       243.10 o                         
  -9   1   4       2481.49       2516.90        84.33 o                         
  -8   1   4       1358.60       1355.28       127.96 o                         
  -7   1   4      11772.39      11630.96       224.56 o                         
  -6   1   4       1729.78       1586.41        72.33 o                         
  -5   1   4      29470.13      28290.88       784.79 o                         
  -4   1   4       8688.84      10195.85       348.96 o                         
  -3   1   4       1964.71       2106.68        95.58 o                         
  -2   1   4      31649.08      30817.63       376.39 o                         
  -1   1   4       3031.10       3307.36        63.60 o                         
   0   1   4      23280.88      24970.37       368.83 o                         
   1   1   4      13328.43      12338.53       155.13 o                         
   2   1   4      12205.38      11596.21       196.98 o                         
   3   1   4       1944.74       2014.47        83.84 o                         
   4   1   4       5624.84       5983.65       192.73 o                         
   5   1   4      15502.12      15216.37       376.02 o                         
   6   1   4        281.85        180.09        36.02 o                         
   7   1   4      13930.47      14105.44       251.97 o                         
   8   1   4        686.15        710.36        62.99 o                         
   9   1   4        480.59        595.74        97.13 o                         
  10   1   4       7900.24       7889.88       213.77 o                         
  11   1   4        812.85        782.93        44.38 o                         
 -11   2   4       9754.88      10639.92       253.92 o                         
 -10   2   4          4.17         -4.97        28.36 o                         
  -9   2   4      12691.80      12821.10       331.45 o                         
  -8   2   4         59.62         54.64        30.81 o                         
  -7   2   4       9738.40       8937.74       224.74 o                         
  -6   2   4       7960.79       7450.40       205.96 o                         
  -5   2   4       1376.27       1177.22       122.31 o                         
  -4   2   4        186.09        222.62        57.54 o                         
  -3   2   4       5855.88       5374.13       145.61 o                         
  -2   2   4      51380.15      51704.79       655.54 o                         
  -1   2   4      65907.36      63164.21       632.77 o                         
   0   2   4      11612.96      12080.94       169.85 o                         
   1   2   4      73173.51      70869.65       884.65 o                         
   2   2   4        905.83       1007.46        56.65 o                         
   3   2   4      68053.06      67874.46      1093.74 o                         
   4   2   4       6289.36       7143.28       216.07 o                         
   5   2   4       6724.52       7109.37       235.83 o                         
   6   2   4       4248.27       4928.73       136.16 o                         
   7   2   4        168.54        135.99        43.71 o                         
   8   2   4       1119.38       1154.22        93.42 o                         
   9   2   4       6522.91       7016.17       333.48 o                         
  10   2   4       1166.80       1345.49        90.82 o                         
  11   2   4       5509.09       5961.75       283.34 o                         
 -11   3   4        867.30        961.69        66.94 o                         
 -10   3   4       2657.38       3154.58       195.12 o                         
  -9   3   4       2400.82       2265.83       128.26 o                         
  -8   3   4        656.13        616.88        49.11 o                         
  -7   3   4       6246.52       6030.96       150.17 o                         
  -6   3   4       1957.01       1788.98        65.21 o                         
  -5   3   4      24376.88      24173.22      1040.27 o                         
  -4   3   4       9164.23       8834.49       257.82 o                         
  -3   3   4      58382.54      58270.79       928.94 o                         
  -2   3   4       1730.56       1444.26        57.19 o                         
  -1   3   4      45824.12      48109.18       491.47 o                         
   0   3   4      11668.18      10799.97       148.65 o                         
   1   3   4       3354.31       3762.05        97.94 o                         
   2   3   4      51700.44      49380.27       932.61 o                         
   3   3   4      13599.18      12692.74       289.82 o                         
   4   3   4      16905.08      15928.55       420.92 o                         
   5   3   4      23049.28      24252.63       525.92 o                         
   6   3   4       4622.83       4701.98       115.42 o                         
   7   3   4      16314.41      16793.60       343.78 o                         
   8   3   4        350.39        354.44        46.44 o                         
   9   3   4       8908.08       8508.83       512.16 o                         
  10   3   4       1533.72       1476.31        81.91 o                         
 -11   4   4        617.52        599.21        45.51 o                         
 -10   4   4       1601.92       1480.38        68.00 o                         
  -9   4   4        111.52         62.33        30.67 o                         
  -8   4   4       1437.89       1384.82        69.56 o                         
  -7   4   4        109.22         76.14        72.94 o                         
  -6   4   4      18988.34      17457.90       322.44 o                         
  -5   4   4         82.72         91.03        93.02 o                         
  -4   4   4      31858.15      31491.35       676.75 o                         
  -3   4   4       4137.55       4004.94       186.47 o                         
  -2   4   4      52675.25      51441.46       805.53 o                         
  -1   4   4      50985.09      50272.69       492.58 o                         
   0   4   4        977.00       1153.71        56.98 o                         
   1   4   4       6876.01       7227.56       142.03 o                         
   2   4   4       6420.23       5601.98       118.43 o                         
   3   4   4      12859.63      13232.98       298.99 o                         
   4   4   4       7027.36       6189.60       199.69 o                         
   5   4   4        936.85       1012.02        94.90 o                         
   6   4   4      22971.57      23029.86       466.84 o                         
   7   4   4       1975.64       1846.79        87.84 o                         
   8   4   4       8872.83       8478.30       347.75 o                         
   9   4   4       1684.53       1726.35        97.92 o                         
  10   4   4       2041.51       2198.49       125.63 o                         
 -11   5   4        467.21        459.52        39.67 o                         
 -10   5   4      11542.32      10895.39       435.32 o                         
  -9   5   4         51.85         93.76        67.04 o                         
  -8   5   4       8066.87       7839.26       459.82 o                         
  -7   5   4       1755.69       1918.78       177.86 o                         
  -6   5   4        450.32        392.46        35.67 o                         
  -5   5   4        996.65       1029.34       131.43 o                         
  -4   5   4      24256.01      23959.76       682.23 o                         
  -3   5   4       1411.20       1188.29        86.23 o                         
  -2   5   4      34062.11      33473.46       836.45 o                         
  -1   5   4       2641.13       2895.75        78.73 o                         
   0   5   4      79904.62      78241.17      1084.76 o                         
   1   5   4        427.12        475.28        42.42 o                         
   2   5   4      58171.36      56682.47      2726.87 o                         
   3   5   4       2518.67       2216.36       162.83 o                         
   4   5   4      14736.89      14537.80       600.63 o                         
   5   5   4       1452.10       1003.09        47.71 o                         
   6   5   4        634.55        624.04        49.56 o                         
   7   5   4       7882.03       7578.13       217.63 o                         
   8   5   4       5568.11       5735.03       255.39 o                         
   9   5   4       1596.64       1650.04       127.67 o                         
  10   5   4         90.32        141.20        29.32 o                         
 -10   6   4         18.03         46.69        57.25 o                         
  -9   6   4       9725.37       9788.72       288.96 o                         
  -8   6   4         71.89        104.55        44.72 o                         
  -7   6   4        518.60        426.31        58.78 o                         
  -6   6   4       1838.64       1832.93        67.35 o                         
  -5   6   4         66.86        114.62        25.67 o                         
  -4   6   4      20185.84      20223.15       619.06 o                         
  -3   6   4      16438.06      15698.58       488.49 o                         
  -2   6   4      17927.05      17696.05       698.02 o                         
  -1   6   4      34817.13      32878.75       566.48 o                         
   0   6   4      13453.33      13532.35       258.14 o                         
   1   6   4      21909.06      22417.58       381.22 o                         
   2   6   4       3779.37       3473.63       154.50 o                         
   3   6   4      11788.21      11688.61       348.44 o                         
   4   6   4       8145.89       8138.21       606.70 o                         
   5   6   4         56.97         57.00        27.63 o                         
   6   6   4         90.45        132.51        28.95 o                         
   7   6   4        115.64        112.13        33.57 o                         
   8   6   4       5379.46       5791.42       204.36 o                         
   9   6   4       4146.11       4266.37       160.07 o                         
  10   6   4        155.59        131.50        28.12 o                         
 -10   7   4         49.98         13.12        55.89 o                         
  -9   7   4       5443.06       5615.89       195.95 o                         
  -8   7   4        221.82        213.12        42.32 o                         
  -7   7   4      23284.53      24013.84       450.17 o                         
  -6   7   4        104.43         95.69        31.15 o                         
  -5   7   4      50718.46      50459.39       744.61 o                         
  -4   7   4       2087.79       2327.47       180.00 o                         
  -3   7   4      47672.99      48387.71      1199.20 o                         
  -2   7   4        460.49        630.93        74.28 o                         
  -1   7   4      56325.58      59595.94      1129.36 o                         
   0   7   4       1542.06       2245.39       128.20 o                         
   1   7   4       5324.37       5080.04       169.97 o                         
   2   7   4      11158.46      12390.98       349.19 o                         
   3   7   4      31171.14      31059.73       851.91 o                         
   4   7   4        126.91        206.58        40.15 o                         
   5   7   4      19752.93      19067.94       385.34 o                         
   6   7   4       1593.36       1389.84        65.47 o                         
   7   7   4      25060.43      24924.24       530.11 o                         
   8   7   4         18.91         10.63        39.40 o                         
   9   7   4       7060.10       6746.53       230.36 o                         
  10   7   4        254.30        198.36        24.91 o                         
 -10   8   4          5.04          8.14        28.61 o                         
  -9   8   4       2499.55       2396.19       138.46 o                         
  -8   8   4       2038.47       2126.56        96.79 o                         
  -7   8   4      16593.75      16694.29       444.61 o                         
  -6   8   4       7279.28       7130.82       189.19 o                         
  -5   8   4         15.46         14.17        25.81 o                         
  -4   8   4      13232.87      12726.47       302.85 o                         
  -3   8   4        874.38       1080.52       123.75 o                         
  -2   8   4       2136.75       1770.51       111.99 o                         
  -1   8   4      42756.09      44607.54       782.55 o                         
   0   8   4       8113.49       8113.01       200.83 o                         
   1   8   4      46658.88      49450.48      1441.99 o                         
   2   8   4       1973.65       1770.37       152.76 o                         
   3   8   4      16167.74      17133.26       570.31 o                         
   4   8   4       7503.29       6576.10       186.75 o                         
   5   8   4       1494.29       1442.63        97.83 o                         
   6   8   4      20534.88      19763.28       348.80 o                         
   7   8   4       1373.36       1331.60        73.85 o                         
   8   8   4       5530.06       5605.42       139.24 o                         
   9   8   4       2958.22       3042.99       145.19 o                         
  10   8   4       2182.88       2274.17        63.80 o                         
 -10   9   4       2909.20       2924.08       144.45 o                         
  -9   9   4        831.98        835.60        92.89 o                         
  -8   9   4       3527.64       3502.84       266.22 o                         
  -7   9   4         26.51         32.74        34.34 o                         
  -6   9   4      10744.80      10251.28       231.81 o                         
  -5   9   4       4982.65       5061.84       154.31 o                         
  -4   9   4       1126.68        971.27        94.30 o                         
  -3   9   4       2395.92       2496.16       191.88 o                         
  -2   9   4      46607.25      46851.67      1197.57 o                         
  -1   9   4          9.55         25.69        39.16 o                         
   0   9   4      36674.17      36244.47       792.90 o                         
   1   9   4       3463.49       3925.38       264.09 o                         
   2   9   4      24920.91      24200.69       597.50 o                         
   3   9   4       1435.22       1704.17        58.39 o                         
   4   9   4       5832.43       6081.60       166.54 o                         
   5   9   4          6.24         11.91        22.42 o                         
   6   9   4         14.74         41.82        27.67 o                         
   7   9   4        726.44        868.10        60.83 o                         
   8   9   4       1350.57       1247.43        68.03 o                         
   9   9   4         48.49         81.19        25.78 o                         
  10   9   4       7935.37       6926.66       211.21 o                         
 -10  10   4        867.50        900.32        68.89 o                         
  -9  10   4         24.68         18.82        46.65 o                         
  -8  10   4      10301.23      10524.20       247.44 o                         
  -7  10   4        256.09        257.38        36.80 o                         
  -6  10   4      20019.60      20303.23       365.84 o                         
  -5  10   4        192.30        166.68        37.60 o                         
  -4  10   4      23566.09      23779.46       397.16 o                         
  -3  10   4      12300.71      13360.78       346.74 o                         
  -2  10   4      16112.19      15904.66       388.38 o                         
  -1  10   4      13043.50      12795.95       469.52 o                         
   0  10   4          8.58         36.54        61.47 o                         
   1  10   4      29787.73      28994.17       733.76 o                         
   2  10   4       6081.48       6324.83       129.75 o                         
   3  10   4       1097.16        923.34        39.30 o                         
   4  10   4      26319.68      26598.74       440.97 o                         
   5  10   4       7097.11       7074.32       173.21 o                         
   6  10   4      11820.87      11992.29       273.84 o                         
   7  10   4        548.70        550.41        50.58 o                         
   8  10   4       1501.13       1663.63        79.86 o                         
   9  10   4          4.87          1.70        24.98 o                         
  -9  11   4        599.89        554.53        47.21 o                         
  -8  11   4        206.22        137.25        39.52 o                         
  -7  11   4       7867.12       8004.82       207.27 o                         
  -6  11   4       3521.97       3356.44       122.98 o                         
  -5  11   4      16397.61      17077.46       384.96 o                         
  -4  11   4        356.39        324.56        35.07 o                         
  -3  11   4      17916.47      18279.04       375.13 o                         
  -2  11   4        791.37        832.20        52.89 o                         
  -1  11   4        588.36        439.02        37.02 o                         
   0  11   4      17641.34      18630.82       405.42 o                         
   1  11   4        750.69        650.49        51.36 o                         
   2  11   4        983.47       1236.09        64.80 o                         
   3  11   4      17335.91      16799.14       276.55 o                         
   4  11   4        111.63        138.89        33.63 o                         
   5  11   4      10760.71      10550.79       277.36 o                         
   6  11   4        264.77        249.42        53.91 o                         
   7  11   4       4479.66       4424.70       135.41 o                         
   8  11   4       2183.18       2188.94        83.33 o                         
   9  11   4       2135.37       2184.01        71.74 o                         
  -9  12   4       3411.53       3331.47      1847.15 o                         
  -8  12   4       1331.05       1371.10        68.37 o                         
  -7  12   4       1098.59        878.41        96.33 o                         
  -6  12   4         91.26        110.74        40.26 o                         
  -5  12   4        414.04        333.32        43.45 o                         
  -4  12   4       5860.92       6157.73       141.99 o                         
  -3  12   4      13900.44      14724.77       362.11 o                         
  -2  12   4         34.57         36.71        32.27 o                         
  -1  12   4      27305.08      28595.58       649.70 o                         
   0  12   4       1409.07       1433.84        97.20 o                         
   1  12   4      44275.92      44400.59       916.11 o                         
   2  12   4       9901.28       9700.83       194.30 o                         
   3  12   4      19367.77      19918.06       410.95 o                         
   4  12   4        304.97        499.18        43.75 o                         
   5  12   4       3923.98       3921.34       134.83 o                         
   6  12   4        269.40        394.20        56.99 o                         
   7  12   4         49.07         96.39        42.79 o                         
   8  12   4         11.71         19.20        34.11 o                         
   9  12   4       3816.54       4076.21       175.47 o                         
  -9  13   4          2.89         11.64        24.12 o                         
  -8  13   4       2834.55       2726.54       109.10 o                         
  -7  13   4       1061.26       1115.67        77.19 o                         
  -6  13   4        158.58         66.02        57.72 o                         
  -5  13   4       2358.34       2210.33       142.24 o                         
  -4  13   4       1504.39       2047.45       116.62 o                         
  -3  13   4       6415.44       6187.76       298.52 o                         
  -2  13   4       6798.76       7566.77       284.35 o                         
  -1  13   4        926.99        875.13        70.88 o                         
   0  13   4      34829.14      34711.63       706.43 o                         
   1  13   4       4425.94       4238.80       109.32 o                         
   2  13   4      12285.88      11808.87       249.75 o                         
   3  13   4       1843.47       2325.51        88.38 o                         
   4  13   4       8009.18       8218.28       188.75 o                         
   5  13   4       5171.65       5165.26       159.28 o                         
   6  13   4          2.50         -7.12        38.85 o                         
   7  13   4       4119.63       4668.49       231.05 o                         
   8  13   4        174.48        175.93        50.62 o                         
  -8  14   4       2276.71       2457.43        82.23 o                         
  -7  14   4        244.12        279.92        71.68 o                         
  -6  14   4       7809.55       7822.37       343.17 o                         
  -5  14   4       1885.32       1839.77       167.32 o                         
  -4  14   4      24681.91      24719.70       615.76 o                         
  -3  14   4        828.59        751.72        70.61 o                         
  -2  14   4       6399.31       6680.79       216.40 o                         
  -1  14   4       2286.77       2376.67       116.03 o                         
   0  14   4       1053.16        922.81        63.76 o                         
   1  14   4         24.49         51.53        30.53 o                         
   2  14   4       6267.74       6283.43       173.16 o                         
   3  14   4         69.37         71.98        35.38 o                         
   4  14   4       3472.39       3136.15       125.92 o                         
   5  14   4        598.70        699.88        68.92 o                         
   6  14   4      14313.11      15086.77       389.06 o                         
   7  14   4          6.37        -25.80        45.68 o                         
   8  14   4       4375.44       5342.18       225.73 o                         
  -8  15   4       1982.59       1731.01        78.67 o                         
  -7  15   4       5196.95       5160.06       172.06 o                         
  -6  15   4        573.38        742.00        89.91 o                         
  -5  15   4       4908.81       5039.34       149.70 o                         
  -4  15   4       1811.32       2219.80       116.61 o                         
  -3  15   4      16593.40      17415.05       787.48 o                         
  -2  15   4       3525.15       3973.51       166.24 o                         
  -1  15   4        126.44         89.07        34.36 o                         
   0  15   4        973.55        868.53        73.73 o                         
   1  15   4        650.76        673.31        53.98 o                         
   2  15   4       7242.54       7300.27       157.79 o                         
   3  15   4       2378.31       2276.03        91.29 o                         
   4  15   4       2832.37       2945.91       103.75 o                         
   5  15   4       5743.42       5746.22       142.49 o                         
   6  15   4        271.94        224.60        44.85 o                         
   7  15   4       3275.67       3559.06       126.43 o                         
   8  15   4        639.17        607.51        61.18 o                         
  -7  16   4       1579.70       1459.35        79.20 o                         
  -6  16   4         52.31         43.72        35.99 o                         
  -5  16   4        882.51        937.56        59.75 o                         
  -4  16   4        557.01        496.88        61.85 o                         
  -3  16   4       6349.99       6560.12       385.64 o                         
  -2  16   4         30.45         37.64        44.06 o                         
  -1  16   4       5861.37       6209.20       180.74 o                         
   0  16   4        140.09        162.12        44.27 o                         
   1  16   4      20559.67      21446.30       390.11 o                         
   2  16   4         29.65          6.58        28.73 o                         
   3  16   4       2192.17       2264.11        89.65 o                         
   4  16   4         58.98         98.89        34.13 o                         
   5  16   4       2931.72       2873.46       136.14 o                         
   6  16   4         14.40          4.24        25.28 o                         
   7  16   4       1816.22       1925.46       115.65 o                         
  -7  17   4       5316.92       5398.10       256.78 o                         
  -6  17   4         43.18         26.01        24.58 o                         
  -5  17   4       8824.19       8825.85       541.87 o                         
  -4  17   4         67.76         95.51        57.97 o                         
  -3  17   4       6154.72       5856.54       286.12 o                         
  -2  17   4       3041.77       3228.74       146.55 o                         
  -1  17   4       2507.11       2476.49       104.89 o                         
   0  17   4       3894.13       4081.77       191.99 o                         
   1  17   4        384.07        409.72        45.59 o                         
   2  17   4       1327.77       1367.58        62.11 o                         
   3  17   4        710.20        683.99        53.56 o                         
   4  17   4        106.70        123.26        37.76 o                         
   5  17   4       6435.26       7095.91       215.83 o                         
   6  17   4        114.46        154.78        48.52 o                         
  -6  18   4       2635.06       2723.23        82.62 o                         
  -5  18   4        208.81        157.14        52.99 o                         
  -4  18   4       7218.43       7428.60       227.50 o                         
  -3  18   4          6.11         26.74        38.97 o                         
  -2  18   4       1301.99       1091.60        83.09 o                         
  -1  18   4        825.83        842.71       183.30 o                         
   0  18   4        857.32        824.86       126.02 o                         
   1  18   4        363.25        320.27        48.35 o                         
   2  18   4        137.89        142.63        36.25 o                         
   3  18   4        526.45        525.11        52.48 o                         
   4  18   4       7963.41       7742.53       266.90 o                         
   5  18   4        141.36        108.81        35.06 o                         
  -5  19   4        832.96        834.46        55.86 o                         
  -4  19   4        369.10        478.38        50.72 o                         
  -3  19   4        291.16        296.08        46.35 o                         
  -2  19   4       5574.43       5673.48       186.31 o                         
  -1  19   4       2568.33       2303.72       116.87 o                         
   0  19   4      11017.37      10515.13       305.96 o                         
   1  19   4          0.41         10.23        43.12 o                         
   2  19   4       6398.45       6351.80       312.37 o                         
   3  19   4          7.07         33.65        30.58 o                         
   4  19   4       6528.73       6866.44       200.92 o                         
   5  19   4        570.94        577.59        62.23 o                         
  -4  20   4        862.95        870.40        55.63 o                         
  -3  20   4       2337.06       2575.19       103.62 o                         
  -2  20   4         14.10          7.49        30.58 o                         
  -1  20   4       6928.72       7448.49       551.52 o                         
   0  20   4        694.08        707.01       133.91 o                         
   1  20   4       9797.82      10201.66       411.56 o                         
   2  20   4       1726.73       1821.03       140.81 o                         
   3  20   4       3971.53       4144.33       139.30 o                         
   4  20   4         26.33         74.24        37.65 o                         
  -2  21   4          7.94         29.26        38.33 o                         
  -1  21   4       1136.79       1083.08        81.56 o                         
   0  21   4        403.70        334.62        63.08 o                         
   1  21   4        259.96        223.90        61.96 o                         
   2  21   4        590.49        570.69        75.86 o                         
 -11   0   5       1231.23       1591.20       101.86 o                         
  -9   0   5       2815.14       2647.55       567.63 o                         
  -7   0   5        127.03        345.34        94.57 o                         
  -5   0   5       1082.17        871.15       153.53 o                         
  -3   0   5       7532.53       6869.34       200.06 o                         
  -1   0   5     102452.09      96449.14      2042.58 o                         
   1   0   5       1026.13       1728.25        71.05 o                         
   3   0   5       2872.17       2419.07       266.45 o                         
   5   0   5          0.37         85.25        62.91 o                         
   7   0   5       1046.42       1556.85       155.56 o                         
   9   0   5      15347.04      15677.34       584.76 o                         
  11   0   5      11741.13      12226.46       400.35 o                         
 -11   1   5         24.41         19.70        28.77 o                         
 -10   1   5       2866.82       2807.23        96.47 o                         
  -9   1   5       8576.79       8672.26       183.32 o                         
  -8   1   5        846.98        759.93        43.34 o                         
  -7   1   5      35953.86      34244.84       536.33 o                         
  -6   1   5         24.90         77.97        20.59 o                         
  -5   1   5      37558.94      36661.59       965.41 o                         
  -4   1   5      21742.06      21986.29       613.75 o                         
  -3   1   5      24384.07      24183.62       389.75 o                         
  -2   1   5       1248.54       1156.39        40.67 o                         
  -1   1   5      28255.59      28998.34       522.42 o                         
   0   1   5      66024.63      64944.91       891.90 o                         
   1   1   5      11880.55      12770.79       181.20 o                         
   2   1   5      33897.61      34789.93       451.70 o                         
   3   1   5      32415.20      33734.03       607.51 o                         
   4   1   5       5646.82       6291.02       203.96 o                         
   5   1   5      16998.02      16899.31       365.69 o                         
   6   1   5       2133.01       1830.92       151.42 o                         
   7   1   5       8833.83       8467.34       179.61 o                         
   8   1   5       7219.52       7237.96       202.85 o                         
   9   1   5        157.42        241.57        74.84 o                         
  10   1   5       1598.35       1964.32        85.47 o                         
 -11   2   5       1720.54       1780.50        72.46 o                         
 -10   2   5       3762.48       3632.38       163.51 o                         
  -9   2   5        744.78        770.24        55.15 o                         
  -8   2   5       9682.29       9187.87       218.08 o                         
  -7   2   5       1707.58       1721.68        96.13 o                         
  -6   2   5      53333.77      49888.33       723.64 o                         
  -5   2   5       3238.92       3762.45       266.15 o                         
  -4   2   5       6777.81       6538.07       412.12 o                         
  -3   2   5       6506.36       6556.83       198.55 o                         
  -2   2   5       2998.77       2657.26        67.63 o                         
  -1   2   5      25274.36      27558.01       344.25 o                         
   0   2   5      23914.54      23757.01       305.55 o                         
   1   2   5      26091.67      26562.24       325.36 o                         
   2   2   5      53138.67      51511.70       637.24 o                         
   3   2   5       5066.69       4884.76       162.94 o                         
   4   2   5      56400.76      57306.23       984.82 o                         
   5   2   5       2373.41       2339.63       133.68 o                         
   6   2   5      34674.61      34912.04       506.53 o                         
   7   2   5       4974.74       5094.91       148.20 o                         
   8   2   5       5502.84       4904.67       248.66 o                         
   9   2   5        870.56        887.96       111.88 o                         
  10   2   5         62.63         93.42        25.28 o                         
 -11   3   5        245.04        194.52        26.28 o                         
 -10   3   5       8077.46       8677.99       314.68 o                         
  -9   3   5       2864.13       2855.51       102.26 o                         
  -8   3   5       7807.07       7923.12       196.24 o                         
  -7   3   5       9313.60       8796.44       252.42 o                         
  -6   3   5       1928.88       1613.51       107.60 o                         
  -5   3   5       5796.67       5739.30       231.13 o                         
  -4   3   5      11108.22      10494.16       364.42 o                         
  -3   3   5       3617.99       3760.24       175.06 o                         
  -2   3   5      63593.58      61365.73       782.21 o                         
  -1   3   5       7888.75       7331.65       107.42 o                         
   0   3   5      29870.94      30337.46       381.91 o                         
   1   3   5       2335.06       2444.07        75.02 o                         
   2   3   5      32682.27      32935.77       575.31 o                         
   3   3   5       2225.44       1603.62        93.38 o                         
   4   3   5         30.29         71.89        39.29 o                         
   5   3   5       6698.77       6047.11       166.61 o                         
   6   3   5       2003.43       2454.36       238.13 o                         
   7   3   5       2782.86       2583.87        87.40 o                         
   8   3   5       8162.70       8636.07       221.27 o                         
   9   3   5       6140.64       5934.61       280.91 o                         
  10   3   5       6248.89       6955.18       190.46 o                         
 -11   4   5      12121.77      11752.02       520.50 o                         
 -10   4   5         50.59         46.81        26.48 o                         
  -9   4   5       3949.12       4474.71       153.67 o                         
  -8   4   5       1074.45       1086.25        62.16 o                         
  -7   4   5       2807.24       2635.71       169.57 o                         
  -6   4   5       3638.94       3545.99       121.71 o                         
  -5   4   5      23754.21      23158.77      1031.97 o                         
  -4   4   5        315.95        483.45        88.04 o                         
  -3   4   5      43109.54      41461.00       804.80 o                         
  -2   4   5      12914.83      13190.70       216.01 o                         
  -1   4   5      18646.08      17386.35       210.87 o                         
   0   4   5        764.60        583.12        39.57 o                         
   1   4   5      36676.46      35224.57       540.12 o                         
   2   4   5       3454.17       3549.84       123.59 o                         
   3   4   5      30939.62      31661.55       525.15 o                         
   4   4   5      13901.59      15064.47       359.89 o                         
   5   4   5       1453.60       1459.92        58.74 o                         
   6   4   5       1425.04       1599.38        82.14 o                         
   7   4   5       6092.72       6084.15       152.78 o                         
   8   4   5       1219.76       1152.82        79.28 o                         
   9   4   5       5549.90       5678.26       191.72 o                         
  10   4   5        261.69        257.54        41.71 o                         
 -11   5   5        610.24        603.39        43.94 o                         
 -10   5   5        142.95         62.24        59.98 o                         
  -9   5   5       2296.55       2682.91       190.92 o                         
  -8   5   5        554.87        539.64        87.47 o                         
  -7   5   5       1383.71       1288.68        84.66 o                         
  -6   5   5       2443.64       2429.26       105.82 o                         
  -5   5   5      13935.93      12797.49       245.58 o                         
  -4   5   5        309.11        340.80        63.43 o                         
  -3   5   5      10667.86      10641.49       293.46 o                         
  -2   5   5        342.44        481.33        63.79 o                         
  -1   5   5       1103.17       1234.48        59.38 o                         
   0   5   5        614.07        497.98        42.03 o                         
   1   5   5      21865.80      20456.63       356.59 o                         
   2   5   5        234.88        136.57        53.33 o                         
   3   5   5      41868.31      40336.60      1051.25 o                         
   4   5   5      14374.33      15610.35      1233.43 o                         
   5   5   5      16204.79      16910.22       354.53 o                         
   6   5   5         58.38         31.83        25.47 o                         
   7   5   5      26345.17      25675.67       443.96 o                         
   8   5   5       1379.00       1189.04        83.51 o                         
   9   5   5       3070.12       3147.93       132.00 o                         
  10   5   5       1750.73       1775.49        83.54 o                         
 -10   6   5        581.19        555.99        87.56 o                         
  -9   6   5       1648.03       1702.11       100.29 o                         
  -8   6   5      13086.13      13505.39       370.48 o                         
  -7   6   5       5140.81       5215.00       173.48 o                         
  -6   6   5       5004.07       4548.85       117.92 o                         
  -5   6   5       3018.16       3028.95        87.23 o                         
  -4   6   5      23044.63      23052.11       680.91 o                         
  -3   6   5       6378.05       6539.25       447.02 o                         
  -2   6   5       9111.24       8711.83       341.69 o                         
  -1   6   5      13278.13      13059.26       250.28 o                         
   0   6   5        191.41        143.46        33.90 o                         
   1   6   5       6676.07       7150.13       175.22 o                         
   2   6   5        124.98        124.46        47.21 o                         
   3   6   5      29076.30      31608.34      1212.73 o                         
   4   6   5      14560.47      13674.00       520.40 o                         
   5   6   5       1078.01       1086.76        55.60 o                         
   6   6   5       8456.62       8345.51       172.96 o                         
   7   6   5       3093.87       3564.94       125.89 o                         
   8   6   5      14662.53      14941.57       400.36 o                         
   9   6   5        370.00        349.32        50.05 o                         
  10   6   5        743.25        715.52        54.40 o                         
 -10   7   5       3844.64       3215.52       185.78 o                         
  -9   7   5       1537.72       1644.18       165.37 o                         
  -8   7   5       1165.92       1161.58        86.78 o                         
  -7   7   5        521.22        437.58        42.17 o                         
  -6   7   5        183.42        225.82        39.56 o                         
  -5   7   5       6768.52       6603.64       178.49 o                         
  -4   7   5      19752.19      19068.76       614.46 o                         
  -3   7   5       2898.34       2683.20       144.30 o                         
  -2   7   5      83270.97      81841.27      1513.57 o                         
  -1   7   5       5771.76       5366.02       164.05 o                         
   0   7   5      57430.01      56948.34       844.02 o                         
   1   7   5       4100.47       4413.76       160.71 o                         
   2   7   5      21960.51      21717.79       523.92 o                         
   3   7   5      12246.51      13095.77       469.58 o                         
   4   7   5        144.51        116.17        21.91 o                         
   5   7   5       1072.44        860.95        51.22 o                         
   6   7   5       3763.20       3856.04       119.31 o                         
   7   7   5          2.74          9.25        29.13 o                         
   8   7   5      12659.81      12873.24       355.17 o                         
   9   7   5         43.72         28.66        30.86 o                         
  10   7   5       8236.90       7903.66       218.54 o                         
 -10   8   5       5940.92       6105.05       184.15 o                         
  -9   8   5       1061.09       1079.67        78.54 o                         
  -8   8   5       3580.56       3508.28       121.72 o                         
  -7   8   5         72.59         14.39        34.80 o                         
  -6   8   5      27561.37      27824.69       693.36 o                         
  -5   8   5        205.50        355.80        44.43 o                         
  -4   8   5      31295.41      32045.84       734.99 o                         
  -3   8   5      18293.68      18076.32       471.30 o                         
  -2   8   5      19587.99      20641.12       498.85 o                         
  -1   8   5      29415.22      27644.86       540.56 o                         
   0   8   5        190.61        159.39        43.63 o                         
   1   8   5      18740.35      17242.28       489.62 o                         
   2   8   5      23513.85      23476.77       571.14 o                         
   3   8   5       1416.48       1423.86       145.87 o                         
   4   8   5      14969.79      15191.52       241.31 o                         
   5   8   5          9.24         38.32        25.60 o                         
   6   8   5       7538.50       7600.12       203.20 o                         
   7   8   5       2638.56       2463.08       115.75 o                         
   8   8   5       3122.29       3247.59       122.97 o                         
   9   8   5       2415.37       2100.82       110.85 o                         
  10   8   5          3.81          4.22        21.55 o                         
 -10   9   5          4.59        -14.85        35.65 o                         
  -9   9   5       2980.50       3015.05       173.47 o                         
  -8   9   5        204.97        254.45        51.92 o                         
  -7   9   5      17149.61      17463.28       375.94 o                         
  -6   9   5        247.31        227.69        39.21 o                         
  -5   9   5      18821.64      18582.35       328.84 o                         
  -4   9   5        148.46        167.54        34.17 o                         
  -3   9   5      17784.06      16808.34       358.94 o                         
  -2   9   5         13.28         13.76        53.22 o                         
  -1   9   5        981.43       1224.27        91.90 o                         
   0   9   5       2182.43       2074.08       118.97 o                         
   1   9   5       8598.05       8662.51       297.85 o                         
   2   9   5        944.03       1160.26       109.59 o                         
   3   9   5      21666.94      20975.42       351.88 o                         
   4   9   5         18.65         -6.07        31.71 o                         
   5   9   5      40442.36      41139.23       567.42 o                         
   6   9   5        477.96        542.87        57.50 o                         
   7   9   5       4438.62       4410.58       178.45 o                         
   8   9   5       2191.69       2280.90        89.74 o                         
   9   9   5       1333.83       1422.82        55.67 o                         
 -10  10   5        439.13        362.73        47.74 o                         
  -9  10   5       1300.59       1300.83       107.00 o                         
  -8  10   5       3807.13       3773.85       147.20 o                         
  -7  10   5        334.65        218.61        36.12 o                         
  -6  10   5       4439.12       4568.84       132.45 o                         
  -5  10   5        693.94        644.92        55.81 o                         
  -4  10   5       6462.10       6310.82       146.76 o                         
  -3  10   5       7746.13       8458.14       206.41 o                         
  -2  10   5        312.82        328.14        57.97 o                         
  -1  10   5      41186.04      42145.73      2036.78 o                         
   0  10   5        775.90        714.93        92.02 o                         
   1  10   5      27140.50      27914.39       690.56 o                         
   2  10   5      19021.79      18932.38       506.31 o                         
   3  10   5       3777.84       3761.13        94.38 o                         
   4  10   5       5498.42       5170.17       120.83 o                         
   5  10   5        695.87        591.55        60.68 o                         
   6  10   5       9580.83       9483.27       299.77 o                         
   7  10   5        219.25        255.87        40.95 o                         
   8  10   5        224.23        294.80        33.56 o                         
   9  10   5       5146.06       4703.94       157.23 o                         
  -9  11   5        389.29        381.78        42.15 o                         
  -8  11   5       1703.90       1574.87       106.40 o                         
  -7  11   5       3716.43       3712.14       135.13 o                         
  -6  11   5         76.72         43.17        39.12 o                         
  -5  11   5       9712.87       9376.77       255.81 o                         
  -4  11   5       4250.17       4750.55       136.07 o                         
  -3  11   5        191.00        208.12        38.84 o                         
  -2  11   5      18503.82      17887.36       355.34 o                         
  -1  11   5        810.95        752.24        55.78 o                         
   0  11   5      50699.61      51225.11       788.17 o                         
   1  11   5        460.31        454.65        46.23 o                         
   2  11   5      10808.59      10715.05       194.18 o                         
   3  11   5       4017.87       4448.05       113.99 o                         
   4  11   5       6958.42       6991.55       178.40 o                         
   5  11   5       3872.73       4109.89       150.28 o                         
   6  11   5         29.15         56.24        60.97 o                         
   7  11   5       3517.30       3743.39       120.22 o                         
   8  11   5       1067.47       1014.22        57.73 o                         
   9  11   5        503.08        526.65        44.50 o                         
  -9  12   5        726.59        876.84        78.56 o                         
  -8  12   5       6439.68       6406.27       165.10 o                         
  -7  12   5        421.31        361.45        51.33 o                         
  -6  12   5      11986.15      12177.42       277.34 o                         
  -5  12   5        437.65        447.65        58.40 o                         
  -4  12   5       7920.14       7634.72       182.23 o                         
  -3  12   5        595.75        849.66       144.64 o                         
  -2  12   5       2346.29       2245.39       120.09 o                         
  -1  12   5         20.48         38.60        30.53 o                         
   0  12   5       7721.96       8214.00       156.55 o                         
   1  12   5       4770.55       4515.16       125.34 o                         
   2  12   5      12887.62      13385.08       320.67 o                         
   3  12   5       2582.73       2636.23       102.93 o                         
   4  12   5      30774.03      32091.93       568.19 o                         
   5  12   5       1069.72       1113.60        82.57 o                         
   6  12   5      20176.49      20719.58       512.00 o                         
   7  12   5        548.87        470.30        83.39 o                         
   8  12   5       2469.40       2500.84       146.21 o                         
  -9  13   5       2460.07       2621.67       127.42 o                         
  -8  13   5       2777.35       2519.86       128.53 o                         
  -7  13   5       1862.92       2014.78        86.08 o                         
  -6  13   5         99.10        195.76        45.86 o                         
  -5  13   5      15054.72      14408.28       315.46 o                         
  -4  13   5       1340.28       1348.12        70.07 o                         
  -3  13   5       6007.21       5665.43       165.83 o                         
  -2  13   5      12965.56      13448.06       877.04 o                         
  -1  13   5       2022.25       1885.18        76.72 o                         
   0  13   5      14782.41      14425.30       303.00 o                         
   1  13   5      17046.16      17143.99       312.93 o                         
   2  13   5       2998.72       2923.25        95.14 o                         
   3  13   5      13312.83      13658.79       301.91 o                         
   4  13   5        272.38        270.91        45.19 o                         
   5  13   5      13800.78      13459.85       306.78 o                         
   6  13   5         54.49         50.52        40.22 o                         
   7  13   5       4678.60       4630.10       226.23 o                         
   8  13   5        680.96        741.54        76.48 o                         
  -8  14   5        620.12        519.28        39.11 o                         
  -7  14   5        116.41         50.07        38.52 o                         
  -6  14   5          5.77         33.97        53.91 o                         
  -5  14   5       1309.38       1920.61        88.03 o                         
  -4  14   5       4635.99       4558.00       223.26 o                         
  -3  14   5      24356.05      25964.83       476.47 o                         
  -2  14   5       2853.06       2911.90       165.20 o                         
  -1  14   5      18054.29      18143.54       419.21 o                         
   0  14   5       1138.03       1252.10        72.67 o                         
   1  14   5      15544.24      15736.26       309.79 o                         
   2  14   5         90.62        128.96        30.61 o                         
   3  14   5       4315.50       4269.43       149.01 o                         
   4  14   5         36.11         33.09        40.90 o                         
   5  14   5       1143.36       1171.05        72.20 o                         
   6  14   5       1295.64       1264.40        81.42 o                         
   7  14   5       5926.69       6071.68       186.73 o                         
   8  14   5         41.85         18.64        34.21 o                         
  -8  15   5        157.38        151.07        32.35 o                         
  -7  15   5       3415.13       3312.55       154.09 o                         
  -6  15   5       2733.64       2909.80       128.75 o                         
  -5  15   5       4336.05       4151.24       131.89 o                         
  -4  15   5       5124.97       5852.35       205.46 o                         
  -3  15   5       4358.76       4045.20       169.28 o                         
  -2  15   5      11073.59      11214.51       450.68 o                         
  -1  15   5        126.48        105.03        35.85 o                         
   0  15   5       6350.64       6715.10       159.37 o                         
   1  15   5       1202.62       1439.53        72.94 o                         
   2  15   5       5424.81       5511.96       131.53 o                         
   3  15   5        131.51        190.52        40.65 o                         
   4  15   5        138.34        150.94        37.75 o                         
   5  15   5       5132.81       5736.78       159.61 o                         
   6  15   5       4222.97       4164.64       106.57 o                         
   7  15   5       2606.21       2918.90       157.48 o                         
  -7  16   5        144.07        203.86        37.28 o                         
  -6  16   5       7005.18       6927.22       212.16 o                         
  -5  16   5        854.25        857.81        57.36 o                         
  -4  16   5      10135.20      10046.48       294.25 o                         
  -3  16   5         67.31         31.59        55.90 o                         
  -2  16   5       1371.51       1335.00        91.90 o                         
  -1  16   5          7.73         62.86        36.77 o                         
   0  16   5       1226.10       1223.59        78.14 o                         
   1  16   5        300.67        475.62        60.58 o                         
   2  16   5       9699.84       9958.75       193.78 o                         
   3  16   5       3354.88       3524.59       113.98 o                         
   4  16   5       3387.20       3456.77       113.69 o                         
   5  16   5        121.88        102.87        42.25 o                         
   6  16   5      10605.47      11538.96       702.46 o                         
   7  16   5        357.45        424.89        55.15 o                         
  -7  17   5       1205.14       1329.98        63.73 o                         
  -6  17   5         97.26        168.24        36.45 o                         
  -5  17   5       1181.06       1268.19        79.47 o                         
  -4  17   5       8407.30       7772.94       336.85 o                         
  -3  17   5       1031.19        938.98        64.77 o                         
  -2  17   5       4373.43       4623.68       172.08 o                         
  -1  17   5        292.20        268.71        43.91 o                         
   0  17   5       5246.90       5103.36       162.97 o                         
   1  17   5       1408.37       1400.83       105.46 o                         
   2  17   5       3371.67       3380.20       108.50 o                         
   3  17   5         74.39         55.74        33.03 o                         
   4  17   5        982.36        978.17        67.47 o                         
   5  17   5       4150.93       4108.79       148.18 o                         
   6  17   5       1282.35       1274.49        93.31 o                         
  -6  18   5       1516.71       1467.24        71.64 o                         
  -5  18   5        508.45        571.17        53.51 o                         
  -4  18   5       3084.09       2936.50       124.53 o                         
  -3  18   5      12176.21      12704.92       282.44 o                         
  -2  18   5        595.65        484.49        60.65 o                         
  -1  18   5       8558.81       9102.00       226.13 o                         
   0  18   5         53.94         86.40        46.39 o                         
   1  18   5       7571.75       7393.98       191.27 o                         
   2  18   5        290.28        213.55        44.65 o                         
   3  18   5       6250.02       6595.40       176.78 o                         
   4  18   5         15.07         22.95        31.99 o                         
   5  18   5         22.41         36.04        40.53 o                         
  -5  19   5       6477.72       6416.22       180.71 o                         
  -4  19   5        804.83        756.86        58.68 o                         
  -3  19   5        484.21        399.90        53.99 o                         
  -2  19   5        324.86        315.52        40.77 o                         
  -1  19   5         61.74        100.91        44.33 o                         
   0  19   5       3903.20       3921.47       302.54 o                         
   1  19   5       2222.27       2428.08       204.25 o                         
   2  19   5         64.71        186.97        72.13 o                         
   3  19   5       3634.96       3686.91       114.70 o                         
   4  19   5        106.39        223.86        38.98 o                         
  -4  20   5       1163.39       1229.58        63.16 o                         
  -3  20   5       1737.92       1589.18        99.42 o                         
  -2  20   5        344.00        388.84        43.37 o                         
  -1  20   5        359.27        386.54        51.06 o                         
   0  20   5        471.34        560.55        56.76 o                         
   1  20   5       4937.97       4344.20       229.49 o                         
   2  20   5       2435.74       2696.77       168.71 o                         
   3  20   5        177.05        195.37        63.45 o                         
  -2  21   5       6704.33       7285.82       279.65 o                         
  -1  21   5          1.38         -4.38        28.42 o                         
   0  21   5       6075.83       5575.50       244.36 o                         
   1  21   5         57.91         50.59        49.35 o                         
   2  21   5       3010.14       2616.59       145.66 o                         
 -10   0   6       2240.32       2331.96       107.62 o                         
  -8   0   6      22434.42      22361.99       444.89 o                         
  -6   0   6      99628.24      98119.92      1992.62 o                         
  -4   0   6       4341.13       3987.01       199.76 o                         
  -2   0   6       1688.54       2335.59       119.56 o                         
   0   0   6       5091.08       6927.80       247.25 o                         
   2   0   6        475.38        452.78        55.97 o                         
   4   0   6      58486.72      58181.94      1416.44 o                         
   6   0   6      15488.63      15036.65       404.82 o                         
   8   0   6         98.94        185.89        51.74 o                         
  10   0   6         89.76        141.18        43.28 o                         
 -11   1   6        223.08        199.02        34.99 o                         
 -10   1   6         88.76        170.64        42.99 o                         
  -9   1   6       6441.83       6461.43       150.99 o                         
  -8   1   6        192.72        255.20        46.16 o                         
  -7   1   6       9558.03       9309.58       192.83 o                         
  -6   1   6      12394.56      11183.88       237.08 o                         
  -5   1   6      17293.69      17047.05       553.95 o                         
  -4   1   6      35490.16      33881.75       709.14 o                         
  -3   1   6        230.63        187.56        29.26 o                         
  -2   1   6      98781.47      94002.04      1010.16 o                         
  -1   1   6       1854.82       1860.78       109.32 o                         
   0   1   6      20570.75      19875.62       325.40 o                         
   1   1   6      54803.51      56869.35       606.15 o                         
   2   1   6      29230.15      29338.54       565.08 o                         
   3   1   6      35884.08      34774.20       519.30 o                         
   4   1   6       3423.62       3592.44       155.15 o                         
   5   1   6      14769.24      14764.07       308.86 o                         
   6   1   6        123.00        132.41        35.17 o                         
   7   1   6      18059.12      18104.18       395.52 o                         
   8   1   6       6191.10       6552.56       189.77 o                         
   9   1   6         55.82         87.55        60.73 o                         
  10   1   6       3310.93       3712.84       173.96 o                         
 -11   2   6       7136.66       7364.58       188.90 o                         
 -10   2   6        920.92        912.46        54.06 o                         
  -9   2   6        169.67        187.69        38.35 o                         
  -8   2   6        591.44        500.73        45.68 o                         
  -7   2   6       1610.46       1471.22       111.29 o                         
  -6   2   6       2812.74       2839.14        80.06 o                         
  -5   2   6      33941.49      32271.83       884.59 o                         
  -4   2   6         90.83         95.58        50.96 o                         
  -3   2   6      59025.64      56973.45       751.49 o                         
  -2   2   6       2931.67       2791.26        81.26 o                         
  -1   2   6      31575.93      30581.78       518.01 o                         
   0   2   6        276.15        566.27        40.89 o                         
   1   2   6       4519.56       4879.41       102.57 o                         
   2   2   6       1320.65       1379.78        71.16 o                         
   3   2   6        218.39         89.88        31.26 o                         
   4   2   6       1604.21       1486.98        82.19 o                         
   5   2   6         35.12         57.28        25.51 o                         
   6   2   6       3424.86       3521.92        94.01 o                         
   7   2   6      11720.50      11849.97       212.93 o                         
   8   2   6        476.38        509.38        83.16 o                         
   9   2   6       8236.92       8238.80       364.63 o                         
  10   2   6        148.98        162.27        26.74 o                         
 -11   3   6       4831.17       4577.35       112.51 o                         
 -10   3   6       2964.86       3465.39       124.20 o                         
  -9   3   6       5015.03       5069.64       149.90 o                         
  -8   3   6       1980.99       2172.35       101.55 o                         
  -7   3   6      33641.91      30760.35       676.91 o                         
  -6   3   6       7046.49       6638.73       211.73 o                         
  -5   3   6       2928.53       2954.59       197.69 o                         
  -4   3   6        594.79        386.11        73.56 o                         
  -3   3   6       3235.95       3234.60       116.44 o                         
  -2   3   6       4737.11       4214.98       103.79 o                         
  -1   3   6      16153.51      15188.13       240.22 o                         
   0   3   6       1753.62       1951.75        61.46 o                         
   1   3   6       2614.05       2082.96        75.71 o                         
   2   3   6       1040.39       1393.88        67.00 o                         
   3   3   6      30741.76      30765.71       518.72 o                         
   4   3   6       1122.10       1247.94        75.91 o                         
   5   3   6      13125.01      13203.46       222.61 o                         
   6   3   6       1271.90       1225.19        55.64 o                         
   7   3   6       7311.25       7099.40       200.96 o                         
   8   3   6        297.28        350.06        46.26 o                         
   9   3   6        316.97        291.39        78.82 o                         
  10   3   6       1791.97       1829.24        66.68 o                         
 -11   4   6        801.74        805.67        61.71 o                         
 -10   4   6       9622.93       9854.71       381.85 o                         
  -9   4   6        501.50        513.34        45.41 o                         
  -8   4   6      13295.91      13540.72       292.68 o                         
  -7   4   6         68.62         72.15        26.05 o                         
  -6   4   6      16004.93      14300.45       362.41 o                         
  -5   4   6       3704.77       3565.37       146.10 o                         
  -4   4   6      10372.22      10498.24       303.34 o                         
  -3   4   6       1225.93       1279.74        76.53 o                         
  -2   4   6         34.91        130.90        25.80 o                         
  -1   4   6      42386.80      44619.23       545.07 o                         
   0   4   6      26010.35      25440.40       424.05 o                         
   1   4   6      23471.18      25191.14       491.72 o                         
   2   4   6      61350.38      60033.56      1181.21 o                         
   3   4   6        945.51       1118.20        81.06 o                         
   4   4   6      24329.37      24170.15       418.23 o                         
   5   4   6       4689.59       5296.34       113.24 o                         
   6   4   6      21512.05      20949.80       347.21 o                         
   7   4   6       5366.76       5963.23       162.14 o                         
   8   4   6       6151.13       5853.10       289.92 o                         
   9   4   6        611.18        722.90        63.38 o                         
  10   4   6        383.43        354.95        30.01 o                         
 -11   5   6        120.36        145.88        48.01 o                         
 -10   5   6       7640.51       6861.34       310.69 o                         
  -9   5   6         92.76        121.08        73.03 o                         
  -8   5   6       4426.75       4319.97       251.47 o                         
  -7   5   6       1089.56       1003.26        99.18 o                         
  -6   5   6        467.33        632.16        70.82 o                         
  -5   5   6        476.33        361.96        34.62 o                         
  -4   5   6      25177.41      24762.22       579.57 o                         
  -3   5   6       1706.49       1812.92       108.50 o                         
  -2   5   6      33871.26      32837.59       578.21 o                         
  -1   5   6       2251.70       2324.20        97.18 o                         
   0   5   6      18242.21      18990.92       327.47 o                         
   1   5   6        431.13        350.17        42.92 o                         
   2   5   6      36837.25      38730.33      1377.12 o                         
   3   5   6       1619.51       1969.97       217.47 o                         
   4   5   6        490.59        388.36       113.86 o                         
   5   5   6       2915.97       2755.10       131.92 o                         
   6   5   6       8992.66      10682.81       693.22 o                         
   7   5   6         63.96        102.58        37.34 o                         
   8   5   6      23317.89      23599.38       557.91 o                         
   9   5   6       1885.29       2152.57       202.57 o                         
  10   5   6       3649.11       3369.13       100.82 o                         
 -10   6   6       8499.40       8510.69       356.53 o                         
  -9   6   6       3186.10       2651.77       194.62 o                         
  -8   6   6        661.55        633.56        68.44 o                         
  -7   6   6       3183.35       3575.20       118.43 o                         
  -6   6   6       3709.01       3781.86       109.72 o                         
  -5   6   6      19287.74      18593.91       476.88 o                         
  -4   6   6       3128.43       3001.36       192.88 o                         
  -3   6   6      39189.63      37708.64       788.43 o                         
  -2   6   6       2853.32       2894.53       188.59 o                         
  -1   6   6      56305.81      53992.91       888.08 o                         
   0   6   6      23340.57      23024.95       408.98 o                         
   1   6   6      23877.05      24123.43       418.04 o                         
   2   6   6      24535.63      22437.19       910.82 o                         
   3   6   6       9497.98      10709.01       408.31 o                         
   4   6   6      25574.95      26059.33       445.13 o                         
   5   6   6       5610.87       5271.22       145.42 o                         
   6   6   6       4275.74       4328.54       116.87 o                         
   7   6   6       4110.74       4117.54       163.73 o                         
   8   6   6        918.65        818.87        63.17 o                         
   9   6   6       5975.69       6129.24       609.18 o                         
  10   6   6       1440.85       1318.25        57.94 o                         
 -10   7   6       1932.15       2025.04       142.91 o                         
  -9   7   6      13377.99      13442.57       361.46 o                         
  -8   7   6       1633.81       1805.69       105.12 o                         
  -7   7   6      16459.97      16413.34       428.62 o                         
  -6   7   6       2946.82       2763.61        98.36 o                         
  -5   7   6       5386.47       5105.76       120.23 o                         
  -4   7   6      11010.26      10713.17       257.60 o                         
  -3   7   6      10784.78      11051.64       336.39 o                         
  -2   7   6        618.43        729.20        96.43 o                         
  -1   7   6        236.89        107.03        34.67 o                         
   0   7   6      18056.76      17255.10       331.47 o                         
   1   7   6      22385.94      21039.64       442.07 o                         
   2   7   6       2697.00       3130.65       161.94 o                         
   3   7   6      33387.62      31573.47       892.61 o                         
   4   7   6         72.78         56.38        25.79 o                         
   5   7   6      12855.12      13027.01       315.49 o                         
   6   7   6         88.52         66.23        31.18 o                         
   7   7   6       1340.43       1286.80        63.37 o                         
   8   7   6          2.71         24.12        39.38 o                         
   9   7   6       1060.54       1078.18        52.31 o                         
  10   7   6        526.01        403.66        34.39 o                         
 -10   8   6        973.34       1184.64        69.03 o                         
  -9   8   6         72.62        221.51        47.49 o                         
  -8   8   6       5443.38       5734.02       196.42 o                         
  -7   8   6        732.18        803.15        61.22 o                         
  -6   8   6       4094.96       4124.88       126.35 o                         
  -5   8   6       9226.66       9068.59       182.07 o                         
  -4   8   6       3589.55       3215.78       134.78 o                         
  -3   8   6      15041.79      14285.46       433.33 o                         
  -2   8   6       1202.97       1300.15       102.97 o                         
  -1   8   6      20890.03      20714.04       587.56 o                         
   0   8   6        617.67        381.52        48.35 o                         
   1   8   6      34147.59      35504.81       676.85 o                         
   2   8   6       7484.58       7024.66       263.27 o                         
   3   8   6        176.38        210.55        30.05 o                         
   4   8   6       7959.26       7670.98       164.60 o                         
   5   8   6         79.60        139.96        31.77 o                         
   6   8   6       4231.87       4130.82       139.29 o                         
   7   8   6      11191.26      11490.04       265.79 o                         
   8   8   6       1491.40       1668.46        96.53 o                         
   9   8   6       2372.08       2441.95        84.37 o                         
  10   8   6        238.21        253.08        33.36 o                         
 -10   9   6         88.78        135.68        28.71 o                         
  -9   9   6        288.03        184.67        59.44 o                         
  -8   9   6        375.37        430.40        56.05 o                         
  -7   9   6        336.44        356.24        48.14 o                         
  -6   9   6       4550.10       4961.20       183.42 o                         
  -5   9   6       3389.84       3570.92       103.69 o                         
  -4   9   6      10431.88      10541.70       224.62 o                         
  -3   9   6       3028.67       2908.39       165.96 o                         
  -2   9   6      33214.54      32228.48       905.75 o                         
  -1   9   6       3124.76       3468.16       154.73 o                         
   0   9   6      42160.13      40822.56       764.48 o                         
   1   9   6         97.86        178.48        57.12 o                         
   2   9   6       9086.26       8933.25       196.48 o                         
   3   9   6       3313.35       3722.26       103.95 o                         
   4   9   6         38.12         30.36        27.09 o                         
   5   9   6         16.39         61.64        29.06 o                         
   6   9   6       6946.89       7097.46       225.60 o                         
   7   9   6        151.97        116.95        42.00 o                         
   8   9   6        381.10        379.37        37.64 o                         
   9   9   6        257.25        248.04        28.14 o                         
  -9  10   6        307.49        315.00        62.21 o                         
  -8  10   6      14182.37      13742.74       360.92 o                         
  -7  10   6       1332.98       1373.92        93.70 o                         
  -6  10   6      15178.13      14752.59       395.84 o                         
  -5  10   6        288.20        320.52        61.26 o                         
  -4  10   6       6860.83       6641.85       221.99 o                         
  -3  10   6       5630.45       5736.14       175.04 o                         
  -2  10   6        235.84        257.84        30.39 o                         
  -1  10   6       5385.61       5375.09       155.72 o                         
   0  10   6       1640.31       1394.80       124.08 o                         
   1  10   6      10085.59       9486.82       179.95 o                         
   2  10   6      20221.62      20208.10       355.76 o                         
   3  10   6        302.74        306.60        35.86 o                         
   4  10   6      25044.65      26319.30       438.47 o                         
   5  10   6       3480.16       3698.38       161.79 o                         
   6  10   6       5936.29       6356.59       171.05 o                         
   7  10   6        809.42        675.90        51.60 o                         
   8  10   6        246.39        280.01        31.80 o                         
   9  10   6       3765.67       3399.13       119.43 o                         
  -9  11   6       8381.17       8712.31       335.00 o                         
  -8  11   6        761.24        916.84        58.25 o                         
  -7  11   6      10547.76      10497.65       276.46 o                         
  -6  11   6       1238.20       1361.03        92.36 o                         
  -5  11   6      22054.53      21869.13       483.64 o                         
  -4  11   6       1824.28       1781.65        73.00 o                         
  -3  11   6       3046.96       2984.05       114.62 o                         
  -2  11   6      12241.40      12322.95       233.58 o                         
  -1  11   6         61.64        123.92        29.60 o                         
   0  11   6      11043.31      12071.37       266.99 o                         
   1  11   6      23954.75      23208.41       363.46 o                         
   2  11   6        908.94        955.71        49.45 o                         
   3  11   6      34196.74      33312.81       745.67 o                         
   4  11   6       2047.15       2466.26       122.89 o                         
   5  11   6      22990.42      23618.82       574.40 o                         
   6  11   6        160.57        251.00        51.19 o                         
   7  11   6       4917.14       5169.61       145.29 o                         
   8  11   6       1676.86       1800.98        72.15 o                         
   9  11   6        153.57        172.05        45.37 o                         
  -9  12   6       1898.80       1974.20       116.72 o                         
  -8  12   6        285.43        373.84        39.98 o                         
  -7  12   6        132.17        233.24        39.07 o                         
  -6  12   6         37.50         34.98        40.91 o                         
  -5  12   6       1232.37       1428.19        93.88 o                         
  -4  12   6       3086.44       2780.12        98.22 o                         
  -3  12   6      10046.83      10392.60       219.23 o                         
  -2  12   6       1922.49       1700.69        69.30 o                         
  -1  12   6      23395.12      23616.99       581.68 o                         
   0  12   6       4878.81       4713.11       120.40 o                         
   1  12   6       3516.97       3839.41       137.91 o                         
   2  12   6      12045.43      11719.96       253.80 o                         
   3  12   6        633.78        690.65        64.24 o                         
   4  12   6      12391.98      11921.84       247.90 o                         
   5  12   6       5451.00       5505.17       254.11 o                         
   6  12   6       1355.94       1220.03        88.03 o                         
   7  12   6       2761.03       2642.88       121.94 o                         
   8  12   6       1012.69       1069.27        93.53 o                         
  -8  13   6        156.37         93.80        44.57 o                         
  -7  13   6       7588.39       7113.37       181.74 o                         
  -6  13   6        399.08        481.98        48.26 o                         
  -5  13   6        347.09        277.46        36.17 o                         
  -4  13   6      12548.98      14241.05       310.79 o                         
  -3  13   6         46.93         56.33        31.40 o                         
  -2  13   6       2957.60       3511.28       366.23 o                         
  -1  13   6       3980.93       3871.88       284.29 o                         
   0  13   6      26584.83      27096.06       584.73 o                         
   1  13   6       3576.36       3758.76       102.65 o                         
   2  13   6       6109.72       5633.72       177.90 o                         
   3  13   6       7163.64       7636.58       197.74 o                         
   4  13   6        367.03        366.75        47.76 o                         
   5  13   6       6035.97       6577.93       183.25 o                         
   6  13   6       4178.19       4161.64       157.02 o                         
   7  13   6       2399.44       2630.65       160.50 o                         
   8  13   6       6261.98       6378.39       257.84 o                         
  -8  14   6       6874.43       7064.58       163.14 o                         
  -7  14   6        158.35        124.70        40.09 o                         
  -6  14   6       3947.87       3760.63       145.01 o                         
  -5  14   6        279.26        344.25        44.13 o                         
  -4  14   6      10382.85       9171.25       278.76 o                         
  -3  14   6         55.06         71.83        37.62 o                         
  -2  14   6         55.46        104.89        49.76 o                         
  -1  14   6        841.91        878.31        69.22 o                         
   0  14   6        131.10        187.72        31.25 o                         
   1  14   6        303.77        280.54        37.15 o                         
   2  14   6      12199.83      12531.44       233.72 o                         
   3  14   6       2036.35       2373.86       108.43 o                         
   4  14   6      14138.62      14477.09       404.95 o                         
   5  14   6          1.12         17.80        34.50 o                         
   6  14   6       2928.29       2789.31       138.95 o                         
   7  14   6        397.75        367.13        66.05 o                         
   8  14   6       1418.70       1569.49        97.05 o                         
  -8  15   6       1650.37       1305.08        99.20 o                         
  -7  15   6       1213.65       1258.42        76.42 o                         
  -6  15   6        731.92        920.69        73.03 o                         
  -5  15   6       1084.87        889.92        60.48 o                         
  -4  15   6      11457.39      11157.81       320.72 o                         
  -3  15   6       1717.30       1524.62       135.78 o                         
  -2  15   6       5655.76       5881.07       287.83 o                         
  -1  15   6        161.28        261.32        51.46 o                         
   0  15   6       7200.33       6885.35       181.34 o                         
   1  15   6      11694.04      12799.25       256.96 o                         
   2  15   6       2303.65       2446.24        74.25 o                         
   3  15   6       4402.47       3940.50       122.29 o                         
   4  15   6       1515.06       1549.33        84.30 o                         
   5  15   6       6931.43       6670.40       203.80 o                         
   6  15   6       3340.55       3280.63       106.20 o                         
   7  15   6        117.61         75.98        42.42 o                         
  -7  16   6        457.63        595.70       116.10 o                         
  -6  16   6         25.29          0.01        34.14 o                         
  -5  16   6       9413.70       9712.35       226.43 o                         
  -4  16   6       1614.10       1428.87       108.22 o                         
  -3  16   6      16916.98      18360.75       662.53 o                         
  -2  16   6        513.51        434.63        59.95 o                         
  -1  16   6      24326.12      25024.01       816.56 o                         
   0  16   6       1348.05       1270.83        70.01 o                         
   1  16   6      16886.91      16409.40       397.63 o                         
   2  16   6         42.24         24.59        29.30 o                         
   3  16   6       1666.48       1735.89        78.56 o                         
   4  16   6         16.88         40.84        32.57 o                         
   5  16   6         82.59         89.90        42.44 o                         
   6  16   6        141.58        115.37        29.74 o                         
   7  16   6       6567.27       6442.48       246.54 o                         
  -6  17   6         24.63         40.31        30.10 o                         
  -5  17   6       6460.97       6078.87       221.90 o                         
  -4  17   6       1190.83       1364.39       121.29 o                         
  -3  17   6         10.43         31.95        32.94 o                         
  -2  17   6       5217.34       5785.76       168.92 o                         
  -1  17   6         21.20         16.98        34.03 o                         
   0  17   6       5142.37       5600.72       240.55 o                         
   1  17   6       6525.84       6785.92       167.16 o                         
   2  17   6        917.44        965.17        59.79 o                         
   3  17   6       5431.34       5035.39       134.55 o                         
   4  17   6          2.98         11.78        32.44 o                         
   5  17   6       3310.72       3215.12       125.89 o                         
   6  17   6       1707.28       1488.54       105.27 o                         
  -6  18   6       6125.82       5400.11       224.30 o                         
  -5  18   6       1768.83       1756.90       181.01 o                         
  -4  18   6        942.84        936.51        68.91 o                         
  -3  18   6       1334.39       1479.07       117.44 o                         
  -2  18   6         50.22         65.18        33.93 o                         
  -1  18   6        205.13        250.53        41.28 o                         
   0  18   6       5594.73       6080.75       304.82 o                         
   1  18   6        476.11        397.11        42.51 o                         
   2  18   6       1711.40       1779.74        93.10 o                         
   3  18   6        747.79        676.24        48.04 o                         
   4  18   6       8664.43       8834.08       205.76 o                         
   5  18   6          1.46         44.62        30.20 o                         
  -5  19   6        996.04       1103.84        82.22 o                         
  -4  19   6       5735.15       5965.70       696.55 o                         
  -3  19   6       2400.27       2038.53        80.55 o                         
  -2  19   6       6581.71       6422.17       166.87 o                         
  -1  19   6       1766.13       1472.47       121.55 o                         
   0  19   6       6564.99       6230.03       208.17 o                         
   1  19   6        432.05        501.21        63.37 o                         
   2  19   6        140.91        110.36        36.10 o                         
   3  19   6       3131.76       3185.05       102.45 o                         
   4  19   6        140.00        132.09        34.27 o                         
  -4  20   6       1167.17       1118.40        81.65 o                         
  -3  20   6       4030.12       3822.30       128.10 o                         
  -2  20   6        364.09        427.98        38.34 o                         
  -1  20   6       2196.56       2415.82       106.52 o                         
   0  20   6        146.67         92.36        60.33 o                         
   1  20   6       1053.80       1163.29       112.71 o                         
   2  20   6       4997.88       4326.23       218.11 o                         
   3  20   6         66.72         74.16        50.10 o                         
  -1  21   6        974.41        900.09        84.59 o                         
   0  21   6         94.06         38.85        45.53 o                         
   1  21   6       4241.09       3633.00       178.95 o                         
 -11   0   7       1901.30       2008.87       112.97 o                         
  -9   0   7          7.96         65.58        38.09 o                         
  -7   0   7       5570.29       4620.88       170.53 o                         
  -5   0   7      39679.82      37724.07      1429.47 o                         
  -3   0   7      23233.59      21449.73       477.59 o                         
  -1   0   7      74342.02      75872.14      2362.23 o                         
   1   0   7       1488.85       1908.96       132.47 o                         
   3   0   7        456.11        269.43        58.60 o                         
   5   0   7        674.62        544.30        84.80 o                         
   7   0   7       2527.98       2611.11       186.16 o                         
   9   0   7       3976.93       3827.57       199.41 o                         
 -11   1   7       1397.70       1454.43        55.91 o                         
 -10   1   7        615.89        727.43        56.44 o                         
  -9   1   7       1753.03       1572.38        96.24 o                         
  -8   1   7       4873.11       4528.64       110.19 o                         
  -7   1   7      15959.46      15284.36       287.26 o                         
  -6   1   7       8460.90       7644.17       142.25 o                         
  -5   1   7         90.02        170.75        52.02 o                         
  -4   1   7      25982.44      23496.24       540.49 o                         
  -3   1   7       2400.03       2085.92        78.05 o                         
  -2   1   7      34638.04      34003.71       476.72 o                         
  -1   1   7      73284.18      73949.12      1333.52 o                         
   0   1   7       1123.72       1035.89        59.52 o                         
   1   1   7       4743.78       4397.02       105.50 o                         
   2   1   7       3417.22       3532.52       131.50 o                         
   3   1   7      30385.13      30944.56       529.05 o                         
   4   1   7       2493.80       1956.97        95.64 o                         
   5   1   7      16580.77      16932.77       301.94 o                         
   6   1   7       1677.76       1620.69        84.05 o                         
   7   1   7       3242.12       3140.41        94.98 o                         
   8   1   7       9256.62       9702.09       245.70 o                         
   9   1   7         83.31        154.24        38.37 o                         
  10   1   7       1605.24       1674.80       100.59 o                         
 -11   2   7        958.57        875.57        43.01 o                         
 -10   2   7       9706.28      10076.38       263.60 o                         
  -9   2   7        215.30        184.66        34.68 o                         
  -8   2   7      20518.84      19994.71       351.46 o                         
  -7   2   7       1326.50       1208.96        84.27 o                         
  -6   2   7       8804.77       8298.60       161.42 o                         
  -5   2   7       2384.17       2449.82       147.65 o                         
  -4   2   7       9066.47       9435.36       315.17 o                         
  -3   2   7       1785.88       1872.21        82.59 o                         
  -2   2   7      20967.23      19076.57       305.78 o                         
  -1   2   7      15424.03      16730.32       483.82 o                         
   0   2   7      47279.92      46739.92       622.81 o                         
   1   2   7      32080.87      32133.86       466.79 o                         
   2   2   7      63418.47      63500.47       846.63 o                         
   3   2   7        299.28        457.79        52.18 o                         
   4   2   7      20916.03      21341.38       421.44 o                         
   5   2   7          4.56          4.35        22.62 o                         
   6   2   7      15662.34      15964.82       330.19 o                         
   7   2   7        476.96        441.61        37.52 o                         
   8   2   7        712.69        439.74       107.98 o                         
   9   2   7        176.65        120.76        46.26 o                         
  10   2   7         74.49         86.64        22.85 o                         
 -11   3   7       1193.69       1217.97        49.38 o                         
 -10   3   7         94.36        127.31        33.22 o                         
  -9   3   7       1693.10       1840.18        79.73 o                         
  -8   3   7         50.46         95.26        27.84 o                         
  -7   3   7       8757.83       8447.34       225.46 o                         
  -6   3   7      18316.05      17080.60       312.36 o                         
  -5   3   7      12403.90      12448.59       391.46 o                         
  -4   3   7       5817.12       4971.36       197.77 o                         
  -3   3   7       1237.48       1347.28        63.90 o                         
  -2   3   7      60712.54      59919.86       859.08 o                         
  -1   3   7        347.04        747.91        56.34 o                         
   0   3   7      13298.10      13583.19       265.68 o                         
   1   3   7      11296.49      11680.83       219.32 o                         
   2   3   7         98.52        213.81        51.91 o                         
   3   3   7       7409.72       7930.31       275.32 o                         
   4   3   7       1790.13       1316.72        97.90 o                         
   5   3   7        210.37        182.65        30.73 o                         
   6   3   7      15760.53      15864.33       259.36 o                         
   7   3   7        855.66       1021.21       113.59 o                         
   8   3   7      10046.32      10722.69       298.22 o                         
   9   3   7        357.54        256.01        76.53 o                         
  10   3   7       7248.66       7323.15       308.78 o                         
 -11   4   7       1617.16       1363.65       100.13 o                         
 -10   4   7       3102.03       3295.27       144.31 o                         
  -9   4   7        417.88        452.81        50.00 o                         
  -8   4   7       1769.31       1706.88        88.72 o                         
  -7   4   7        460.06        350.38        51.19 o                         
  -6   4   7        500.62        458.71        43.61 o                         
  -5   4   7      12509.93      11596.75       248.95 o                         
  -4   4   7        288.38        292.96        47.51 o                         
  -3   4   7      67873.22      65401.82       948.34 o                         
  -2   4   7       2870.75       2919.35        98.95 o                         
  -1   4   7      11099.77      11740.12       170.82 o                         
   0   4   7       3640.21       3244.32        88.22 o                         
   1   4   7      14347.57      16221.08       280.59 o                         
   2   4   7        813.11        770.18        60.08 o                         
   3   4   7       3778.93       3045.09       135.79 o                         
   4   4   7       1833.75       2260.03       126.62 o                         
   5   4   7       5726.57       5736.23       121.04 o                         
   6   4   7       3595.48       3685.72       112.48 o                         
   7   4   7      31352.71      31698.96       611.54 o                         
   8   4   7       1331.75       1580.83        80.81 o                         
   9   4   7      17275.27      18055.15       446.27 o                         
  10   4   7          2.72          7.46        18.71 o                         
 -10   5   7         19.97          9.14        50.58 o                         
  -9   5   7      19013.06      19122.03       697.60 o                         
  -8   5   7        242.45        119.73        75.04 o                         
  -7   5   7       6879.86       6571.62       201.36 o                         
  -6   5   7       5676.44       5472.79       157.55 o                         
  -5   5   7       5205.99       5177.18       241.57 o                         
  -4   5   7      11707.80      11696.85       344.92 o                         
  -3   5   7       3478.29       4151.82       212.61 o                         
  -2   5   7       2509.69       2303.27       122.26 o                         
  -1   5   7      12904.16      11848.77       266.56 o                         
   0   5   7       8843.21       9050.34       198.78 o                         
   1   5   7      53712.80      52747.74       893.51 o                         
   2   5   7       1681.10       1677.70       100.92 o                         
   3   5   7      64390.87      65678.07      2235.66 o                         
   4   5   7        544.22        576.31        41.29 o                         
   5   5   7       3513.88       3263.56       164.70 o                         
   6   5   7       1633.25       1571.64        67.45 o                         
   7   5   7       5344.07       5219.49       198.47 o                         
   8   5   7         30.29         33.56        32.63 o                         
   9   5   7         33.42         78.67        36.43 o                         
  10   5   7        278.03        246.50        31.30 o                         
 -10   6   7       4394.17       4428.76       227.38 o                         
  -9   6   7          4.42         11.94        39.26 o                         
  -8   6   7       8071.18       7940.53       369.73 o                         
  -7   6   7       2039.96       1906.48        93.93 o                         
  -6   6   7       7776.94       7634.04       218.99 o                         
  -5   6   7      14749.22      13360.38       307.98 o                         
  -4   6   7       3116.63       3061.40       207.60 o                         
  -3   6   7       9615.09       9420.50       298.10 o                         
  -2   6   7       3887.31       3563.23       175.39 o                         
  -1   6   7       5710.29       6078.46       208.40 o                         
   0   6   7      46243.23      42138.66       657.15 o                         
   1   6   7       3345.94       3654.82       126.05 o                         
   2   6   7      20968.81      20466.81       508.86 o                         
   3   6   7         20.69         55.53        56.60 o                         
   4   6   7      11831.80      11172.60       216.72 o                         
   5   6   7       6361.13       6561.36       187.00 o                         
   6   6   7        809.99        864.79        51.69 o                         
   7   6   7      19341.73      20780.99       489.35 o                         
   8   6   7         55.27         39.47        33.78 o                         
   9   6   7       2268.38       2232.00        84.16 o                         
  10   6   7        593.27        489.90        36.55 o                         
 -10   7   7        508.70        370.72        70.65 o                         
  -9   7   7       1337.98       1413.10       139.18 o                         
  -8   7   7        347.35        497.54        63.98 o                         
  -7   7   7       1781.10       1857.01        87.87 o                         
  -6   7   7       6945.13       6725.09       161.01 o                         
  -5   7   7        575.31        553.01        46.24 o                         
  -4   7   7      25395.59      25491.85       429.40 o                         
  -3   7   7      20931.52      21163.92       526.33 o                         
  -2   7   7      33475.04      32405.20       865.71 o                         
  -1   7   7       6593.71       6310.48       280.77 o                         
   0   7   7      25905.63      25974.00       457.57 o                         
   1   7   7         14.27         18.56        34.86 o                         
   2   7   7       5454.23       5653.60       431.61 o                         
   3   7   7       1374.19       1800.35       110.95 o                         
   4   7   7      11052.37      11156.25       247.57 o                         
   5   7   7        174.28        189.46        31.57 o                         
   6   7   7      11327.67      12025.66       307.10 o                         
   7   7   7         79.88         74.14        40.15 o                         
   8   7   7      16857.14      17435.69       753.60 o                         
   9   7   7        536.51        480.10        47.36 o                         
  10   7   7       5278.75       4916.44       146.45 o                         
 -10   8   7       1145.01       1227.24        71.63 o                         
  -9   8   7         17.30         24.45        36.77 o                         
  -8   8   7       1425.57       1273.66        85.57 o                         
  -7   8   7       3874.45       4207.14       168.39 o                         
  -6   8   7         86.34        152.41        35.30 o                         
  -5   8   7       9551.04       9906.10       252.72 o                         
  -4   8   7       4001.66       4013.13       142.36 o                         
  -3   8   7       5143.62       5189.35       224.28 o                         
  -2   8   7        195.02         99.27        44.10 o                         
  -1   8   7      33026.86      31512.82       717.76 o                         
   0   8   7       2563.20       2280.33       106.33 o                         
   1   8   7      17810.68      19719.29       442.60 o                         
   2   8   7      57213.57      56407.62      1416.73 o                         
   3   8   7        627.48        646.45        38.25 o                         
   4   8   7       9362.41      10101.76       181.43 o                         
   5   8   7       2147.69       2137.14        87.55 o                         
   6   8   7      10323.82      10747.44       251.64 o                         
   7   8   7       1109.87       1146.34        67.36 o                         
   8   8   7        149.88        213.57        36.18 o                         
   9   8   7       2012.79       1945.45       131.57 o                         
 -10   9   7         59.13         85.50        39.04 o                         
  -9   9   7       3068.75       3299.16       180.45 o                         
  -8   9   7          9.23         68.99        41.87 o                         
  -7   9   7      12001.71      10969.10       289.07 o                         
  -6   9   7       3433.26       3624.39       140.68 o                         
  -5   9   7       1848.39       1773.87       148.41 o                         
  -4   9   7       1078.74       1016.13        72.49 o                         
  -3   9   7        415.57        457.82        68.48 o                         
  -2   9   7       4435.06       4490.37       148.46 o                         
  -1   9   7       6949.67       6133.31       254.27 o                         
   0   9   7        253.81        284.52        55.29 o                         
   1   9   7      36310.92      34751.76       827.20 o                         
   2   9   7       2552.81       2590.75        98.80 o                         
   3   9   7      29711.94      30141.70       479.45 o                         
   4   9   7         67.66         59.66        25.64 o                         
   5   9   7      44487.07      44723.73       617.10 o                         
   6   9   7         47.83         99.24        35.20 o                         
   7   9   7        573.67        573.97        49.54 o                         
   8   9   7          5.74         16.31        22.17 o                         
   9   9   7         22.46          4.53        24.89 o                         
  -9  10   7       1273.35       1274.16       104.02 o                         
  -8  10   7       2637.84       2793.07       100.59 o                         
  -7  10   7       4959.59       5264.59       165.99 o                         
  -6  10   7       2372.72       2259.94       117.23 o                         
  -5  10   7       8034.21       8347.15       204.85 o                         
  -4  10   7       5551.65       5294.56       132.06 o                         
  -3  10   7      17762.25      17427.13       361.84 o                         
  -2  10   7       2073.98       2560.26       192.83 o                         
  -1  10   7      21524.15      21725.32       409.02 o                         
   0  10   7        278.48        332.88        36.57 o                         
   1  10   7       5479.14       5446.95       144.89 o                         
   2  10   7       4913.21       4428.00       131.28 o                         
   3  10   7       4337.12       4496.56       199.81 o                         
   4  10   7       8222.21       8229.86       198.59 o                         
   5  10   7      11070.34      11799.15       220.10 o                         
   6  10   7        344.25        368.97        47.04 o                         
   7  10   7       5990.04       6265.66       144.75 o                         
   8  10   7        324.08        360.75        32.83 o                         
   9  10   7       3332.26       3031.07       175.24 o                         
  -9  11   7        241.36        252.96        52.54 o                         
  -8  11   7       7410.87       7646.62       188.10 o                         
  -7  11   7       1487.22       1310.85       104.43 o                         
  -6  11   7       5913.40       6212.36       176.72 o                         
  -5  11   7       1689.92       1577.18        90.10 o                         
  -4  11   7      11341.82      12042.42       241.32 o                         
  -3  11   7       1695.19       1881.50        88.22 o                         
  -2  11   7       8240.53       8174.81       195.90 o                         
  -1  11   7       3940.76       3499.58       149.57 o                         
   0  11   7      12298.83      11860.22       382.35 o                         
   1  11   7         27.53         54.18        31.53 o                         
   2  11   7        605.18        681.49        48.33 o                         
   3  11   7       5218.54       5483.08       167.59 o                         
   4  11   7       7969.50       7825.12       163.43 o                         
   5  11   7       1092.57       1120.91        82.73 o                         
   6  11   7      10031.67       9675.70       231.95 o                         
   7  11   7       2280.63       2500.43        90.72 o                         
   8  11   7       7175.90       6924.15       200.29 o                         
  -9  12   7        234.26        225.54        34.45 o                         
  -8  12   7       7489.50       7684.90       184.77 o                         
  -7  12   7        790.98        835.10        58.66 o                         
  -6  12   7       6267.71       5856.24       201.97 o                         
  -5  12   7       4513.66       4844.58       182.48 o                         
  -4  12   7         22.38         58.97        26.07 o                         
  -3  12   7        223.42        301.65        43.57 o                         
  -2  12   7         37.98         69.21        27.93 o                         
  -1  12   7       1219.63       1077.44        87.97 o                         
   0  12   7      14477.06      14346.52       318.93 o                         
   1  12   7        632.69        611.10       122.57 o                         
   2  12   7      12908.57      13015.15       275.61 o                         
   3  12   7        349.86        360.11        57.23 o                         
   4  12   7      20697.55      20431.69       423.64 o                         
   5  12   7       5953.70       5782.75       311.15 o                         
   6  12   7       4786.48       4964.47       176.24 o                         
   7  12   7        349.99        456.41        76.79 o                         
   8  12   7         51.90        104.56        44.04 o                         
  -8  13   7          7.81         17.57        22.05 o                         
  -7  13   7       1418.22       1484.67        71.85 o                         
  -6  13   7       1321.67       1397.97        87.27 o                         
  -5  13   7       6396.96       5662.54       145.84 o                         
  -4  13   7        832.12        894.19        61.60 o                         
  -3  13   7         20.44         22.96        33.35 o                         
  -2  13   7       5272.06       5553.48       236.13 o                         
  -1  13   7         52.12         67.51        30.03 o                         
   0  13   7       1221.03       1179.97        55.85 o                         
   1  13   7      19556.00      20065.60       323.79 o                         
   2  13   7        459.74        555.67        51.48 o                         
   3  13   7      25707.16      27482.26       671.77 o                         
   4  13   7        890.11       1046.95        68.37 o                         
   5  13   7       5145.11       5039.01       181.14 o                         
   6  13   7       4693.64       4896.11       140.65 o                         
   7  13   7       1180.40       1425.64       113.81 o                         
   8  13   7       2498.40       2614.37       136.25 o                         
  -8  14   7        242.84        185.69        28.37 o                         
  -7  14   7       1317.52       1444.75        67.08 o                         
  -6  14   7       1162.08        986.34        81.96 o                         
  -5  14   7       9455.16       9765.89       235.63 o                         
  -4  14   7        210.96        240.72        39.90 o                         
  -3  14   7      29544.45      32142.85      1939.24 o                         
  -2  14   7       5949.34       6017.99       456.47 o                         
  -1  14   7       5797.01       5909.71       217.80 o                         
   0  14   7        888.44        933.39        52.73 o                         
   1  14   7       5924.96       5952.68       170.73 o                         
   2  14   7        184.18        193.72        29.39 o                         
   3  14   7        133.78        139.71        76.79 o                         
   4  14   7        969.39        933.28        88.22 o                         
   5  14   7       6758.46       6567.03       211.11 o                         
   6  14   7         64.63        103.02        39.27 o                         
   7  14   7       6434.53       6999.90       285.80 o                         
  -8  15   7        255.07        264.34        34.56 o                         
  -7  15   7       4010.91       3822.33       244.59 o                         
  -6  15   7       2600.00       2907.12       126.09 o                         
  -5  15   7        542.13        288.50        54.26 o                         
  -4  15   7       9415.90       9748.27       291.01 o                         
  -3  15   7        420.75        445.65        60.43 o                         
  -2  15   7      11285.65      11617.91       330.37 o                         
  -1  15   7       2290.61       2416.30        97.03 o                         
   0  15   7       7686.65       7769.37       159.10 o                         
   1  15   7      17375.55      17643.90       295.38 o                         
   2  15   7        888.64        909.08        47.07 o                         
   3  15   7       2337.53       2494.20        82.44 o                         
   4  15   7        961.00       1006.68       112.35 o                         
   5  15   7        812.32        766.67        56.19 o                         
   6  15   7       5672.63       5689.37       304.47 o                         
   7  15   7         84.72         52.92        38.70 o                         
  -7  16   7         42.36         46.55        29.74 o                         
  -6  16   7       1613.83       1496.62        83.40 o                         
  -5  16   7       1116.69       1058.37        61.02 o                         
  -4  16   7        184.71        375.01        73.37 o                         
  -3  16   7         57.87         25.80        39.64 o                         
  -2  16   7       1905.61       2505.61       124.22 o                         
  -1  16   7         20.01         45.97        35.12 o                         
   0  16   7      22909.68      23106.56       364.80 o                         
   1  16   7        668.84        765.76        47.80 o                         
   2  16   7      12991.91      13386.76       236.43 o                         
   3  16   7        404.08        363.42        36.74 o                         
   4  16   7      10802.95      11064.68       222.65 o                         
   5  16   7          1.57         13.13        28.15 o                         
   6  16   7        590.25        500.98        62.84 o                         
  -6  17   7        941.19        974.45        61.78 o                         
  -5  17   7       1285.33       1130.55        73.74 o                         
  -4  17   7      18345.87      19066.25       665.24 o                         
  -3  17   7        933.02       1057.18        79.85 o                         
  -2  17   7       8253.21       7715.70       281.72 o                         
  -1  17   7        760.61       1008.88        66.86 o                         
   0  17   7       2666.12       2424.62       247.41 o                         
   1  17   7       1575.13       1729.07        77.12 o                         
   2  17   7        296.20        200.78        45.67 o                         
   3  17   7        708.06        814.50        53.41 o                         
   4  17   7        554.79        573.70        51.96 o                         
   5  17   7        837.81        949.75       148.61 o                         
   6  17   7       1162.57        943.68        82.70 o                         
  -5  18   7       6893.61       6698.24       193.82 o                         
  -4  18   7         38.87         22.05        35.68 o                         
  -3  18   7       6818.56       6959.90       179.65 o                         
  -2  18   7         64.93        120.99        35.76 o                         
  -1  18   7      15722.15      15679.61       335.82 o                         
   0  18   7       2913.90       3046.65       141.16 o                         
   1  18   7        214.40        192.86        42.90 o                         
   2  18   7       1392.28       1219.40        73.58 o                         
   3  18   7         12.17         37.49        28.18 o                         
   4  18   7        319.05        368.52        46.60 o                         
   5  18   7       3642.73       3414.23       171.59 o                         
  -5  19   7       5417.11       5055.97       205.71 o                         
  -4  19   7        329.68        334.90        58.49 o                         
  -3  19   7        152.49        176.55        42.68 o                         
  -2  19   7        558.01        594.35        47.94 o                         
  -1  19   7       1769.71       2053.77       105.68 o                         
   0  19   7        430.85        525.39        60.70 o                         
   1  19   7       7754.20       7731.71       239.89 o                         
   2  19   7        150.83        137.99        34.86 o                         
   3  19   7       4687.90       4935.77       152.66 o                         
   4  19   7       1450.04       1514.62       108.97 o                         
  -3  20   7       1395.91       1175.13        83.19 o                         
  -2  20   7       1581.87       1607.74        64.82 o                         
  -1  20   7       1050.20        822.93        62.30 o                         
   0  20   7       3096.09       3342.16       188.63 o                         
   1  20   7        390.36        301.99        68.15 o                         
   2  20   7       3003.03       2941.71       167.39 o                         
   3  20   7        716.91        756.55        76.05 o                         
  -1  21   7        653.47        625.51        69.84 o                         
   0  21   7       3119.38       2673.16       145.19 o                         
   1  21   7        520.68        637.20        71.63 o                         
 -10   0   8       2153.58       2344.97       328.31 o                         
  -8   0   8       6392.63       5916.94       321.85 o                         
  -6   0   8       8744.60       8742.94       319.53 o                         
  -4   0   8       3615.42       3345.47       196.16 o                         
  -2   0   8      29660.44      27514.74       714.21 o                         
   0   0   8      43981.41      40945.21       990.51 o                         
   2   0   8      62890.40      63035.94      1036.50 o                         
   4   0   8       8587.97       9804.15       339.21 o                         
   6   0   8      18513.75      19649.34       697.86 o                         
   8   0   8        427.24        702.39        75.58 o                         
  10   0   8       3243.14       3383.70       157.37 o                         
 -11   1   8        338.11        337.83        57.50 o                         
 -10   1   8         53.39         92.18        29.40 o                         
  -9   1   8       1280.69       1459.37        62.45 o                         
  -8   1   8       2735.54       2388.05        80.74 o                         
  -7   1   8       3577.27       3610.68       135.26 o                         
  -6   1   8       9078.40       8238.88       169.88 o                         
  -5   1   8       2296.97       2429.99        59.53 o                         
  -4   1   8      22748.21      22473.13       535.51 o                         
  -3   1   8       5794.35       7110.55       172.96 o                         
  -2   1   8      34054.83      35572.32       506.77 o                         
  -1   1   8       9174.12       8405.00       186.76 o                         
   0   1   8      11862.49      13385.06       262.81 o                         
   1   1   8      18501.28      18145.94       304.50 o                         
   2   1   8       3930.94       3217.37       107.84 o                         
   3   1   8       6999.08       7044.46       180.01 o                         
   4   1   8      19736.09      19235.67       366.82 o                         
   5   1   8       1126.62       1166.14        64.20 o                         
   6   1   8      10862.95       9605.40       272.99 o                         
   7   1   8       2688.52       2225.98       101.45 o                         
   8   1   8       2762.36       2675.85       111.17 o                         
   9   1   8        222.65        237.07        40.07 o                         
  10   1   8       1911.19       2324.46        87.11 o                         
 -11   2   8        111.87         35.40        41.48 o                         
 -10   2   8         10.10         20.91        24.94 o                         
  -9   2   8         64.35         94.29        30.43 o                         
  -8   2   8       3756.71       3706.60       118.65 o                         
  -7   2   8      14405.06      13899.64       259.02 o                         
  -6   2   8        196.28        165.86        27.57 o                         
  -5   2   8      27495.66      24057.27       319.43 o                         
  -4   2   8        895.94       1132.74        96.07 o                         
  -3   2   8     115847.94     112065.57      1415.73 o                         
  -2   2   8       8414.14       7279.80       158.74 o                         
  -1   2   8       8539.51       8932.92       219.76 o                         
   0   2   8       1861.40       1766.73        82.05 o                         
   1   2   8          9.92         31.03        28.76 o                         
   2   2   8      12867.05      13807.16       288.00 o                         
   3   2   8      23020.81      22346.41       423.88 o                         
   4   2   8        462.95        464.38        55.76 o                         
   5   2   8      14009.04      14203.01       243.76 o                         
   6   2   8       4667.55       4655.45       132.44 o                         
   7   2   8      19281.97      19931.10       359.21 o                         
   8   2   8          3.20         32.91        46.56 o                         
   9   2   8       4779.70       4499.84       170.04 o                         
  10   2   8       2885.53       3231.72       104.21 o                         
 -11   3   8       9465.84       8994.21       335.16 o                         
 -10   3   8        255.52        230.38        38.81 o                         
  -9   3   8       5494.19       5624.25       208.60 o                         
  -8   3   8        680.19        584.13        49.94 o                         
  -7   3   8      14957.07      14693.40       290.68 o                         
  -6   3   8      13582.26      12497.20       212.32 o                         
  -5   3   8       1190.07       1351.04        47.10 o                         
  -4   3   8      56549.57      56055.52      1113.32 o                         
  -3   3   8       8734.54       7737.78       173.83 o                         
  -2   3   8       9659.75       9463.18       206.52 o                         
  -1   3   8      25200.43      23868.42       337.99 o                         
   0   3   8       3234.30       3120.18       108.71 o                         
   1   3   8      39007.07      37951.23       550.01 o                         
   2   3   8       5372.26       5130.01       143.41 o                         
   3   3   8      12909.72      13837.47       348.48 o                         
   4   3   8       1592.91       1553.81        66.64 o                         
   5   3   8      12804.00      12966.67       316.07 o                         
   6   3   8       5869.12       6167.52       183.53 o                         
   7   3   8       3291.59       4290.19       176.95 o                         
   8   3   8       2449.53       2655.33       104.51 o                         
   9   3   8       1688.03       1839.94       122.56 o                         
  10   3   8       1262.66       1260.79        54.02 o                         
 -10   4   8       7674.18       8177.58       298.83 o                         
  -9   4   8       1178.43       1176.33        70.67 o                         
  -8   4   8      14201.80      14430.56       270.06 o                         
  -7   4   8       2654.70       2576.93        86.92 o                         
  -6   4   8       2766.45       3030.87       117.23 o                         
  -5   4   8        530.20        517.45        43.71 o                         
  -4   4   8       1191.65       1407.53        92.70 o                         
  -3   4   8       1328.45       1247.35        66.45 o                         
  -2   4   8      17960.40      16158.69       360.80 o                         
  -1   4   8       2160.84       2170.44        74.68 o                         
   0   4   8      25526.38      24917.64       384.32 o                         
   1   4   8      18592.85      20354.14       356.39 o                         
   2   4   8      38562.28      39750.25       821.38 o                         
   3   4   8       1913.70       1828.22       109.05 o                         
   4   4   8       4222.50       4201.93        99.46 o                         
   5   4   8        360.16        415.06        47.24 o                         
   6   4   8        133.88        144.17        31.99 o                         
   7   4   8       7987.11       7706.22       264.71 o                         
   8   4   8       1560.25       2048.13       169.90 o                         
   9   4   8        193.53        206.82        39.82 o                         
  10   4   8       3756.08       3734.80        85.48 o                         
 -10   5   8        299.21        542.82        84.14 o                         
  -9   5   8        478.43        498.00        96.46 o                         
  -7   5   8       1424.38       1238.50       101.13 o                         
  -6   5   8      23426.48      22032.64       531.48 o                         
  -5   5   8         83.91         62.82        27.43 o                         
  -4   5   8      29045.46      27884.43       648.23 o                         
  -3   5   8       2194.08       2052.06       149.17 o                         
  -2   5   8      29615.29      29861.56       715.75 o                         
  -1   5   8       9119.99       8930.28       265.14 o                         
   0   5   8       7567.10       8250.58       252.12 o                         
   1   5   8      15698.50      15952.27       359.46 o                         
   2   5   8         91.60        276.27        52.36 o                         
   3   5   8       1286.56       1252.38       201.90 o                         
   4   5   8       7683.91       7964.12       257.23 o                         
   5   5   8       1550.11       1518.38        73.48 o                         
   6   5   8      13201.16      13555.80       302.49 o                         
   7   5   8        567.62        716.85        58.02 o                         
   8   5   8      21131.07      22526.70       678.71 o                         
   9   5   8        394.39        455.88        54.18 o                         
  10   5   8       6571.64       5809.79       147.26 o                         
 -10   6   8       7112.40       6650.06       293.20 o                         
  -9   6   8       1655.12       1792.19       139.68 o                         
  -8   6   8       4527.61       4217.01       247.46 o                         
  -7   6   8       1120.87       1176.20        85.67 o                         
  -6   6   8        768.81        748.66        64.15 o                         
  -5   6   8      13165.82      12690.46       384.67 o                         
  -4   6   8       1534.47       1812.68        93.87 o                         
  -3   6   8      11134.37      11223.37       421.37 o                         
  -2   6   8        150.41        268.32        57.52 o                         
  -1   6   8      11732.59      11961.13       410.10 o                         
   0   6   8       8803.00       8969.93       243.00 o                         
   1   6   8        554.37        488.25        59.55 o                         
   2   6   8      28457.97      28912.03       670.08 o                         
   3   6   8         94.35        271.99        65.24 o                         
   4   6   8       3876.81       4168.92       102.27 o                         
   5   6   8       6438.29       6281.28       229.72 o                         
   6   6   8        204.58        306.83        59.26 o                         
   7   6   8       6022.10       5982.88       171.79 o                         
   8   6   8       2209.26       2976.16       110.83 o                         
   9   6   8       2286.30       2371.21       107.88 o                         
  10   6   8        233.55        279.21        27.77 o                         
 -10   7   8        992.03       1027.73        98.60 o                         
  -9   7   8      10513.61       9961.20       518.34 o                         
  -8   7   8        412.41        474.78        62.14 o                         
  -7   7   8       2103.84       1676.77        85.56 o                         
  -6   7   8       3148.77       2905.88       115.03 o                         
  -5   7   8        401.13        459.65        52.09 o                         
  -4   7   8        450.76        360.79        45.28 o                         
  -3   7   8       6327.65       5794.06       280.58 o                         
  -2   7   8          8.69         12.42        46.78 o                         
  -1   7   8      48367.59      44798.95      1130.55 o                         
   0   7   8       1608.19       1806.77       104.99 o                         
   1   7   8      37471.55      34883.41       660.79 o                         
   2   7   8       1201.82       1367.26       140.11 o                         
   3   7   8      38523.21      38233.08       520.21 o                         
   4   7   8       2819.13       2702.94        77.09 o                         
   5   7   8      10431.79      10440.39       226.29 o                         
   6   7   8       2170.99       2423.02       134.25 o                         
   7   7   8         60.67         50.10        29.13 o                         
   8   7   8         72.17        131.65        34.63 o                         
   9   7   8       4227.33       4081.15       118.51 o                         
 -10   8   8       1661.20       1697.65       106.35 o                         
  -9   8   8         11.81         11.81        45.54 o                         
  -8   8   8       3165.08       3353.41       201.67 o                         
  -7   8   8       9349.04       9494.80       285.95 o                         
  -6   8   8       3488.16       3161.67       129.40 o                         
  -5   8   8        731.03        831.55        68.95 o                         
  -4   8   8       5098.90       4962.65       169.15 o                         
  -3   8   8      21879.21      21656.06       376.74 o                         
  -2   8   8      11726.00      10857.12       421.61 o                         
  -1   8   8         62.39         93.88        50.37 o                         
   0   8   8      35994.56      34985.98       598.59 o                         
   1   8   8       4876.21       5382.27       201.30 o                         
   2   8   8      12341.40      12453.77       481.96 o                         
   3   8   8       4582.09       4634.08       158.96 o                         
   4   8   8      14783.67      14115.18       283.50 o                         
   5   8   8       6208.99       6545.62       169.65 o                         
   6   8   8       2259.31       2365.87        83.60 o                         
   7   8   8       9520.75      10190.13       208.44 o                         
   8   8   8         24.39         47.55        30.05 o                         
   9   8   8       2892.10       2768.87       132.30 o                         
 -10   9   8       1214.52       1269.57        63.84 o                         
  -9   9   8         78.11         51.69        44.79 o                         
  -8   9   8       4960.81       5185.61       202.29 o                         
  -7   9   8         18.17         24.20        42.96 o                         
  -6   9   8      20819.18      21720.76       442.13 o                         
  -5   9   8       1716.22       1592.70        61.90 o                         
  -4   9   8      18044.91      17697.01       335.51 o                         
  -3   9   8        400.80        517.34        36.71 o                         
  -2   9   8      18033.29      17533.32       272.35 o                         
  -1   9   8        177.17        158.71        42.10 o                         
   0   9   8      17447.80      18409.39       385.31 o                         
   1   9   8       1399.88       1521.60        70.18 o                         
   2   9   8        785.73        725.73        74.77 o                         
   3   9   8       3145.00       3355.58        89.08 o                         
   4   9   8      10808.62      10970.37       208.63 o                         
   5   9   8         22.60         30.12        24.32 o                         
   6   9   8      24279.64      24694.41       484.46 o                         
   7   9   8        138.50        157.41        49.77 o                         
   8   9   8       4560.80       4545.76       114.27 o                         
   9   9   8        622.31        479.23        80.12 o                         
  -9  10   8       2372.90       2488.91       146.09 o                         
  -8  10   8       3114.56       2971.78       103.53 o                         
  -7  10   8       4779.04       5111.46       155.33 o                         
  -6  10   8       3873.31       3333.17       210.63 o                         
  -5  10   8       5392.75       5801.48       142.79 o                         
  -4  10   8        528.09        487.42        48.91 o                         
  -3  10   8       2495.00       2468.61        82.01 o                         
  -2  10   8       7921.38       8663.06       559.37 o                         
  -1  10   8       3832.36       3575.85       157.95 o                         
   0  10   8       9569.42       9038.31       193.08 o                         
   1  10   8         67.04         25.73        29.39 o                         
   2  10   8      16502.37      16984.65       362.80 o                         
   3  10   8        858.85        738.42        49.76 o                         
   4  10   8      22791.26      23403.21       570.77 o                         
   5  10   8      11987.26      12034.55       233.81 o                         
   6  10   8       8646.73       9321.46       195.52 o                         
   7  10   8       2604.05       2923.57       190.78 o                         
   8  10   8        477.92        474.09        40.21 o                         
   9  10   8       4334.22       3983.43       487.78 o                         
  -9  11   8       6329.15       6605.28       309.31 o                         
  -8  11   8        268.13        278.78        43.53 o                         
  -7  11   8       1160.15       1047.69        99.23 o                         
  -6  11   8         28.13         34.90        34.33 o                         
  -5  11   8        225.84        116.57        37.90 o                         
  -4  11   8        469.88        385.23        40.22 o                         
  -3  11   8       1314.95       1987.10       297.37 o                         
  -2  11   8       4156.12       4067.57       118.71 o                         
  -1  11   8       5066.99       5027.85       175.01 o                         
   0  11   8        682.57        698.45        56.50 o                         
   1  11   8       5593.13       5450.61       298.73 o                         
   2  11   8       1438.98       1472.56        86.92 o                         
   3  11   8      13735.35      13516.82       335.16 o                         
   4  11   8       4025.88       4265.66       140.76 o                         
   5  11   8       3984.69       4008.03       197.38 o                         
   6  11   8       1371.84       1415.84        70.19 o                         
   7  11   8         14.79         38.17        34.80 o                         
   8  11   8       1148.51        970.98        78.67 o                         
  -9  12   8       3922.63       4221.46       132.51 o                         
  -8  12   8        134.64         97.68        36.15 o                         
  -7  12   8       6526.89       6856.06       156.42 o                         
  -6  12   8         53.67         52.35        33.94 o                         
  -5  12   8      32606.57      32383.66       621.07 o                         
  -4  12   8       1280.33       1449.20       114.53 o                         
  -3  12   8       8206.58       7802.03       297.51 o                         
  -2  12   8       4237.30       3882.29       118.38 o                         
  -1  12   8      23357.00      23492.52       504.22 o                         
   0  12   8       3082.23       2888.22       211.90 o                         
   1  12   8        725.14        439.90       347.19 o                         
   2  12   8        251.04        242.61        44.82 o                         
   3  12   8       1417.13       1505.10        75.61 o                         
   4  12   8       2385.73       2528.43        89.48 o                         
   5  12   8      13060.58      13641.52       300.25 o                         
   6  12   8         38.31         80.84        55.08 o                         
   7  12   8      14957.62      16427.35       577.10 o                         
   8  12   8         25.07         27.90        37.24 o                         
  -8  13   8       4599.00       4639.73       125.03 o                         
  -7  13   8       5213.42       4688.16       158.54 o                         
  -6  13   8       6219.03       6750.24       183.15 o                         
  -5  13   8       1304.33       1101.84        68.17 o                         
  -4  13   8      19078.56      19531.54       402.72 o                         
  -3  13   8        374.52        579.85        56.63 o                         
  -2  13   8       9740.45       9951.86       267.66 o                         
  -1  13   8       4955.39       4886.59       164.05 o                         
   0  13   8       1688.54       1606.31       107.77 o                         
   1  13   8       5861.65       5697.10       179.68 o                         
   2  13   8         21.46         55.17        34.93 o                         
   3  13   8        117.40        177.15        54.91 o                         
   4  13   8       4650.64       4794.17       128.82 o                         
   5  13   8        917.17       1065.96        80.58 o                         
   6  13   8       7319.92       7409.61       321.99 o                         
   7  13   8       1053.40        900.92        89.02 o                         
   8  13   8      11756.79      11437.24       391.62 o                         
  -8  14   8       8388.81       8258.12       426.29 o                         
  -7  14   8         11.31         13.60        26.08 o                         
  -6  14   8       1552.06       1234.02       258.22 o                         
  -5  14   8         67.24         88.79        35.11 o                         
  -4  14   8         99.85        195.97        39.16 o                         
  -3  14   8        843.07        933.50        78.50 o                         
  -2  14   8      10850.20      11816.83       468.53 o                         
  -1  14   8        600.29        591.49        62.71 o                         
   0  14   8      21633.74      22897.88       501.60 o                         
   1  14   8        391.03        371.99        42.10 o                         
   2  14   8      26757.92      27340.72       473.17 o                         
   3  14   8         62.70         55.11        48.48 o                         
   4  14   8       8705.45       8577.85       636.31 o                         
   5  14   8        436.45        443.13        74.32 o                         
   6  14   8         97.48        117.41        54.37 o                         
   7  14   8         18.01         -3.35        30.24 o                         
  -7  15   8        163.90        239.99        40.97 o                         
  -6  15   8       4841.83       4690.93       134.31 o                         
  -5  15   8        310.64        381.77        53.66 o                         
  -4  15   8      11293.88      10398.51       326.81 o                         
  -3  15   8       4633.33       5334.94       214.06 o                         
  -2  15   8       4316.40       4179.52       230.45 o                         
  -1  15   8       9273.50       9896.76       553.55 o                         
   0  15   8         92.21         89.89        35.68 o                         
   1  15   8      20572.49      21486.37       345.95 o                         
   2  15   8       1827.98       2196.56       115.48 o                         
   3  15   8       5292.95       5267.32       142.99 o                         
   4  15   8        890.05        863.58        65.19 o                         
   5  15   8       1625.32       1596.28        91.76 o                         
   6  15   8       3616.87       3412.10       129.75 o                         
   7  15   8          6.28          0.17        24.48 o                         
  -7  16   8        625.42        654.69        78.90 o                         
  -6  16   8        702.06        572.01        53.81 o                         
  -5  16   8       9124.31       9251.69       267.43 o                         
  -4  16   8        107.30        127.45        43.02 o                         
  -3  16   8       8287.19       7851.87       346.54 o                         
  -2  16   8        566.31        572.79        89.85 o                         
  -1  16   8       4656.42       4190.22       174.25 o                         
   0  16   8       3529.07       3431.60       142.27 o                         
   1  16   8        684.20        831.44        49.52 o                         
   2  16   8        217.93        152.06        31.82 o                         
   3  16   8         75.78         82.43        31.99 o                         
   4  16   8        122.73        125.72        31.96 o                         
   5  16   8       3781.70       3612.12       266.33 o                         
   6  16   8         12.79         36.31        22.33 o                         
  -6  17   8        390.10        500.60        46.25 o                         
  -5  17   8       1699.08       1297.02       147.76 o                         
  -4  17   8        528.31        539.65        58.28 o                         
  -3  17   8       3960.85       4543.01       235.62 o                         
  -2  17   8        318.76        483.44        63.50 o                         
  -1  17   8      14714.30      14846.10       403.96 o                         
   0  17   8       1409.38       1393.21        79.01 o                         
   1  17   8       7409.98       7536.60       303.53 o                         
   2  17   8         59.51         44.16        30.97 o                         
   3  17   8      14049.06      13943.95       261.33 o                         
   4  17   8       1449.66       1411.93        59.37 o                         
   5  17   8        516.10        562.46        78.48 o                         
  -5  18   8       3147.92       2915.12       150.23 o                         
  -4  18   8        942.88        947.95        68.18 o                         
  -3  18   8       2178.70       1904.35       194.11 o                         
  -2  18   8       4479.21       4528.98       170.02 o                         
  -1  18   8         77.42         66.22        40.02 o                         
   0  18   8      15968.26      17491.27      1013.75 o                         
   1  18   8        606.53        663.21        57.29 o                         
   2  18   8       4907.53       4782.08       145.87 o                         
   3  18   8        325.75        349.57        35.88 o                         
   4  18   8       3854.82       3312.11       181.43 o                         
   5  18   8       1444.12       1268.23        95.64 o                         
  -4  19   8      10047.44       9210.53       243.23 o                         
  -3  19   8        166.70        188.47        42.70 o                         
  -2  19   8       5238.83       4957.97       168.32 o                         
  -1  19   8       1294.23       1464.05       131.79 o                         
   0  19   8       1243.92       1030.40       116.86 o                         
   1  19   8         29.86          0.52        42.01 o                         
   2  19   8       3314.29       3222.86       106.67 o                         
   3  19   8        234.14        221.80        58.54 o                         
   4  19   8       4280.84       3911.63       184.60 o                         
  -3  20   8       8091.96       7869.83       513.74 o                         
  -2  20   8       1201.11       1103.74        65.03 o                         
  -1  20   8       2695.47       2511.17       153.97 o                         
   0  20   8       1067.77        950.07        97.70 o                         
   1  20   8          3.02         37.62        50.43 o                         
   2  20   8        267.96        164.92        52.01 o                         
  -9   0   9       1521.28       1379.50        85.33 o                         
  -7   0   9      11983.93      11433.63       287.99 o                         
  -5   0   9      29502.84      28572.59       559.62 o                         
  -3   0   9      11902.16      12893.41       353.21 o                         
  -1   0   9       8044.96      11074.51       375.28 o                         
   1   0   9      18499.53      17008.34       424.99 o                         
   3   0   9     136616.41     141003.22      2203.51 o                         
   5   0   9      45916.96      48572.91      1206.38 o                         
   7   0   9      35900.40      37216.57       868.51 o                         
   9   0   9       1133.10        986.04       109.45 o                         
 -10   1   9          8.34         37.32        24.75 o                         
  -9   1   9       2950.08       3052.04        75.65 o                         
  -8   1   9        656.26        727.79        46.33 o                         
  -7   1   9       6058.52       5904.06       149.37 o                         
  -6   1   9      12602.12      12433.62       187.74 o                         
  -5   1   9       2083.94       2305.09        64.56 o                         
  -4   1   9      20676.41      20219.34       392.42 o                         
  -3   1   9      35870.47      34485.73       566.60 o                         
  -2   1   9      21451.02      23237.09       406.92 o                         
  -1   1   9      41540.97      40344.17       626.18 o                         
   0   1   9          9.98         19.70        30.39 o                         
   1   1   9      59737.72      60698.27       905.94 o                         
   2   1   9       1955.96       2461.06       139.64 o                         
   3   1   9       4515.92       6396.49       214.47 o                         
   4   1   9      16105.03      15630.90       247.05 o                         
   5   1   9       6815.08       7378.77       444.95 o                         
   6   1   9       9423.99       9977.15       231.10 o                         
   7   1   9       1320.51       1623.75        87.52 o                         
   8   1   9       1490.61       1417.05        80.03 o                         
   9   1   9       1475.23       1494.91        73.27 o                         
  10   1   9        786.72        840.27        47.24 o                         
 -10   2   9       1472.35       1799.58        82.53 o                         
  -9   2   9         76.18         71.51        31.16 o                         
  -8   2   9       5551.98       5799.96       138.16 o                         
  -7   2   9       1516.65       1438.79        57.29 o                         
  -6   2   9       1373.57       1034.58        44.25 o                         
  -5   2   9       4732.82       4462.15        96.64 o                         
  -4   2   9       4416.84       3816.75       140.65 o                         
  -3   2   9        939.31        900.29        57.75 o                         
  -2   2   9      69212.05      66253.89       964.93 o                         
  -1   2   9       2028.89       2142.56       105.19 o                         
   0   2   9      34374.38      31744.11       522.41 o                         
   1   2   9        708.29        905.51        60.91 o                         
   2   2   9      49077.45      51776.21      1037.72 o                         
   3   2   9       1404.18       1394.61        75.76 o                         
   4   2   9       2488.44       2735.87        96.41 o                         
   5   2   9       4368.44       4076.90       141.39 o                         
   6   2   9       1380.19       1248.47       106.22 o                         
   7   2   9         15.66         31.39        37.23 o                         
   8   2   9       2330.33       2626.23       107.65 o                         
   9   2   9        473.49        403.84        55.01 o                         
  10   2   9       4350.90       4347.16       104.71 o                         
 -10   3   9       2911.11       3068.20        95.96 o                         
  -9   3   9       1739.77       1611.86        91.46 o                         
  -8   3   9       4870.56       5077.54       144.50 o                         
  -7   3   9         37.82         50.27        24.90 o                         
  -6   3   9      22564.91      21277.92       463.81 o                         
  -5   3   9       1239.66        913.29        36.57 o                         
  -4   3   9      16783.31      16356.13       443.85 o                         
  -3   3   9       1554.51       1105.71        63.86 o                         
  -2   3   9        580.50        807.77        93.74 o                         
  -1   3   9      10829.81      10714.86       182.80 o                         
   0   3   9       6187.20       7369.91       188.11 o                         
   1   3   9      20675.21      21160.43       357.60 o                         
   2   3   9      35150.75      35488.83       768.39 o                         
   3   3   9        496.63        586.71        62.66 o                         
   4   3   9       8582.79       9406.41       170.44 o                         
   5   3   9       1652.18       1797.62        77.07 o                         
   6   3   9      21849.25      22533.72       369.48 o                         
   7   3   9       1283.85       1319.37       107.52 o                         
   8   3   9       1767.83       1451.98       101.06 o                         
   9   3   9        543.24        605.15        48.53 o                         
  10   3   9       2433.06       2882.92        88.26 o                         
 -10   4   9        628.45        658.60        43.56 o                         
  -9   4   9       1304.90       1173.09        72.12 o                         
  -8   4   9       3290.42       3225.03       108.76 o                         
  -7   4   9      19870.88      18080.72       380.33 o                         
  -6   4   9        134.84        119.20        26.61 o                         
  -5   4   9      31129.71      30699.32       425.92 o                         
  -4   4   9        263.20        219.98        55.21 o                         
  -3   4   9      56038.62      56473.07       782.73 o                         
  -2   4   9      14150.99      14257.69       287.28 o                         
  -1   4   9        171.98        400.81        35.43 o                         
   0   4   9       3394.37       3646.49       126.01 o                         
   1   4   9       6298.69       5334.21       165.54 o                         
   2   4   9      17604.96      18692.53       606.47 o                         
   3   4   9       7224.22       5969.77       237.79 o                         
   4   4   9       1039.89       1043.96        82.34 o                         
   5   4   9      15598.57      16197.63       263.37 o                         
   6   4   9       1145.19       1258.44        86.15 o                         
   7   4   9       8398.65       8553.84       284.18 o                         
   8   4   9       6647.14       6777.92       156.46 o                         
   9   4   9       6397.67       6166.46       193.41 o                         
  10   4   9       1111.57       1020.42        45.54 o                         
 -10   5   9        150.66        257.62        67.38 o                         
  -9   5   9       8326.37       7590.52       347.99 o                         
  -8   5   9          4.72         23.94        63.08 o                         
  -7   5   9       1490.03       1370.55       136.66 o                         
  -6   5   9        689.77        655.91        60.67 o                         
  -5   5   9      12403.89      11798.37       261.71 o                         
  -4   5   9       3681.16       3698.24       155.80 o                         
  -3   5   9      12895.74      11069.04       331.33 o                         
  -2   5   9        463.05        510.89        97.40 o                         
  -1   5   9      33668.61      31581.50       677.51 o                         
   0   5   9        334.70        294.65        75.87 o                         
   1   5   9      51203.41      51726.38      1052.89 o                         
   2   5   9       2757.13       2407.78       128.30 o                         
   3   5   9      39212.16      40384.17       544.11 o                         
   4   5   9         62.46         58.80        24.13 o                         
   5   5   9         61.52         66.40        37.52 o                         
   6   5   9        263.09        228.13        39.36 o                         
   7   5   9       8735.97       9170.94       229.48 o                         
   8   5   9        981.34       1009.12        55.13 o                         
   9   5   9       4669.91       5115.75       254.77 o                         
  10   5   9         78.47         59.31        25.21 o                         
 -10   6   9       9981.51       9717.07       380.29 o                         
  -9   6   9       1490.44       1888.76       153.37 o                         
  -8   6   9       2225.40       1908.05       147.79 o                         
  -7   6   9      17366.37      17897.19       464.23 o                         
  -6   6   9       5827.38       5691.68       148.78 o                         
  -5   6   9      20291.92      21427.61       584.70 o                         
  -4   6   9       5898.26       5952.32       182.39 o                         
  -3   6   9       6907.80       6807.93       318.96 o                         
  -2   6   9      22477.56      23312.84       821.56 o                         
  -1   6   9        102.64        163.10       102.13 o                         
   0   6   9      46891.48      45688.49       812.27 o                         
   1   6   9        445.30        622.90        81.60 o                         
   2   6   9      20252.51      19711.18       558.39 o                         
   3   6   9       2532.09       2689.54        84.32 o                         
   4   6   9       4956.50       4833.50       409.56 o                         
   5   6   9       3245.84       3639.64       109.18 o                         
   6   6   9         98.92        102.17        30.63 o                         
   7   6   9       7174.33       6971.18       197.15 o                         
   8   6   9       3886.28       3964.09       108.94 o                         
   9   6   9        865.01        773.08        61.27 o                         
 -10   7   9        559.32        591.27        79.06 o                         
  -9   7   9        985.94       1183.70        79.49 o                         
  -8   7   9      11486.47      11887.73       336.82 o                         
  -7   7   9       2133.03       2200.01       115.56 o                         
  -6   7   9       8661.82       8245.62       214.73 o                         
  -5   7   9       6929.58       6929.49       186.15 o                         
  -4   7   9      14192.30      13893.04       273.37 o                         
  -3   7   9         63.10        110.00        29.40 o                         
  -2   7   9       4374.84       4623.88       255.05 o                         
  -1   7   9      15421.11      15131.40       509.25 o                         
   0   7   9       4954.99       4852.04       181.12 o                         
   1   7   9       1352.07       1510.48       117.84 o                         
   2   7   9      12431.19      12408.19       438.48 o                         
   3   7   9       7979.26       7934.75       135.80 o                         
   4   7   9      17548.20      17111.13       333.49 o                         
   5   7   9       1225.04       1168.58        54.23 o                         
   6   7   9      30186.01      31529.58       521.62 o                         
   7   7   9       2187.98       2430.80        75.42 o                         
   8   7   9       8459.47       7926.14       281.13 o                         
   9   7   9        324.83        197.03        31.90 o                         
 -10   8   9       2694.67       2120.25       125.98 o                         
  -9   8   9       3123.54       3151.53       174.68 o                         
  -8   8   9       5008.68       4784.56       250.29 o                         
  -7   8   9       8492.52       9047.42       276.76 o                         
  -6   8   9       2166.15       2400.78        90.78 o                         
  -5   8   9       9062.94       9528.13       387.30 o                         
  -4   8   9        644.29        736.79        52.19 o                         
  -3   8   9        470.73        658.09        61.47 o                         
  -2   8   9      12548.10      12074.13       212.00 o                         
  -1   8   9       5873.25       6721.57       269.32 o                         
   0   8   9       3634.38       3240.46       178.60 o                         
   1   8   9        343.03        199.36        42.72 o                         
   2   8   9      13834.05      14323.61       237.82 o                         
   3   8   9      11145.78      10655.10       325.60 o                         
   4   8   9       8426.81       8700.40       151.56 o                         
   5   8   9      11607.48      10975.64       185.98 o                         
   6   8   9         90.98         72.56        29.56 o                         
   7   8   9       4178.83       4185.38       113.36 o                         
   8   8   9        264.68        323.80        50.65 o                         
   9   8   9        805.49        777.61        44.72 o                         
  -9   9   9       3564.95       3577.09       184.20 o                         
  -8   9   9          7.00         58.47        57.77 o                         
  -7   9   9       1226.94       1072.70        95.82 o                         
  -6   9   9       3245.99       2736.02       135.70 o                         
  -5   9   9       2086.51       1872.91       107.29 o                         
  -4   9   9       3253.03       3302.78       162.24 o                         
  -3   9   9      26513.48      26920.11       897.57 o                         
  -2   9   9          8.96          5.48        21.36 o                         
  -1   9   9      16332.39      16445.71       352.83 o                         
   0   9   9        868.75        901.21        70.13 o                         
   1   9   9      23895.48      24269.53       963.71 o                         
   2   9   9       3763.47       3849.64        95.82 o                         
   3   9   9       9345.42       9278.03       223.06 o                         
   4   9   9       2137.51       2383.11        72.01 o                         
   5   9   9       4703.94       4670.82       144.10 o                         
   6   9   9       6629.37       7048.47       183.51 o                         
   7   9   9        151.28        191.80        38.97 o                         
   8   9   9        122.64        105.43        26.06 o                         
   9   9   9       6164.99       5851.36       281.10 o                         
  -9  10   9       1914.34       2140.59       130.96 o                         
  -8  10   9         12.17         13.13        35.06 o                         
  -7  10   9       8618.70       8332.66       330.99 o                         
  -6  10   9          5.17         26.50        35.39 o                         
  -5  10   9       9312.00       9092.89       228.80 o                         
  -4  10   9        351.49        487.58        51.65 o                         
  -3  10   9       7620.93       6933.52       277.00 o                         
  -2  10   9       5161.07       5802.70       217.70 o                         
  -1  10   9       2358.92       2355.50       132.30 o                         
   0  10   9       2894.08       3028.91       171.06 o                         
   1  10   9        360.52        284.83        44.96 o                         
   2  10   9        109.20         71.43        38.53 o                         
   3  10   9      20545.98      20068.58       324.09 o                         
   4  10   9       9070.44       9637.26       167.52 o                         
   5  10   9      21823.27      23041.87       354.41 o                         
   6  10   9        384.96        357.02        52.36 o                         
   7  10   9       9917.62      10581.52       292.50 o                         
   8  10   9         57.56         61.47        31.74 o                         
  -9  11   9       1603.28       1428.94        79.98 o                         
  -8  11   9       9700.17       9617.10      5157.36 o                         
  -7  11   9        998.18        883.06        61.59 o                         
  -6  11   9      19046.03      19256.22       427.45 o                         
  -5  11   9        832.36        760.80        58.99 o                         
  -4  11   9      18607.20      18391.94       322.10 o                         
  -3  11   9       1313.77       1199.24        73.44 o                         
  -2  11   9      12270.18      12141.79       352.12 o                         
  -1  11   9      12395.49      12254.64       323.85 o                         
   0  11   9       1153.25       1194.23        95.04 o                         
   1  11   9       1997.56       1704.69       129.52 o                         
   2  11   9         52.51         53.28        37.77 o                         
   3  11   9        615.33        615.32        79.47 o                         
   4  11   9      24228.06      24664.88       491.53 o                         
   5  11   9        568.52        567.98        51.59 o                         
   6  11   9       6105.29       5858.26       197.22 o                         
   7  11   9          4.44          3.93        33.29 o                         
   8  11   9       6552.07       6580.08       357.39 o                         
  -9  12   9       1053.38       1014.81        56.35 o                         
  -8  12   9        378.66        350.50        50.67 o                         
  -7  12   9        143.80        218.67        34.49 o                         
  -6  12   9        172.12         57.24        30.36 o                         
  -5  12   9       5802.68       6129.73       149.84 o                         
  -4  12   9      12278.23      15016.73      2261.95 o                         
  -3  12   9       1175.05       1238.46       112.45 o                         
  -2  12   9       9431.97      10341.84       355.82 o                         
  -1  12   9        733.83        695.62        84.08 o                         
   0  12   9      26131.62      27006.57       734.91 o                         
   1  12   9        238.43        222.14        64.49 o                         
   2  12   9       9485.21       9549.30       246.49 o                         
   3  12   9        860.58        823.99        66.30 o                         
   4  12   9       4445.65       3714.80       171.89 o                         
   5  12   9        452.88        436.98        61.53 o                         
   6  12   9         68.09         96.15        54.96 o                         
   7  12   9       3747.22       3817.97       193.47 o                         
   8  12   9       4311.62       4729.11       197.97 o                         
  -8  13   9       2424.81       2264.67        74.16 o                         
  -7  13   9        219.49        230.82        30.98 o                         
  -6  13   9       1780.42       1667.28        70.39 o                         
  -5  13   9       2145.70       2557.24       147.33 o                         
  -4  13   9       8354.56       7763.36       200.62 o                         
  -3  13   9       1464.53       1920.74       324.20 o                         
  -2  13   9       1628.73       1225.12       175.96 o                         
  -1  13   9       7921.38       8073.12       231.14 o                         
   0  13   9       1313.12       1299.51        99.00 o                         
   1  13   9       2416.39       2394.94       133.09 o                         
   2  13   9        177.60        169.38        73.03 o                         
   3  13   9      10896.31      11672.19       343.87 o                         
   4  13   9       1886.09       2043.46       143.05 o                         
   5  13   9         62.74        106.79        42.28 o                         
   6  13   9        824.08        944.82        99.22 o                         
   7  13   9         27.48         98.20        47.04 o                         
  -8  14   9         87.02         48.80        20.36 o                         
  -7  14   9       6176.95       6640.93       162.36 o                         
  -6  14   9        525.36        497.79        59.91 o                         
  -5  14   9       9516.58       9179.87       327.18 o                         
  -4  14   9       4110.46       4216.01       134.05 o                         
  -3  14   9       9006.85       8585.42       386.24 o                         
  -2  14   9       2605.63       2683.90       178.77 o                         
  -1  14   9         76.02         82.11        42.70 o                         
   0  14   9         36.81         -6.39        40.10 o                         
   1  14   9       2999.70       3331.23       198.43 o                         
   2  14   9        697.87        695.52        68.85 o                         
   3  14   9       2571.68       2730.01       137.00 o                         
   4  14   9        196.50        163.37        42.54 o                         
   5  14   9       9014.86       9291.93       379.42 o                         
   6  14   9        648.99        709.17        83.17 o                         
   7  14   9       4665.44       4501.83       322.92 o                         
  -7  15   9       1436.41       1271.52        71.68 o                         
  -6  15   9       4136.43       3987.28       148.66 o                         
  -5  15   9        140.45        231.21        38.88 o                         
  -4  15   9       3827.00       3851.09       125.26 o                         
  -3  15   9       4157.17       4405.97       170.94 o                         
  -2  15   9        132.70        205.82        69.53 o                         
  -1  15   9      10658.44      10811.68       568.79 o                         
   0  15   9        665.39        800.44        90.02 o                         
   1  15   9      21074.14      20729.25       482.50 o                         
   2  15   9       1209.29       1309.43        67.19 o                         
   3  15   9       6598.36       6762.10       198.30 o                         
   4  15   9       2459.44       2586.26        88.86 o                         
   5  15   9         88.92         54.55        38.11 o                         
   6  15   9       7662.30       7680.01       217.88 o                         
  -7  16   9        427.20        385.35        51.81 o                         
  -6  16   9        902.53        780.17       106.87 o                         
  -5  16   9       2011.55       1866.66        77.79 o                         
  -4  16   9       1247.39       1672.47        96.98 o                         
  -3  16   9       1169.91       1054.95       110.18 o                         
  -2  16   9       3118.03       3598.23       208.42 o                         
  -1  16   9          2.08         11.52        42.42 o                         
   0  16   9      17386.21      17600.31       633.83 o                         
   1  16   9       1172.69       1233.28        65.94 o                         
   2  16   9       8361.78       8351.90       174.30 o                         
   3  16   9        166.46        214.55        35.09 o                         
   4  16   9       4262.10       4350.28       128.18 o                         
   5  16   9         31.81         29.91        32.45 o                         
   6  16   9         14.27         19.74        20.29 o                         
  -6  17   9       1993.43       1955.89       112.00 o                         
  -5  17   9        811.37        708.79        78.59 o                         
  -4  17   9       4626.15       4477.01       222.96 o                         
  -3  17   9       1555.18       1884.97       139.29 o                         
  -2  17   9       3382.67       3111.99       174.26 o                         
  -1  17   9       5269.59       5551.76       199.77 o                         
   0  17   9       3261.46       4132.52       173.57 o                         
   1  17   9       4235.26       4324.38       222.49 o                         
   2  17   9       2574.77       2764.04        92.24 o                         
   3  17   9        560.50        611.51        43.11 o                         
   4  17   9       9326.04       8721.86       225.92 o                         
   5  17   9        477.28        469.17        45.27 o                         
  -5  18   9      12150.70      12721.51       437.37 o                         
  -4  18   9        577.10        585.51        55.19 o                         
  -3  18   9       1901.36       1897.33       179.10 o                         
  -2  18   9         22.71         48.86        39.51 o                         
  -1  18   9       2085.00       1925.30       103.60 o                         
   0  18   9       2290.94       1843.11       128.28 o                         
   1  18   9        898.83       1043.44        66.11 o                         
   2  18   9        464.56        393.53        36.84 o                         
   3  18   9       5621.36       5471.98       144.87 o                         
   4  18   9         22.25         13.98        43.53 o                         
  -4  19   9        261.19        303.18        38.61 o                         
  -3  19   9       3126.33       3354.83       124.11 o                         
  -2  19   9       1948.87       1884.42        93.74 o                         
  -1  19   9      10174.95      10511.25       298.07 o                         
   0  19   9          1.16          9.37        55.85 o                         
   1  19   9       4977.91       4432.20       159.69 o                         
   2  19   9         34.17         32.11        36.96 o                         
   3  19   9       1896.47       1795.90       120.43 o                         
  -2  20   9       7407.42       7486.92       204.26 o                         
  -1  20   9       2023.19       1695.45       121.58 o                         
   0  20   9       5589.21       5515.75       247.59 o                         
   1  20   9          4.46          6.70        46.71 o                         
 -10   0  10       4840.54       4793.48       470.43 o                         
  -8   0  10       1962.43       2029.93       252.16 o                         
  -6   0  10        226.56         57.14        27.23 o                         
  -4   0  10      12630.34      10867.71       426.68 o                         
  -2   0  10      51881.43      49471.80       987.39 o                         
   0   0  10      51082.10      50650.01      1005.26 o                         
   2   0  10        554.21        805.20       105.35 o                         
   4   0  10       5124.11       4097.94       224.27 o                         
   6   0  10       1708.21       1688.32       200.20 o                         
   8   0  10       7919.63       7794.71       247.92 o                         
  10   0  10       4081.35       4010.77       163.30 o                         
 -10   1  10       2825.74       2705.01        88.79 o                         
  -9   1  10        209.00        271.27        31.65 o                         
  -8   1  10      17809.66      17164.14       309.65 o                         
  -7   1  10        274.58        230.98        30.03 o                         
  -6   1  10      18156.35      17696.15       251.38 o                         
  -5   1  10       5100.38       4243.16       113.86 o                         
  -4   1  10      13821.11      13802.75       311.25 o                         
  -3   1  10      10709.92       9617.15       265.58 o                         
  -2   1  10         45.72        278.00        45.07 o                         
  -1   1  10      42139.85      41104.04       652.38 o                         
   0   1  10        308.27        344.28        56.99 o                         
   1   1  10       3414.77       3477.75       131.76 o                         
   2   1  10      40515.29      42206.40      1051.58 o                         
   3   1  10        311.34        379.40        52.07 o                         
   4   1  10      35278.58      37847.23       527.22 o                         
   5   1  10       1829.30       2012.17        94.40 o                         
   6   1  10      22797.86      23944.93       416.04 o                         
   7   1  10       3637.97       3860.61       136.11 o                         
   8   1  10        128.60        115.63        38.43 o                         
   9   1  10        561.04        580.21        47.03 o                         
  10   1  10        868.63       1123.36        50.79 o                         
 -10   2  10        113.69        169.63        62.69 o                         
  -9   2  10       3048.09       3024.21       244.12 o                         
  -8   2  10       4706.55       4869.15       165.10 o                         
  -7   2  10      17331.22      17258.61       269.98 o                         
  -6   2  10        543.95        562.80        37.30 o                         
  -5   2  10      19165.65      19607.25       276.36 o                         
  -4   2  10       1004.73       1066.74        60.40 o                         
  -3   2  10      41476.44      46163.80       668.55 o                         
  -2   2  10       2142.68       2546.12       118.17 o                         
  -1   2  10        256.93        181.94        46.85 o                         
   0   2  10         34.83         59.51        33.85 o                         
   1   2  10      11012.85       9574.37       383.26 o                         
   2   2  10       2732.73       2821.67       158.41 o                         
   3   2  10      29980.74      31075.41       516.36 o                         
   4   2  10       2752.40       2991.27       146.47 o                         
   5   2  10      31659.98      32926.67       493.14 o                         
   6   2  10       3049.24       2927.65       127.56 o                         
   7   2  10       2074.40       1958.10        94.63 o                         
   8   2  10        293.49        299.34        45.18 o                         
   9   2  10       1731.19       1482.51        85.67 o                         
  10   2  10       1787.94       1798.00        65.46 o                         
 -10   3  10        185.96        254.82        67.31 o                         
  -9   3  10       2936.46       3264.72       122.24 o                         
  -8   3  10        153.23        131.97        32.14 o                         
  -7   3  10        542.69        488.84        60.93 o                         
  -6   3  10        444.93        518.04        35.68 o                         
  -5   3  10       2283.10       1925.31        55.42 o                         
  -4   3  10      11369.32      11223.91       176.93 o                         
  -3   3  10      38542.09      35449.52       543.27 o                         
  -2   3  10       2462.65       3036.87       130.85 o                         
  -1   3  10      33355.30      34982.28       485.78 o                         
   0   3  10       2373.24       3190.86       135.10 o                         
   1   3  10      58278.16      60423.60       840.85 o                         
   2   3  10      15254.11      14876.55       607.41 o                         
   3   3  10       1306.43       1479.23       210.53 o                         
   4   3  10       3053.48       2977.83        69.41 o                         
   5   3  10        160.60        184.76        42.39 o                         
   6   3  10        605.46        642.23        48.43 o                         
   7   3  10       7615.94       8258.07       182.67 o                         
   8   3  10       1640.76       1577.81        79.23 o                         
   9   3  10       5037.23       4843.57       166.95 o                         
 -10   4  10       1117.93        891.59        97.14 o                         
  -9   4  10       5970.22       6209.42       160.56 o                         
  -8   4  10        928.91       1097.65        72.92 o                         
  -7   4  10      12224.39      11868.91       262.53 o                         
  -6   4  10       4707.56       4046.74       146.23 o                         
  -5   4  10       1272.37       1184.64        44.82 o                         
  -4   4  10       9137.33       8415.71       295.74 o                         
  -3   4  10        208.38        258.39        39.40 o                         
  -2   4  10      17750.70      15102.06       308.99 o                         
  -1   4  10       2722.56       2769.95       106.06 o                         
   0   4  10      58669.88      58916.56      1004.65 o                         
   1   4  10        592.94        507.92        58.17 o                         
   2   4  10      37964.50      40440.47      1089.63 o                         
   3   4  10       4257.21       4643.19       128.77 o                         
   4   4  10       4355.02       4615.41       125.41 o                         
   5   4  10        350.19        445.89        34.45 o                         
   6   4  10       3871.12       4029.14       129.61 o                         
   7   4  10       1691.81       1716.68        73.04 o                         
   8   4  10       4499.69       4795.27       145.37 o                         
   9   4  10        159.10        215.57        39.92 o                         
 -10   5  10       2660.38       2950.83       172.24 o                         
  -9   5  10         41.07         63.63        64.32 o                         
  -7   5  10         63.95         56.92        59.57 o                         
  -6   5  10      12224.72      12084.60       278.84 o                         
  -5   5  10         30.65         27.14        28.34 o                         
  -4   5  10      14788.07      14545.19       712.61 o                         
  -3   5  10        282.75        248.90        56.92 o                         
  -2   5  10          7.99         61.19        58.25 o                         
  -1   5  10       4615.24       4693.02       195.24 o                         
   0   5  10      16485.08      15085.80       725.12 o                         
   1   5  10       7886.83       8130.02       292.79 o                         
   2   5  10      18278.62      16741.04       478.24 o                         
   3   5  10        227.70        248.62        26.48 o                         
   4   5  10       6493.59       6623.76       225.98 o                         
   5   5  10       2978.91       2830.29        84.20 o                         
   6   5  10       7941.34       8143.77       181.77 o                         
   7   5  10        734.36        667.82        48.72 o                         
   8   5  10       1670.76       1447.89        75.86 o                         
   9   5  10        806.00        785.31        58.17 o                         
 -10   6  10       2934.30       2313.94       150.06 o                         
  -9   6  10      11295.41      13101.21       506.94 o                         
  -8   6  10         16.76         11.69        39.97 o                         
  -7   6  10       8267.99       8050.31       366.06 o                         
  -6   6  10       9036.60       8498.36       220.96 o                         
  -5   6  10      18131.69      17631.70       446.22 o                         
  -4   6  10      21013.62      20494.70       366.69 o                         
  -3   6  10       1120.63        849.65       105.50 o                         
  -2   6  10      23594.37      24017.79       716.33 o                         
  -1   6  10        113.99         61.88        53.37 o                         
   0   6  10       7855.45       8145.40       356.26 o                         
   1   6  10      10162.23       9020.45       318.69 o                         
   2   6  10      14757.44      14673.33       208.09 o                         
   3   6  10      32023.31      32836.39       660.64 o                         
   4   6  10        898.26        899.92        72.87 o                         
   5   6  10       6900.19       6761.79       139.51 o                         
   6   6  10       3614.01       4199.30       138.09 o                         
   7   6  10       7137.43       7255.88       166.44 o                         
   8   6  10       2955.26       3252.20       112.48 o                         
   9   6  10        133.46        143.45        39.22 o                         
 -10   7  10        440.50        434.38        45.81 o                         
  -9   7  10       5284.10       5198.46       227.01 o                         
  -8   7  10         27.79         78.38        43.30 o                         
  -7   7  10       1852.54       1742.81       127.74 o                         
  -6   7  10        714.85        809.76        62.06 o                         
  -5   7  10       2880.61       3021.21       127.65 o                         
  -4   7  10       3176.97       3325.94       109.62 o                         
  -3   7  10      18948.43      18598.13       403.52 o                         
  -2   7  10       1537.93       1508.36        49.60 o                         
  -1   7  10       7527.82       6814.32       318.25 o                         
   0   7  10       6750.19       6206.05       313.99 o                         
   1   7  10      18677.23      20027.29       358.69 o                         
   2   7  10         48.94        151.63        26.03 o                         
   3   7  10       8015.17       8302.95       195.03 o                         
   4   7  10       9886.99       9719.91       184.73 o                         
   5   7  10        113.22        138.70        28.09 o                         
   6   7  10         43.65         95.19        30.10 o                         
   7   7  10       5450.37       5801.28       141.56 o                         
   8   7  10          0.02         42.89        31.15 o                         
   9   7  10       5474.92       5501.89       147.34 o                         
 -10   8  10       1367.51       1151.24        89.56 o                         
  -9   8  10        793.35        786.83        82.22 o                         
  -8   8  10        604.28        505.26        83.24 o                         
  -7   8  10      11792.28      11553.55       330.68 o                         
  -6   8  10          7.81         20.34        57.03 o                         
  -5   8  10       6802.33       6821.91       450.22 o                         
  -4   8  10       3306.50       3279.88       111.24 o                         
  -3   8  10       2015.84       1611.66       112.39 o                         
  -2   8  10       9067.45       9815.65       337.11 o                         
  -1   8  10        126.21        220.58        26.47 o                         
   0   8  10      17713.04      18547.42       444.76 o                         
   1   8  10       2514.50       2481.46        68.14 o                         
   2   8  10       1694.65       1601.81        84.80 o                         
   3   8  10       3885.08       4125.26       105.44 o                         
   4   8  10          7.23         47.69        25.54 o                         
   5   8  10      19584.60      20140.00       407.43 o                         
   6   8  10        242.71        158.20        31.42 o                         
   7   8  10       7063.09       7042.46       184.00 o                         
   8   8  10       2770.08       2634.64        93.23 o                         
   9   8  10       4462.95       3813.59       145.11 o                         
  -9   9  10       1925.06       1761.97        92.31 o                         
  -8   9  10      16240.07      17017.80       614.05 o                         
  -7   9  10        121.62         98.32        46.08 o                         
  -6   9  10      14603.86      13722.00       308.27 o                         
  -5   9  10        161.46        230.24        39.74 o                         
  -4   9  10       6072.38       5405.35       162.86 o                         
  -3   9  10       1139.07       1071.21        61.96 o                         
  -2   9  10        254.35        231.75        44.90 o                         
  -1   9  10         28.91         73.39        24.49 o                         
   0   9  10        904.48        843.03        77.17 o                         
   1   9  10        101.40        163.79        35.98 o                         
   2   9  10      21412.43      20969.62       408.19 o                         
   3   9  10         23.33         52.21        27.24 o                         
   4   9  10      25715.29      25812.10       446.72 o                         
   5   9  10        450.63        462.50        49.61 o                         
   6   9  10      14506.49      14914.36       393.65 o                         
   7   9  10       1910.14       1857.00        96.97 o                         
   8   9  10       5139.15       4950.02       161.44 o                         
   9   9  10        149.27        119.42        36.28 o                         
  -9  10  10       2080.65       2050.29        96.95 o                         
  -8  10  10        870.74        752.14        64.85 o                         
  -7  10  10       4115.75       4173.24       144.71 o                         
  -6  10  10       1910.21       2156.67       119.53 o                         
  -5  10  10       1749.12       1865.60       107.23 o                         
  -4  10  10      13358.54      13495.05       370.05 o                         
  -3  10  10        548.22        555.82        62.85 o                         
  -2  10  10      21410.80      20546.89       305.98 o                         
  -1  10  10       1230.41       1138.42        94.20 o                         
   0  10  10      13837.67      14059.53       387.76 o                         
   1  10  10        376.81        248.08        60.46 o                         
   2  10  10        401.34        466.63        47.13 o                         
   3  10  10       1039.48       1022.94        80.00 o                         
   4  10  10       2110.17       2037.01        89.97 o                         
   5  10  10       5935.23       5952.16       168.06 o                         
   6  10  10        517.16        632.01       127.27 o                         
   7  10  10        512.22        571.63        55.83 o                         
   8  10  10       5112.00       5371.81       160.45 o                         
  -9  11  10       1180.45       1147.67       212.80 o                         
  -8  11  10       3536.64       3498.63       161.89 o                         
  -7  11  10        676.12        906.26        57.94 o                         
  -6  11  10       3041.91       2846.67       113.07 o                         
  -5  11  10      13022.98      14694.95       312.74 o                         
  -4  11  10        173.82        137.29        26.28 o                         
  -3  11  10      17602.32      18922.84       460.92 o                         
  -2  11  10        318.68        337.62        45.36 o                         
  -1  11  10      26987.64      27009.23       565.06 o                         
   0  11  10        369.75        494.57        67.77 o                         
   1  11  10       6931.88       7188.31       284.62 o                         
   2  11  10       2684.19       2614.28       151.03 o                         
   3  11  10       3977.19       3838.32       118.12 o                         
   4  11  10       2476.35       2580.54       135.94 o                         
   5  11  10        239.57        279.19        41.35 o                         
   6  11  10       2385.60       2561.20       117.17 o                         
   7  11  10       1342.27       1457.36        79.48 o                         
   8  11  10        104.07        146.18        28.70 o                         
  -8  12  10        897.98        905.85        80.12 o                         
  -7  12  10       4853.89       4593.41       153.57 o                         
  -6  12  10       3712.71       4051.07       139.97 o                         
  -5  12  10      11370.58      10576.30       267.01 o                         
  -4  12  10       8253.44       9498.91       232.43 o                         
  -3  12  10       1653.86       1261.35       183.33 o                         
  -2  12  10       1573.90       2031.87       131.93 o                         
  -1  12  10          0.90        -31.54        44.33 o                         
   0  12  10         77.38         94.11        51.12 o                         
   1  12  10       2981.07       3276.54       180.75 o                         
   2  12  10       3210.24       3206.08       126.31 o                         
   3  12  10      11300.70      12090.31       311.14 o                         
   4  12  10         37.18         29.47        34.82 o                         
   5  12  10       8705.50       9922.66       408.87 o                         
   6  12  10          4.11         13.00        53.68 o                         
   7  12  10       3782.11       3942.45       192.30 o                         
   8  12  10       1351.54       1326.73        84.13 o                         
  -8  13  10       2562.66       2743.79        83.51 o                         
  -7  13  10         26.46         47.13        24.09 o                         
  -6  13  10      12100.04      11863.59       295.06 o                         
  -5  13  10         20.11         36.07        28.64 o                         
  -4  13  10        261.74        163.56        50.57 o                         
  -3  13  10       9711.43       9591.12       683.70 o                         
  -2  13  10       2660.34       2047.60       159.60 o                         
  -1  13  10       9996.67      10083.27       272.33 o                         
   0  13  10       3184.85       3253.52       163.51 o                         
   1  13  10      13284.49      13795.13       540.08 o                         
   2  13  10        879.03        953.53        79.94 o                         
   3  13  10        433.82        383.89        66.08 o                         
   4  13  10       7877.90       8350.30       214.51 o                         
   5  13  10          9.79         37.20        52.16 o                         
   6  13  10       2627.04       2996.64       171.84 o                         
   7  13  10        136.29        173.10        49.28 o                         
  -7  14  10        139.52         55.69        24.68 o                         
  -6  14  10       2050.13       2531.93       117.67 o                         
  -5  14  10        439.34        544.28        62.57 o                         
  -4  14  10       5678.40       6118.90       169.82 o                         
  -3  14  10        483.71        470.49        62.71 o                         
  -2  14  10      11590.81      11941.37       472.55 o                         
  -1  14  10        434.27        486.72        62.70 o                         
   0  14  10      16088.39      16367.35       427.57 o                         
   1  14  10          7.85          1.05        48.05 o                         
   2  14  10       7052.41       6941.68       229.23 o                         
   3  14  10         48.45         13.35        36.70 o                         
   4  14  10        483.75        548.88        62.52 o                         
   5  14  10        433.05        451.23        75.97 o                         
   6  14  10       4082.40       3774.57       189.04 o                         
   7  14  10       4386.79       3926.50       362.68 o                         
  -7  15  10        153.70        212.85        47.40 o                         
  -6  15  10       5769.69       5615.11       415.60 o                         
  -5  15  10        613.69        731.69        53.51 o                         
  -4  15  10       3519.31       3387.80       115.04 o                         
  -3  15  10       2440.18       3077.86       327.49 o                         
  -2  15  10        403.97        260.21        69.40 o                         
  -1  15  10       4843.89       5651.68       277.92 o                         
   0  15  10       4258.73       4448.58       144.55 o                         
   1  15  10       3803.68       3848.13       165.81 o                         
   2  15  10      11936.69      12531.25       250.02 o                         
   3  15  10       4385.28       4020.78       115.46 o                         
   4  15  10       4986.28       4465.51       179.50 o                         
   5  15  10        222.35        205.81        34.20 o                         
   6  15  10       1528.16       1625.03        75.40 o                         
  -6  16  10        159.50        132.62        46.86 o                         
  -5  16  10       5540.83       5629.51       177.81 o                         
  -4  16  10         29.82         39.10        52.98 o                         
  -3  16  10       1982.93       1749.29       137.70 o                         
  -2  16  10        130.67        179.67        65.59 o                         
  -1  16  10         52.10        187.28        53.12 o                         
   0  16  10          8.98         42.80        34.32 o                         
   1  16  10       7420.01       8026.90       212.73 o                         
   2  16  10        831.91        757.81        60.36 o                         
   3  16  10       8461.16       8241.30       209.28 o                         
   4  16  10        335.93        293.56        42.18 o                         
   5  16  10       5625.50       5398.32       298.77 o                         
   6  16  10        302.39        260.56        52.17 o                         
  -5  17  10       1389.32       1598.43       111.74 o                         
  -4  17  10         30.13         38.35        46.77 o                         
  -3  17  10        308.70        314.62        66.27 o                         
  -2  17  10        126.24        184.42        49.46 o                         
  -1  17  10      12454.56      12039.40       338.67 o                         
   0  17  10        978.72       1065.21        87.15 o                         
   1  17  10       2791.78       1957.77       115.99 o                         
   2  17  10       2122.04       2251.59        92.74 o                         
   3  17  10       3127.74       2844.30       153.37 o                         
   4  17  10       4073.98       4189.36       120.38 o                         
   5  17  10       2182.00       2063.99        85.42 o                         
  -5  18  10       1267.16        953.63       128.19 o                         
  -4  18  10       5045.41       5171.00       165.26 o                         
  -3  18  10        596.89        397.84        52.02 o                         
  -2  18  10       8435.17       8342.09       525.50 o                         
  -1  18  10        342.73        276.14        48.55 o                         
   0  18  10      10505.29       9507.77       280.17 o                         
   1  18  10       2766.21       2618.05       123.70 o                         
   2  18  10       5533.58       5623.52       174.74 o                         
   3  18  10       1813.37       1659.41        69.12 o                         
   4  18  10        320.07        292.05        36.55 o                         
  -4  19  10       2912.65       2630.68       133.19 o                         
  -3  19  10       1179.07       1175.83        67.75 o                         
  -2  19  10       3368.04       2684.28       134.09 o                         
  -1  19  10       6598.22       6928.13       205.43 o                         
   0  19  10        455.49        694.78        91.68 o                         
   1  19  10        906.23        875.85        66.38 o                         
   2  19  10       2510.81       2516.80       152.43 o                         
  -2  20  10       4264.23       3756.22       178.35 o                         
  -1  20  10        320.00        165.46        49.19 o                         
   0  20  10       3946.25       3320.16       169.33 o                         
  -9   0  11      14230.28      14015.01       415.32 o                         
  -7   0  11       7763.56       7889.02       321.94 o                         
  -5   0  11       7326.59       6894.52       184.31 o                         
  -3   0  11       1017.17        727.56       106.88 o                         
  -1   0  11       3089.29       5443.72       316.53 o                         
   1   0  11      13359.06      12638.03       374.67 o                         
   3   0  11      53546.20      59319.62      1385.17 o                         
   5   0  11      10891.90      12068.97       371.74 o                         
   7   0  11       2942.77       2888.10       209.87 o                         
   9   0  11        221.89         78.38        52.34 o                         
 -10   1  11       1070.95       1068.39       100.47 o                         
  -9   1  11        280.29        330.30        34.39 o                         
  -8   1  11       1066.56        989.40        52.85 o                         
  -7   1  11       3951.74       3733.94       159.45 o                         
  -6   1  11       1370.34       1450.71        48.94 o                         
  -5   1  11        254.34        138.34        21.03 o                         
  -4   1  11       1438.04       1951.68        61.96 o                         
  -3   1  11      41000.71      40893.52       762.95 o                         
  -2   1  11       2259.87       3337.68       110.20 o                         
  -1   1  11      21951.91      22024.92       462.57 o                         
   0   1  11       3637.91       3149.66       127.23 o                         
   1   1  11       6567.97       6837.91       200.50 o                         
   2   1  11       5478.33       5023.69       190.96 o                         
   3   1  11       9782.47      10480.94       306.25 o                         
   4   1  11       9979.64      10604.03       180.41 o                         
   5   1  11       5407.46       5673.85       308.76 o                         
   6   1  11       8879.21       8953.37       272.11 o                         
   7   1  11       6668.99       7392.77       201.46 o                         
   8   1  11         57.76         26.86        32.72 o                         
   9   1  11       9984.08       9817.94       217.91 o                         
 -10   2  11        738.55        582.27        79.58 o                         
  -9   2  11       1857.10       1804.19        81.11 o                         
  -8   2  11        499.60        462.19        61.31 o                         
  -7   2  11      11229.47      11099.24       219.11 o                         
  -6   2  11       4642.16       4134.15       143.78 o                         
  -5   2  11       2737.62       2682.89        84.24 o                         
  -4   2  11      28978.61      26718.66       433.50 o                         
  -3   2  11        493.80        437.56        62.01 o                         
  -2   2  11      67803.65      68868.74       940.64 o                         
  -1   2  11          1.14        252.25        50.73 o                         
   0   2  11      57094.87      58612.66       904.00 o                         
   1   2  11        637.93        720.37        64.96 o                         
   2   2  11       7002.42       8380.77       302.96 o                         
   3   2  11       1065.34       1130.66        94.90 o                         
   4   2  11         64.74         90.91        27.45 o                         
   5   2  11       3899.87       4409.21       130.48 o                         
   6   2  11      14249.37      16183.47       612.44 o                         
   7   2  11        168.38        194.79        42.92 o                         
   8   2  11       7114.58       7551.56       195.91 o                         
   9   2  11         32.09         46.28        33.91 o                         
 -10   3  11       3947.20       3639.53       195.39 o                         
  -9   3  11         12.92         16.44        28.82 o                         
  -8   3  11      14248.89      14931.99       310.33 o                         
  -7   3  11        499.64        566.19        41.89 o                         
  -6   3  11       5677.62       5740.87       159.46 o                         
  -5   3  11       2116.24       1941.11        60.36 o                         
  -4   3  11      10323.11      11039.00       179.17 o                         
  -3   3  11       7535.60       6769.36       199.36 o                         
  -2   3  11       8881.06       7508.52       187.51 o                         
  -1   3  11      10170.27       9972.85       218.89 o                         
   0   3  11      12263.20      11000.52       262.33 o                         
   1   3  11       8945.23      10241.04       256.77 o                         
   2   3  11      55583.07      55666.30      1415.24 o                         
   3   3  11         15.49         34.52        21.93 o                         
   4   3  11      21937.50      23186.55       334.36 o                         
   5   3  11       5144.38       5136.23       139.02 o                         
   6   3  11       8769.18       8936.40       323.93 o                         
   7   3  11       2955.33       3099.77       115.94 o                         
   8   3  11       2243.54       1880.37        83.81 o                         
   9   3  11        713.72        720.51        58.99 o                         
 -10   4  11        552.80        590.99        80.24 o                         
  -9   4  11       3003.37       2762.93       186.34 o                         
  -8   4  11        128.89         78.15        29.55 o                         
  -7   4  11       4683.67       4576.18       117.77 o                         
  -6   4  11        430.55        442.16        32.20 o                         
  -5   4  11       2687.73       2809.11        84.94 o                         
  -4   4  11       6217.94       6036.40       120.29 o                         
  -3   4  11        979.68       1192.48        73.54 o                         
  -2   4  11       1003.75       1142.56        69.67 o                         
  -1   4  11       8974.17       7635.25       191.44 o                         
   0   4  11        626.77        688.21        73.99 o                         
   1   4  11      56231.11      54257.18       972.00 o                         
   2   4  11        106.28        118.14        34.91 o                         
   3   4  11       8069.41       7657.45       164.41 o                         
   4   4  11          4.51         40.70        24.61 o                         
   5   4  11      20946.78      21006.00       350.59 o                         
   6   4  11        165.54         69.94        44.15 o                         
   7   4  11       1138.31        943.15        66.76 o                         
   8   4  11        645.46        701.60        54.34 o                         
   9   4  11         43.31         49.32        29.21 o                         
 -10   5  11       1188.47       1183.02       104.21 o                         
  -9   5  11        557.34        326.39        79.57 o                         
  -8   5  11        518.65        579.06        65.61 o                         
  -7   5  11       6851.32       6635.58       323.29 o                         
  -6   5  11       1388.20       1634.79        88.66 o                         
  -5   5  11      18987.63      18348.48       407.74 o                         
  -4   5  11        392.60        401.06        44.81 o                         
  -3   5  11      23529.44      23217.30       481.22 o                         
  -2   5  11        380.90        460.69        89.49 o                         
  -1   5  11      17545.57      18685.20       598.08 o                         
   0   5  11        610.77        718.85       121.52 o                         
   1   5  11      21417.60      24456.31       618.17 o                         
   2   5  11       7544.81       8316.29       211.23 o                         
   3   5  11       5500.49       5837.68       134.70 o                         
   4   5  11       5107.47       4781.40       117.66 o                         
   5   5  11        157.07        237.76        38.09 o                         
   6   5  11        377.32        335.16        46.99 o                         
   7   5  11       8501.35       9450.70       234.23 o                         
   8   5  11        355.70        384.50        43.85 o                         
   9   5  11       2033.37       1885.81        83.61 o                         
 -10   6  11        621.25        554.21        73.56 o                         
  -9   6  11       1865.48       1812.06       145.39 o                         
  -8   6  11        300.51        379.61        75.99 o                         
  -7   6  11        834.76        733.91       104.14 o                         
  -6   6  11       1973.37       1880.80        95.13 o                         
  -5   6  11       4072.52       3934.33       217.20 o                         
  -4   6  11       6062.30       5873.60       190.85 o                         
  -3   6  11         76.55         74.65        25.38 o                         
  -2   6  11      12034.05      12757.97       255.81 o                         
  -1   6  11      11927.40      11120.21       606.73 o                         
   0   6  11       4386.10       4618.70       218.70 o                         
   1   6  11      31446.94      33561.09       728.66 o                         
   2   6  11       7429.14       7327.45       192.59 o                         
   3   6  11       4569.80       4797.84       241.54 o                         
   4   6  11       5624.62       5699.98       780.24 o                         
   5   6  11       5757.51       6233.11       151.09 o                         
   6   6  11       5313.86       5231.54       135.51 o                         
   7   6  11       2518.53       2090.14        92.80 o                         
   8   6  11       7125.96       6961.92       177.01 o                         
   9   6  11        290.11        187.18        27.47 o                         
 -10   7  11       8041.87       7703.85       421.68 o                         
  -9   7  11       2235.71       2467.13       109.99 o                         
  -8   7  11      15963.68      16782.89       609.80 o                         
  -7   7  11        895.82        768.31       103.50 o                         
  -6   7  11      18308.28      18367.81       463.56 o                         
  -5   7  11          2.08         36.43        31.99 o                         
  -4   7  11       8950.18       9607.28       253.31 o                         
  -3   7  11       3606.20       3495.66        94.13 o                         
  -2   7  11        693.29        899.29       129.22 o                         
  -1   7  11       5582.59       5867.34       220.29 o                         
   0   7  11      14836.19      14199.15       292.55 o                         
   1   7  11       3397.18       3530.59        79.66 o                         
   2   7  11      21665.67      22968.39       794.98 o                         
   3   7  11         76.93         75.38        37.77 o                         
   4   7  11      23240.05      24199.21       424.00 o                         
   5   7  11        334.95        248.73        35.35 o                         
   6   7  11       9336.90       9425.56       230.65 o                         
   7   7  11         51.19         34.85        31.53 o                         
   8   7  11       1574.84       1301.40        64.47 o                         
   9   7  11          3.22          8.72        20.15 o                         
  -9   8  11       6173.08       6550.26       251.22 o                         
  -8   8  11        217.53        248.58        68.94 o                         
  -7   8  11      13141.54      13389.34       368.91 o                         
  -6   8  11      11376.31      11291.23       317.88 o                         
  -5   8  11       1981.60       1788.20       101.85 o                         
  -4   8  11      15730.16      16148.46       349.16 o                         
  -3   8  11         91.76        106.00        27.85 o                         
  -2   8  11       8645.42       7820.48       143.70 o                         
  -1   8  11       5832.31       6033.75       229.67 o                         
   0   8  11       4723.18       4821.71       109.85 o                         
   1   8  11       6624.04       6806.74       140.16 o                         
   2   8  11       1588.37       1592.85       118.42 o                         
   3   8  11      12941.99      12807.13       267.00 o                         
   4   8  11         96.09        110.21        32.65 o                         
   5   8  11       3278.68       3066.94       112.52 o                         
   6   8  11      10241.33      10894.64       255.04 o                         
   7   8  11       2662.13       2774.53        99.57 o                         
   8   8  11       1985.51       2290.17       101.22 o                         
   9   8  11       1199.67       1171.62        78.27 o                         
  -9   9  11         49.77         26.76        30.20 o                         
  -8   9  11        977.28        797.11        95.68 o                         
  -7   9  11       3367.49       3925.79       159.72 o                         
  -6   9  11         73.92        140.58        38.25 o                         
  -5   9  11      18059.91      18926.60       907.13 o                         
  -4   9  11       3729.91       3667.54       124.69 o                         
  -3   9  11      41745.60      41653.51       576.05 o                         
  -2   9  11        501.93        472.48        38.01 o                         
  -1   9  11      25330.82      24808.05       699.02 o                         
   0   9  11        221.80        239.90        30.53 o                         
   1   9  11       1916.49       1660.57        74.01 o                         
   2   9  11         34.48         50.52        26.46 o                         
   3   9  11        585.08        733.20        79.56 o                         
   4   9  11        231.95        204.82        37.94 o                         
   5   9  11       3884.34       4056.77       168.93 o                         
   6   9  11         89.60        152.97        42.50 o                         
   7   9  11       4828.05       4666.43       198.99 o                         
   8   9  11        613.61        529.88        66.55 o                         
  -9  10  11       6431.87       5978.59       255.16 o                         
  -8  10  11         60.80         79.95        37.46 o                         
  -7  10  11      12899.98      12762.51       287.00 o                         
  -6  10  11        640.28        955.35        56.23 o                         
  -5  10  11       2233.41       1715.21        89.77 o                         
  -4  10  11       8329.70       9029.24       200.46 o                         
  -3  10  11        278.65        518.63       116.01 o                         
  -2  10  11       7594.61       7607.93       150.68 o                         
  -1  10  11       4117.96       4587.12       296.03 o                         
   0  10  11       2878.41       2674.15       246.41 o                         
   1  10  11       3722.33       3897.61       220.96 o                         
   2  10  11        116.86        111.66        29.11 o                         
   3  10  11      12626.09      12571.90       245.18 o                         
   4  10  11         14.89          0.79        33.78 o                         
   5  10  11      11759.15      12035.73       274.30 o                         
   6  10  11        353.97        281.47        48.25 o                         
   7  10  11       2577.17       2821.29       290.30 o                         
   8  10  11        784.77        727.54        48.59 o                         
  -9  11  11        232.97        337.63        36.33 o                         
  -8  11  11       2950.57       2918.62       114.18 o                         
  -7  11  11          6.41         28.26        27.65 o                         
  -6  11  11      10154.29       9878.73       281.95 o                         
  -5  11  11         32.91         15.88        29.05 o                         
  -4  11  11        168.86        345.87        44.83 o                         
  -3  11  11       1391.36       1127.23       117.36 o                         
  -2  11  11       1774.45       2377.19       251.99 o                         
  -1  11  11       4028.62       3962.70       164.10 o                         
   0  11  11      10568.43      10609.10       379.48 o                         
   1  11  11        447.73        473.01        63.64 o                         
   2  11  11      10564.60      10225.30       371.72 o                         
   3  11  11       1585.13       1785.63        86.48 o                         
   4  11  11       9087.07       9236.36       267.35 o                         
   5  11  11         36.50         70.66        33.40 o                         
   6  11  11       7394.29       7381.37       444.87 o                         
   7  11  11       1351.93       1621.20       106.19 o                         
   8  11  11        331.90        412.80       121.93 o                         
  -8  12  11        374.16        513.85        84.82 o                         
  -7  12  11         53.75         81.17        28.01 o                         
  -6  12  11       3847.80       4341.60       145.29 o                         
  -5  12  11        367.80        302.20        49.09 o                         
  -4  12  11      24462.66      24490.42       487.76 o                         
  -3  12  11         58.22         21.52        33.30 o                         
  -2  12  11      31554.36      31864.63       703.84 o                         
  -1  12  11       1839.53       1799.03       121.50 o                         
   0  12  11      14991.81      15826.52       598.74 o                         
   1  12  11        121.16        127.65        48.64 o                         
   2  12  11       5139.98       4612.51       331.77 o                         
   3  12  11       1775.67       1668.80       109.70 o                         
   4  12  11        183.44        249.48        87.17 o                         
   5  12  11         40.80         28.31        52.23 o                         
   6  12  11        291.50        315.67        45.19 o                         
   7  12  11       2804.60       2795.48       252.45 o                         
  -8  13  11       1953.92       1778.51        81.38 o                         
  -7  13  11         27.13         59.15        24.18 o                         
  -6  13  11       1275.50       1059.35        61.05 o                         
  -5  13  11      18013.91      19720.80       622.10 o                         
  -4  13  11         26.43         67.32        42.82 o                         
  -3  13  11       3455.53       3701.27       156.06 o                         
  -2  13  11       2711.96       3262.18       197.00 o                         
  -1  13  11      17300.21      18402.30       472.19 o                         
   0  13  11       3172.41       3506.67       218.83 o                         
   1  13  11       1212.90       1277.04       133.56 o                         
   2  13  11      10136.57      10775.12       313.63 o                         
   3  13  11       1046.12        829.44        81.01 o                         
   4  13  11       6860.74       7650.06       336.89 o                         
   5  13  11       1820.46       1819.38       136.48 o                         
   6  13  11        685.82        676.93        79.79 o                         
   7  13  11       4272.91       4685.69       198.63 o                         
  -7  14  11       6131.06       6391.74       182.80 o                         
  -6  14  11        207.50        222.30        66.67 o                         
  -5  14  11       5755.48       5199.95       471.47 o                         
  -4  14  11        663.06        902.09        61.03 o                         
  -3  14  11        725.90        460.56        81.34 o                         
  -2  14  11         10.65         97.65        63.40 o                         
  -1  14  11       4555.16       4983.88       185.63 o                         
   0  14  11       1830.12       1692.45       147.02 o                         
   1  14  11      22914.58      23182.42       816.98 o                         
   2  14  11          7.42         -6.14        45.55 o                         
   3  14  11      21842.93      20757.12      1538.09 o                         
   4  14  11       1824.59       1685.44       125.64 o                         
   5  14  11       5419.19       6137.87       271.57 o                         
   6  14  11         90.87         30.83        39.61 o                         
  -7  15  11        143.19        223.84        46.17 o                         
  -6  15  11       4798.99       5470.81       243.61 o                         
  -5  15  11       3322.68       3513.61       190.04 o                         
  -4  15  11       7128.11       6697.01       211.06 o                         
  -3  15  11       1316.65       1262.38       119.73 o                         
  -2  15  11        127.13        215.53        67.16 o                         
  -1  15  11       5064.03       4795.67       248.68 o                         
   0  15  11       4447.83       4607.62       146.77 o                         
   1  15  11       4648.29       4654.50       252.52 o                         
   2  15  11       2149.54       2295.99       100.80 o                         
   3  15  11          7.19          7.29        34.50 o                         
   4  15  11       4539.16       4738.32       168.02 o                         
   5  15  11       2086.95       2134.17        80.03 o                         
   6  15  11        575.17        612.88        38.28 o                         
  -6  16  11       2616.51       2857.87       147.01 o                         
  -5  16  11        487.17        283.90        42.54 o                         
  -4  16  11       4072.12       4670.06       229.89 o                         
  -3  16  11        795.51        650.92        87.10 o                         
  -2  16  11       7744.28       8216.16       351.31 o                         
  -1  16  11         96.80         76.60        41.30 o                         
   0  16  11       5304.70       5523.86       199.22 o                         
   1  16  11          5.26        -13.69        40.98 o                         
   2  16  11       2997.83       2979.05       130.98 o                         
   3  16  11        811.29        787.12        57.56 o                         
   4  16  11        409.45        419.78        73.50 o                         
   5  16  11        116.68        103.14        47.74 o                         
  -5  17  11         35.47         40.07        40.59 o                         
  -4  17  11       2168.58       1654.37       120.77 o                         
  -3  17  11       1915.04       2321.50       112.59 o                         
  -2  17  11       2272.68       1851.92       172.80 o                         
  -1  17  11       2095.36       2135.24       110.70 o                         
   0  17  11       6029.04       6352.69       218.34 o                         
   1  17  11        233.76        238.76        40.46 o                         
   2  17  11       5704.50       5606.26       154.87 o                         
   3  17  11        422.13        409.28        42.58 o                         
   4  17  11      10133.91       9554.08       253.29 o                         
  -4  18  11        979.28        950.87        68.74 o                         
  -3  18  11        755.24        521.05        58.08 o                         
  -2  18  11        763.52        642.64       120.36 o                         
  -1  18  11       2109.67       2451.64       317.68 o                         
   0  18  11        897.37        594.57        61.55 o                         
   1  18  11       3321.98       3411.83       177.08 o                         
   2  18  11        156.79        106.04        36.09 o                         
   3  18  11      11884.39      11749.26       421.46 o                         
  -3  19  11       6123.16       6023.85       275.35 o                         
  -2  19  11         90.00        125.78        34.25 o                         
  -1  19  11      11504.78      10886.52       333.89 o                         
   0  19  11        676.85        937.84        96.74 o                         
   1  19  11       1218.21        938.71        64.28 o                         
   2  19  11       1145.30       1132.36        96.08 o                         
 -10   0  12         22.83         24.81        45.30 o                         
  -8   0  12      10016.47       9960.07       287.49 o                         
  -6   0  12       7656.17       7579.81       255.64 o                         
  -4   0  12      22324.36      21704.63       511.14 o                         
  -2   0  12      27234.11      26772.35       553.93 o                         
   0   0  12      32749.37      33335.35       753.80 o                         
   2   0  12       6650.45       7429.69       380.40 o                         
   4   0  12       6831.80       7523.53       673.88 o                         
   6   0  12      28173.39      29296.05       984.98 o                         
   8   0  12      16620.99      15959.34       587.12 o                         
 -10   1  12       2598.02       2171.04       140.21 o                         
  -9   1  12        344.73        415.62        38.86 o                         
  -8   1  12      11663.69      12243.43       474.44 o                         
  -7   1  12        917.76        765.19        47.65 o                         
  -6   1  12        436.29        573.93        35.24 o                         
  -5   1  12       9675.51       9059.71       204.82 o                         
  -4   1  12       1569.79       1875.40        71.40 o                         
  -3   1  12       6604.49       6207.12       163.49 o                         
  -2   1  12       3338.55       2840.92       117.24 o                         
  -1   1  12      11548.77      12133.82       262.73 o                         
   0   1  12        353.33        390.78        60.16 o                         
   1   1  12      10506.68      12486.88       273.60 o                         
   2   1  12       6638.14       6573.23       122.09 o                         
   3   1  12         38.33         69.93        21.33 o                         
   4   1  12      11768.38      11918.97       226.73 o                         
   5   1  12       3734.05       3898.19       131.81 o                         
   6   1  12        927.67        857.71       108.87 o                         
   7   1  12       7670.87       8530.05       220.08 o                         
   8   1  12       1403.24       1685.47        78.58 o                         
   9   1  12       1779.06       1684.82        83.17 o                         
 -10   2  12       2982.23       3001.78       171.20 o                         
  -9   2  12       7445.39       7559.08       322.76 o                         
  -8   2  12       2106.25       1955.29        73.11 o                         
  -7   2  12       3679.29       3644.28       103.78 o                         
  -6   2  12        944.86        843.42        38.72 o                         
  -5   2  12       1575.63       1839.13        79.96 o                         
  -4   2  12       2100.93       1990.18        66.65 o                         
  -3   2  12       4240.47       3670.89       122.56 o                         
  -2   2  12        812.52        825.11        60.50 o                         
  -1   2  12       4542.50       3859.65       137.45 o                         
   0   2  12       6126.91       6062.71       192.58 o                         
   1   2  12      46487.08      44479.58       743.81 o                         
   2   2  12       6083.56       6075.51       106.45 o                         
   3   2  12      33327.64      35121.71       632.53 o                         
   4   2  12         13.27         62.60        29.80 o                         
   5   2  12      15925.71      17112.35       728.47 o                         
   6   2  12        212.95        186.88        72.21 o                         
   7   2  12         80.91         30.92        34.74 o                         
   8   2  12         33.25         45.92        30.83 o                         
   9   2  12        193.74        283.16        45.05 o                         
 -10   3  12       1039.98        946.17        94.40 o                         
  -8   3  12        449.64        373.71        58.75 o                         
  -7   3  12       8562.53       8501.88       180.94 o                         
  -6   3  12          1.02         21.61        19.24 o                         
  -5   3  12       5110.86       4977.85       122.70 o                         
  -4   3  12        407.26        307.06        40.29 o                         
  -3   3  12      21882.97      20760.13       305.99 o                         
  -2   3  12        811.04        638.88        70.91 o                         
  -1   3  12       7320.61       7807.41       202.63 o                         
   0   3  12       9917.14       9520.02       250.88 o                         
   1   3  12        829.49       1531.33       157.32 o                         
   2   3  12      13311.91      13584.35       295.30 o                         
   3   3  12        878.25        850.77        94.49 o                         
   4   3  12       8542.31       8810.54       217.48 o                         
   5   3  12      13040.47      12796.45       514.44 o                         
   6   3  12         34.48         23.27        42.80 o                         
   7   3  12       4595.20       5029.38       151.84 o                         
   8   3  12          8.35         23.80        38.53 o                         
   9   3  12       9161.58       8739.58       328.75 o                         
 -10   4  12         16.03        -14.45        47.08 o                         
  -9   4  12       1579.16       1433.40       131.54 o                         
  -8   4  12        288.06        336.14        84.35 o                         
  -7   4  12       3929.21       3943.70       162.86 o                         
  -6   4  12      10375.61      10186.54       210.07 o                         
  -5   4  12       4203.07       4172.80       168.96 o                         
  -4   4  12      18787.30      17698.78       321.52 o                         
  -3   4  12       3520.92       3529.00        96.91 o                         
  -2   4  12       5668.74       5362.83       135.90 o                         
  -1   4  12       2114.85       1863.03        88.02 o                         
   0   4  12       6179.38       7012.11       237.96 o                         
   1   4  12       7777.93       7455.20       144.04 o                         
   2   4  12        130.89        385.77        82.54 o                         
   3   4  12       2605.77       2731.17        77.74 o                         
   4   4  12       1193.81       1227.88        93.50 o                         
   5   4  12       9277.60       9540.79       198.25 o                         
   6   4  12      22158.28      22752.24       564.25 o                         
   7   4  12        119.25        133.17        37.38 o                         
   8   4  12       6162.95       6084.10       193.36 o                         
   9   4  12          1.39         -8.74        37.40 o                         
 -10   5  12       4800.05       4975.11       226.00 o                         
  -9   5  12        546.24        851.91       102.67 o                         
  -8   5  12       6812.80       7030.31       228.91 o                         
  -7   5  12       1308.93       1380.11       134.12 o                         
  -6   5  12       6144.00       6317.06       204.22 o                         
  -5   5  12        340.89        320.62        44.29 o                         
  -4   5  12       1222.01       1480.73       144.36 o                         
  -3   5  12       1612.75       1577.29        94.65 o                         
  -2   5  12       6086.93       5781.93       157.70 o                         
  -1   5  12       4671.14       4611.13       113.55 o                         
   0   5  12      52998.21      51048.50       748.36 o                         
   1   5  12       3033.62       3226.87        69.68 o                         
   2   5  12      53889.14      54939.54       673.89 o                         
   3   5  12         34.52         51.22        25.37 o                         
   4   5  12      10045.24      10228.25       193.26 o                         
   5   5  12         96.73         89.27        28.15 o                         
   6   5  12       5113.00       4486.29       217.99 o                         
   7   5  12       1270.97       1069.46        67.05 o                         
   8   5  12         98.20         52.19        28.69 o                         
   9   5  12        359.76        303.86        35.59 o                         
 -10   6  12       3731.67       3553.26       174.11 o                         
  -9   6  12       9562.53       9230.38       559.17 o                         
  -8   6  12         14.86         -2.35        40.75 o                         
  -7   6  12       6904.13       7415.76       341.87 o                         
  -6   6  12       2766.83       2779.85       174.67 o                         
  -5   6  12       6740.72       7058.78       354.53 o                         
  -4   6  12      10178.32       9420.28       175.96 o                         
  -3   6  12        187.51        211.62        51.68 o                         
  -2   6  12       3595.62       3506.23       106.56 o                         
  -1   6  12      16465.39      16264.55       364.50 o                         
   0   6  12       1187.67       1056.25       165.09 o                         
   1   6  12      12039.37      12084.93       182.52 o                         
   2   6  12        174.37        206.98        60.56 o                         
   3   6  12      29275.11      29742.05       602.23 o                         
   4   6  12        126.54        149.84        30.93 o                         
   5   6  12       4478.50       4366.83       159.34 o                         
   6   6  12       5433.36       5658.26       141.12 o                         
   7   6  12        178.49        142.91        36.47 o                         
   8   6  12       1464.53       1587.02        70.40 o                         
   9   6  12       1925.14       1800.75        60.57 o                         
  -9   7  12        256.04        367.88        53.39 o                         
  -8   7  12         64.45         80.92        54.12 o                         
  -7   7  12       4310.80       4424.04       245.70 o                         
  -6   7  12       3734.17       4150.13       161.58 o                         
  -5   7  12      45661.61      45291.22      1129.29 o                         
  -4   7  12         27.48         43.87        24.30 o                         
  -3   7  12      31344.51      30615.48       470.74 o                         
  -2   7  12       1308.53       1152.60        58.00 o                         
  -1   7  12      12736.41      12742.32       380.51 o                         
   0   7  12        260.89        175.53        32.39 o                         
   1   7  12       1598.32       1387.63       135.61 o                         
   2   7  12        100.80        168.42        26.21 o                         
   3   7  12       2165.36       2236.57       220.43 o                         
   4   7  12       1363.21       1302.06        98.25 o                         
   5   7  12       9458.01      10650.43       251.89 o                         
   6   7  12        386.76        401.55        46.93 o                         
   7   7  12      15172.20      15135.06       393.89 o                         
   8   7  12       1953.27       1869.42       124.30 o                         
  -9   8  12       3125.64       2974.80        93.50 o                         
  -8   8  12       3383.77       3594.32       158.47 o                         
  -7   8  12       5336.60       5233.75       189.42 o                         
  -6   8  12       7231.05       7562.46       489.65 o                         
  -5   8  12       3054.48       2388.30       126.36 o                         
  -4   8  12       5562.44       6102.89       207.27 o                         
  -3   8  12       2643.67       3232.87       351.62 o                         
  -2   8  12      16609.55      16040.76       262.20 o                         
  -1   8  12       2544.71       2686.71       136.17 o                         
   0   8  12        633.91        622.09        41.20 o                         
   1   8  12      18341.59      19716.23       598.45 o                         
   2   8  12         13.29         -2.56        31.67 o                         
   3   8  12         86.05        129.69        36.10 o                         
   4   8  12       7135.19       7555.59       248.70 o                         
   5   8  12       2038.29       2051.33        82.93 o                         
   6   8  12        216.59        196.13        38.86 o                         
   7   8  12         15.43         42.28        27.34 o                         
   8   8  12       5678.05       5322.14       164.11 o                         
  -9   9  12        617.78        540.08        72.34 o                         
  -8   9  12      10503.31      10739.98       600.63 o                         
  -7   9  12        234.69        216.61        39.65 o                         
  -6   9  12       4853.23       4425.54       190.05 o                         
  -5   9  12        473.56        437.12        47.73 o                         
  -4   9  12        255.41        181.57        67.42 o                         
  -3   9  12       5259.34       5126.46       144.75 o                         
  -2   9  12      13113.09      14049.52       688.52 o                         
  -1   9  12       3372.79       3586.34        96.84 o                         
   0   9  12      10965.92      11132.33       318.45 o                         
   1   9  12        695.09        654.63        63.94 o                         
   2   9  12       5043.81       5061.32       141.99 o                         
   3   9  12       1124.36       1051.84        67.97 o                         
   4   9  12      10611.05      11040.61       304.27 o                         
   5   9  12       1844.01       1849.82       106.72 o                         
   6   9  12       1622.28       1792.22        98.13 o                         
   7   9  12       1788.21       1858.29        90.18 o                         
   8   9  12          3.42         32.22        36.32 o                         
  -9  10  12        218.13        233.07        34.51 o                         
  -8  10  12        980.61       1401.44       110.95 o                         
  -7  10  12       3461.76       3623.03       121.03 o                         
  -6  10  12       3733.48       4307.62       120.58 o                         
  -5  10  12          2.67         20.38        29.02 o                         
  -4  10  12      27426.04      27994.37       545.06 o                         
  -3  10  12       4011.11       4478.68       277.01 o                         
  -2  10  12      27454.25      26598.32       421.93 o                         
  -1  10  12       9448.47      10074.33       227.74 o                         
   0  10  12       5280.65       4917.35       152.29 o                         
   1  10  12       2019.40       2130.68        93.66 o                         
   2  10  12         66.31        103.56        40.85 o                         
   3  10  12       5408.20       5174.65       153.71 o                         
   4  10  12       3445.06       3641.56       127.46 o                         
   5  10  12       5669.45       5583.08       159.10 o                         
   6  10  12       4358.47       4459.51       160.62 o                         
   7  10  12       1203.84       1175.10        69.21 o                         
   8  10  12       3862.96       3711.88       162.78 o                         
  -8  11  12       1172.50       1063.16        55.05 o                         
  -7  11  12        488.61        602.22        55.77 o                         
  -6  11  12       3959.30       3865.60       111.63 o                         
  -5  11  12      10551.14      11980.81       240.16 o                         
  -4  11  12       1999.80       2152.63        93.86 o                         
  -3  11  12      20460.84      20404.24       360.26 o                         
  -2  11  12        106.69        121.65        37.54 o                         
  -1  11  12      12645.04      12194.15       474.30 o                         
   0  11  12         41.24         29.05        57.79 o                         
   1  11  12         57.93         64.30        42.60 o                         
   2  11  12        563.55        515.07        94.07 o                         
   3  11  12       3305.62       3563.67       140.36 o                         
   4  11  12       2132.28       2141.64       150.73 o                         
   5  11  12       6623.94       6692.90       176.23 o                         
   6  11  12        899.61       1011.93       241.44 o                         
   7  11  12       8426.00       8846.06       574.07 o                         
  -8  12  12        190.55        238.60        29.85 o                         
  -7  12  12       5697.24       5856.15       216.42 o                         
  -6  12  12       2372.53       2709.17        88.72 o                         
  -5  12  12       1097.83        944.48        72.79 o                         
  -4  12  12       4449.68       4738.67       147.19 o                         
  -3  12  12        759.06       1236.86        73.63 o                         
  -2  12  12       5080.70       5828.62       283.55 o                         
  -1  12  12      21596.41      21078.88       757.29 o                         
   0  12  12         87.19         52.16        63.73 o                         
   1  12  12      10855.85      11070.25       376.20 o                         
   2  12  12       1504.17       1446.19        99.57 o                         
   3  12  12      26257.10      26405.15      1512.54 o                         
   4  12  12        422.33        373.82        57.15 o                         
   5  12  12       3559.02       3608.19       330.46 o                         
   6  12  12         22.47         27.26        31.63 o                         
   7  12  12       2033.02       2256.91       123.88 o                         
  -7  13  12       1369.74       1609.48        66.94 o                         
  -6  13  12       3763.56       3564.99       112.51 o                         
  -5  13  12        232.11        210.25        39.50 o                         
  -4  13  12       1588.55       2216.20       113.88 o                         
  -3  13  12       4014.96       3463.43       204.99 o                         
  -2  13  12       2762.98       3578.71       211.67 o                         
  -1  13  12        912.39        670.99        76.66 o                         
   0  13  12      16173.46      16130.78       614.42 o                         
   1  13  12        574.30        452.04        89.71 o                         
   2  13  12       5885.45       5883.74       300.57 o                         
   3  13  12         54.48         54.28        45.83 o                         
   4  13  12       2228.01       2268.75       156.79 o                         
   5  13  12       2436.31       2148.57       143.92 o                         
   6  13  12       1350.21       1388.11       104.50 o                         
   7  13  12        129.16        117.11        22.50 o                         
  -7  14  12          1.49         -1.18        26.56 o                         
  -6  14  12       6729.93       7028.08       209.68 o                         
  -5  14  12        116.70         47.73        48.04 o                         
  -4  14  12       7768.34       7726.20       266.03 o                         
  -3  14  12         86.28         64.55        54.25 o                         
  -2  14  12       7768.94       7908.69       349.70 o                         
  -1  14  12       1350.70       1643.74       139.04 o                         
   0  14  12        371.55        299.89       101.87 o                         
   1  14  12          2.35         17.03        59.84 o                         
   2  14  12         10.25          5.56        55.51 o                         
   3  14  12        615.99        539.21        67.46 o                         
   4  14  12       1248.28       1049.37        74.88 o                         
   5  14  12       2955.93       2958.68       140.82 o                         
   6  14  12       6074.56       6075.05       144.40 o                         
  -6  15  12        637.50        530.93        69.47 o                         
  -5  15  12       7941.18       8386.13       337.93 o                         
  -4  15  12       1840.24       1575.86       106.36 o                         
  -3  15  12      13464.67      14453.24       538.05 o                         
  -2  15  12         21.85         34.17        55.81 o                         
  -1  15  12       1365.13       1500.96       129.11 o                         
   0  15  12       9112.27       8253.78       267.87 o                         
   1  15  12       1419.83       1376.30       132.00 o                         
   2  15  12       8884.16       8570.58       282.57 o                         
   3  15  12        205.16        249.79        41.92 o                         
   4  15  12       4998.57       5010.31       273.96 o                         
   5  15  12       3315.50       3443.48       101.49 o                         
  -6  16  12          4.71         27.51        33.69 o                         
  -5  16  12       1987.85       1901.59       122.91 o                         
  -4  16  12         13.40         51.59        32.94 o                         
  -3  16  12          5.27         30.04        50.57 o                         
  -2  16  12         74.33        103.63        53.79 o                         
  -1  16  12       3068.76       3699.01       154.91 o                         
   0  16  12         51.62         74.78        43.23 o                         
   1  16  12       9395.18       9369.36       280.97 o                         
   2  16  12       1797.86       1746.10       275.85 o                         
   3  16  12       9641.85       9152.02       326.74 o                         
   4  16  12       1401.46       1230.84        61.09 o                         
   5  16  12        908.03        887.49        55.06 o                         
  -5  17  12      10709.14       9479.32       358.38 o                         
  -4  17  12        382.90        373.87        47.44 o                         
  -3  17  12       6125.77       6030.53       195.14 o                         
  -2  17  12       1201.58       1568.32        91.02 o                         
  -1  17  12       5410.87       4783.62       183.87 o                         
   0  17  12       2671.43       3093.19       136.72 o                         
   1  17  12       1759.77       1628.53       350.85 o                         
   2  17  12       3831.90       3887.02       146.96 o                         
   3  17  12         38.62         72.53        28.77 o                         
   4  17  12       1855.67       2001.98       115.76 o                         
  -4  18  12       1834.59       1920.20       185.58 o                         
  -3  18  12        314.93        221.08        40.04 o                         
  -2  18  12       7825.27       8143.39       303.82 o                         
  -1  18  12         20.55         34.57        35.48 o                         
   0  18  12        582.21        377.07        50.75 o                         
   1  18  12         62.44         77.65        52.80 o                         
   2  18  12         60.65         38.50        51.15 o                         
   3  18  12        186.06        144.43        34.49 o                         
  -2  19  12       1250.82       1401.92       140.67 o                         
  -1  19  12       1455.10       1433.35        71.81 o                         
   0  19  12       3764.93       3474.45       122.35 o                         
   1  19  12          2.78         27.56        41.24 o                         
  -9   0  13       4993.56       4751.98       580.45 o                         
  -7   0  13       1086.90       1089.14       122.96 o                         
  -5   0  13       8359.27       7355.43       294.32 o                         
  -3   0  13      17069.60      15086.73       291.40 o                         
  -1   0  13      27170.09      24493.06       700.92 o                         
   1   0  13      31364.23      32181.47       689.55 o                         
   3   0  13      13884.28      14085.38       359.04 o                         
   5   0  13      11915.95      11512.72      1016.54 o                         
   7   0  13       3663.40       4036.50       161.04 o                         
   9   0  13       5368.41       5396.14       228.41 o                         
 -10   1  13       6326.40       6044.57       257.40 o                         
  -9   1  13       3160.41       3284.04        96.55 o                         
  -8   1  13       2634.80       2422.49       124.41 o                         
  -7   1  13       8533.50       8821.53       278.56 o                         
  -6   1  13         10.43         46.81        30.15 o                         
  -5   1  13       8151.37       8751.15       217.14 o                         
  -4   1  13      14956.87      14241.72       268.43 o                         
  -3   1  13      24843.40      25994.56       583.09 o                         
  -2   1  13       5496.65       5114.99       101.00 o                         
  -1   1  13      23224.93      25686.29       395.81 o                         
   0   1  13      14382.44      13702.02       225.53 o                         
   1   1  13        479.28        623.37        56.57 o                         
   2   1  13      14197.91      13860.97       203.37 o                         
   3   1  13       1171.97       1243.69        82.09 o                         
   4   1  13       1274.92       1347.02        74.30 o                         
   5   1  13      15643.83      15773.26       454.29 o                         
   6   1  13         55.46        212.25        73.86 o                         
   7   1  13       4710.00       4492.97       142.07 o                         
   8   1  13       1134.52       1219.24        64.99 o                         
   9   1  13       2999.71       2276.81        91.76 o                         
 -10   2  13         12.93         78.92        48.09 o                         
  -9   2  13         17.53         41.77        30.34 o                         
  -8   2  13       9616.96       9719.40       384.39 o                         
  -7   2  13        969.19        968.40        82.12 o                         
  -6   2  13      16916.75      16244.40       301.59 o                         
  -5   2  13         59.84         57.14        30.02 o                         
  -4   2  13      30687.11      30785.52       457.07 o                         
  -3   2  13       4290.73       3788.03       101.20 o                         
  -2   2  13       8490.01       8892.59       287.84 o                         
  -1   2  13        336.61        358.32        34.68 o                         
   0   2  13      10465.28      11522.45       362.94 o                         
   1   2  13       3240.69       3467.89       100.26 o                         
   2   2  13        540.43        508.86        88.50 o                         
   3   2  13          4.89         47.76        24.42 o                         
   4   2  13      15336.52      16291.53       499.45 o                         
   5   2  13       2759.82       2802.41       139.49 o                         
   6   2  13      22438.38      23236.50       815.31 o                         
   7   2  13       1320.50       1353.42        76.14 o                         
   8   2  13       6571.11       6117.21       160.36 o                         
   9   2  13       1617.14       1633.36       100.76 o                         
 -10   3  13       2692.32       2499.87       147.37 o                         
  -9   3  13         47.84         51.43        51.33 o                         
  -8   3  13       8626.59       8478.94       263.43 o                         
  -7   3  13        464.39        497.93        64.52 o                         
  -6   3  13       1101.77       1521.78       106.45 o                         
  -5   3  13        282.02        282.87        31.90 o                         
  -4   3  13       1155.87        788.14        69.59 o                         
  -3   3  13        119.06        132.33        27.62 o                         
  -2   3  13      12421.59      11573.50       194.47 o                         
  -1   3  13        290.48        306.36        25.50 o                         
   0   3  13      28888.81      28581.21       332.05 o                         
   1   3  13          4.39         57.25        22.56 o                         
   2   3  13      24495.43      25674.25       332.64 o                         
   3   3  13       1176.78       1349.83       115.36 o                         
   4   3  13      24812.15      26684.12       822.07 o                         
   5   3  13      11609.35      11222.84       325.65 o                         
   6   3  13        374.03        479.99        60.01 o                         
   7   3  13       9304.39       9438.52       284.91 o                         
   8   3  13         52.14        113.84        40.90 o                         
   9   3  13       3082.86       3098.01       148.78 o                         
 -10   4  13         36.87         29.32        41.22 o                         
  -9   4  13       8216.73       7944.92       344.95 o                         
  -8   4  13       1438.61       1470.73        92.97 o                         
  -7   4  13        659.57        668.23       122.31 o                         
  -6   4  13       3936.61       4060.33       107.32 o                         
  -5   4  13        100.77        187.53        35.74 o                         
  -4   4  13       4904.09       4808.93       123.57 o                         
  -3   4  13       3995.83       3821.54       191.35 o                         
  -2   4  13       1534.08       1689.94       101.79 o                         
  -1   4  13       6656.38       6391.14       111.66 o                         
   0   4  13         10.59         71.42        19.85 o                         
   1   4  13      46602.47      47185.77       543.81 o                         
   2   4  13      13959.57      14685.65       223.22 o                         
   3   4  13      18647.53      18038.62       307.56 o                         
   4   4  13       5172.09       5592.39       135.03 o                         
   5   4  13       5402.35       5267.55       183.98 o                         
   6   4  13       4537.78       4443.60       193.73 o                         
   7   4  13        112.45         74.78        33.02 o                         
   8   4  13        533.17        542.63        43.68 o                         
   9   4  13        382.17        345.89        50.81 o                         
 -10   5  13        443.66        328.72        58.31 o                         
  -9   5  13       1219.02       1737.86       135.33 o                         
  -8   5  13        136.73        239.08        47.93 o                         
  -7   5  13      14519.45      14154.45       384.42 o                         
  -6   5  13        944.30        888.80        73.10 o                         
  -5   5  13      34770.87      35317.46       609.24 o                         
  -4   5  13        234.46        246.47        36.00 o                         
  -3   5  13       8976.23       8766.01       178.04 o                         
  -2   5  13         32.14         31.19        22.99 o                         
  -1   5  13         42.77         74.90        25.64 o                         
   0   5  13         32.10         55.15        24.15 o                         
   1   5  13       3304.96       4342.72       146.76 o                         
   2   5  13       1076.01        934.69        45.86 o                         
   3   5  13      10787.19      10580.61       363.61 o                         
   4   5  13        200.21        158.24        28.62 o                         
   5   5  13      15893.48      16775.31       355.95 o                         
   6   5  13         79.02         72.36        37.27 o                         
   7   5  13       9695.86       9676.66       229.96 o                         
   8   5  13        539.22        505.62        42.01 o                         
  -9   6  13       7258.42       7107.73       308.66 o                         
  -8   6  13       6278.58       6316.24       207.43 o                         
  -7   6  13       1148.25       1028.34       178.45 o                         
  -6   6  13      11421.89      11723.93       327.91 o                         
  -5   6  13       7757.19       8275.82       289.31 o                         
  -4   6  13      16453.27      15883.42       263.08 o                         
  -3   6  13        949.97        965.89        64.80 o                         
  -2   6  13       9653.32       9032.94       192.49 o                         
  -1   6  13      19087.18      17567.23       557.66 o                         
   0   6  13        119.23        131.43        34.97 o                         
   1   6  13      13339.59      13478.85       225.60 o                         
   2   6  13        605.48        701.07        96.36 o                         
   3   6  13       5686.56       6086.80       139.60 o                         
   4   6  13      11197.50      11592.00       274.12 o                         
   5   6  13         11.17         36.19        33.32 o                         
   6   6  13       5966.99       5952.92       144.17 o                         
   7   6  13          2.18         12.42        30.63 o                         
   8   6  13       3739.41       3301.11       100.09 o                         
  -9   7  13       3985.00       3898.04       112.19 o                         
  -8   7  13       1880.31       1559.02       141.87 o                         
  -7   7  13         78.59        127.44        47.07 o                         
  -6   7  13       2294.23       2007.33       430.27 o                         
  -5   7  13        202.41        274.83        51.61 o                         
  -4   7  13       4673.70       5051.39       567.34 o                         
  -3   7  13        449.13        492.54        47.51 o                         
  -2   7  13      16222.03      15690.20       331.54 o                         
  -1   7  13       1328.22       1344.56        77.28 o                         
   0   7  13      44507.39      44907.66       805.84 o                         
   1   7  13        750.82        694.36        43.50 o                         
   2   7  13      21423.90      22403.35       330.23 o                         
   3   7  13        610.44        678.22        53.03 o                         
   4   7  13       7268.53       7126.13       287.84 o                         
   5   7  13        730.95        832.73        63.89 o                         
   6   7  13        460.04        417.62        71.14 o                         
   7   7  13        114.44         92.07        38.96 o                         
   8   7  13       1633.90       1536.05        75.54 o                         
  -9   8  13        444.05        491.30        58.36 o                         
  -8   8  13       1459.77       1533.40       125.86 o                         
  -7   8  13       2206.16       1953.25       198.88 o                         
  -6   8  13       7120.05       7107.66       189.01 o                         
  -5   8  13          7.50         76.68        35.77 o                         
  -4   8  13      30987.53      30159.93       496.15 o                         
  -3   8  13       1280.03       1658.62       142.13 o                         
  -2   8  13       3576.91       3320.10       121.00 o                         
  -1   8  13       7703.38       8282.76       377.67 o                         
   0   8  13       7616.21       7500.47       534.79 o                         
   1   8  13       2193.41       2114.50        78.87 o                         
   2   8  13       4206.47       4222.55       180.25 o                         
   3   8  13       5918.78       5463.74       148.29 o                         
   4   8  13       2645.67       2581.31       127.98 o                         
   5   8  13        857.38        856.89        52.65 o                         
   6   8  13       6702.07       7256.55       185.74 o                         
   7   8  13         81.62         66.90        27.14 o                         
   8   8  13       3184.54       2900.73       103.80 o                         
  -9   9  13        435.00        431.83        42.01 o                         
  -8   9  13         43.48         53.36        35.83 o                         
  -7   9  13       7157.44       7880.36       200.11 o                         
  -6   9  13         29.96         -3.68        32.70 o                         
  -5   9  13       7629.83       7732.90       248.89 o                         
  -4   9  13          5.82         16.91        32.79 o                         
  -3   9  13      26876.41      26430.10       445.18 o                         
  -2   9  13        523.04        495.45        48.51 o                         
  -1   9  13      12541.17      11423.45       581.98 o                         
   0   9  13       4759.94       4845.69       106.58 o                         
   1   9  13         28.02         97.59        33.68 o                         
   2   9  13        150.46        292.97        51.52 o                         
   3   9  13       3936.19       4196.30       210.45 o                         
   4   9  13        344.66        428.81        47.37 o                         
   5   9  13       8617.62       9449.92       264.38 o                         
   6   9  13       1805.10       1930.55        98.39 o                         
   7   9  13       2455.63       2335.87        97.84 o                         
   8   9  13        128.40         83.46        35.62 o                         
  -8  10  13         12.53         16.58        33.20 o                         
  -7  10  13       2343.75       2157.73        88.82 o                         
  -6  10  13       2817.41       3134.67        99.16 o                         
  -5  10  13        108.07        209.91        34.06 o                         
  -4  10  13        871.42       1047.28        67.02 o                         
  -3  10  13      13509.38      14559.34       836.97 o                         
  -2  10  13       2247.44       2172.05       103.50 o                         
  -1  10  13      16160.74      16612.52       491.24 o                         
   0  10  13         85.40         47.66        31.38 o                         
   1  10  13      14576.19      14168.51       494.18 o                         
   2  10  13       6504.96       6833.95       451.67 o                         
   3  10  13       5431.05       5034.50       333.63 o                         
   4  10  13       4125.41       4128.80       145.88 o                         
   5  10  13        821.27        891.80        88.01 o                         
   6  10  13       2122.04       1843.66       223.63 o                         
   7  10  13        941.52        961.08        59.25 o                         
  -8  11  13       3243.95       3283.15       108.38 o                         
  -7  11  13         89.64         89.54        31.99 o                         
  -6  11  13       1634.24       1578.23        92.36 o                         
  -5  11  13       2277.22       2131.80        94.28 o                         
  -4  11  13       2569.73       2927.67       264.98 o                         
  -3  11  13        264.76        280.65        65.47 o                         
  -2  11  13      16685.50      18232.05       471.37 o                         
  -1  11  13       7417.85       7332.18       195.17 o                         
   0  11  13      16028.47      15786.61       601.25 o                         
   1  11  13         86.14         79.36        45.55 o                         
   2  11  13      18258.01      18066.57       472.86 o                         
   3  11  13       1399.45       1432.01       136.68 o                         
   4  11  13        971.43        793.47        99.49 o                         
   5  11  13        463.65        549.47        48.41 o                         
   6  11  13        540.57        605.92       119.31 o                         
   7  11  13        721.57        859.38        74.16 o                         
  -8  12  13       1391.11       1443.24        55.46 o                         
  -7  12  13        859.90        993.32        56.40 o                         
  -6  12  13       7106.59       7760.18       192.87 o                         
  -5  12  13        399.92        445.81        46.67 o                         
  -4  12  13       4898.65       4604.66       173.81 o                         
  -3  12  13          6.03        107.76        43.04 o                         
  -2  12  13       9201.89       8218.54       256.95 o                         
  -1  12  13      10011.96      10669.36       449.12 o                         
   0  12  13         83.40         82.22        68.01 o                         
   1  12  13        374.21        387.07        61.37 o                         
   2  12  13       1292.23       1502.94       267.81 o                         
   3  12  13        111.57        106.31        44.65 o                         
   4  12  13      13528.47      13638.13       366.24 o                         
   5  12  13        427.91        533.32        78.89 o                         
   6  12  13       6319.31       6733.08       275.54 o                         
   7  12  13         43.96         41.92        23.03 o                         
  -7  13  13       1407.42       1578.92        63.51 o                         
  -6  13  13        367.54        313.93        39.14 o                         
  -5  13  13      11346.26      12106.59       417.96 o                         
  -4  13  13        278.94        287.98        49.60 o                         
  -3  13  13       5566.43       5800.86       200.55 o                         
  -2  13  13       1537.53       1544.46       133.92 o                         
  -1  13  13         88.56        105.05        50.27 o                         
   0  13  13       2035.56       1968.82       161.89 o                         
   1  13  13        971.02        980.98       120.59 o                         
   2  13  13       6500.26       6763.97       327.68 o                         
   3  13  13       4479.11       4348.25       295.42 o                         
   4  13  13       5516.90       6556.92       548.47 o                         
   5  13  13       1049.90       1015.74        68.78 o                         
   6  13  13        137.94        263.69        36.44 o                         
  -7  14  13       1123.48        795.43       128.43 o                         
  -6  14  13       1668.63       1746.64        86.24 o                         
  -5  14  13          2.80         22.36        34.17 o                         
  -4  14  13        547.93        583.71        59.49 o                         
  -3  14  13        981.61       1335.94       122.69 o                         
  -2  14  13       1462.30       1542.04       133.49 o                         
  -1  14  13      12653.46      13707.82       521.50 o                         
   0  14  13        109.64        106.92        45.28 o                         
   1  14  13      19007.50      19620.67       708.57 o                         
   2  14  13       2342.98       2375.02       171.89 o                         
   3  14  13       5926.59       5585.25       481.42 o                         
   4  14  13          0.26          2.55        34.41 o                         
   5  14  13        671.66        697.44        55.21 o                         
   6  14  13        200.05        202.83        25.42 o                         
  -6  15  13          6.92         30.01        41.14 o                         
  -5  15  13       5987.69       5914.97       258.47 o                         
  -4  15  13         22.50        -14.10        33.74 o                         
  -3  15  13       2656.63       2514.43       162.84 o                         
  -2  15  13       5500.44       6064.82       284.84 o                         
  -1  15  13        584.02        464.31        63.18 o                         
   0  15  13       6409.76       6665.06       217.00 o                         
   1  15  13          7.02         15.26        55.55 o                         
   2  15  13       7624.09       7499.02       526.96 o                         
   3  15  13        829.79        809.40        57.78 o                         
   4  15  13        860.49        686.33        59.11 o                         
   5  15  13       4195.79       4334.28       111.91 o                         
  -5  16  13        575.50        766.59        76.02 o                         
  -4  16  13       7441.71       7624.40       216.54 o                         
  -3  16  13        465.73        382.07        70.19 o                         
  -2  16  13       3048.38       2900.12       243.21 o                         
  -1  16  13        272.06        225.03        87.02 o                         
   0  16  13         30.26         12.32        43.91 o                         
   1  16  13          4.21          7.45        42.51 o                         
   2  16  13        560.86        710.30       316.35 o                         
   3  16  13        342.88        385.63        62.18 o                         
   4  16  13       4547.27       4691.50       150.08 o                         
  -4  17  13       1242.48       1465.00        77.89 o                         
  -3  17  13       1149.41       1265.51        77.47 o                         
  -2  17  13       2694.03       2800.46       120.38 o                         
  -1  17  13        336.11        368.08        60.02 o                         
   0  17  13       3720.55       3673.85       137.69 o                         
   1  17  13        239.84        224.03        68.19 o                         
   2  17  13       8932.17       8619.05       877.75 o                         
   3  17  13       2292.76       2257.48        95.67 o                         
  -3  18  13        448.24        616.23        51.03 o                         
  -2  18  13       1609.37       1345.20       125.74 o                         
  -1  18  13       6529.40       6659.00       195.12 o                         
   0  18  13        650.15        412.17        68.77 o                         
   1  18  13       1390.73       1431.36       112.93 o                         
   2  18  13        244.20        183.92        53.12 o                         
 -10   0  14        960.14       1060.93        86.55 o                         
  -8   0  14       7923.02       8087.78       362.62 o                         
  -6   0  14       7267.91       7794.09       330.78 o                         
  -4   0  14       3828.14       4920.40       359.97 o                         
  -2   0  14      10566.83      12611.87       439.85 o                         
   0   0  14         34.73        177.53        68.18 o                         
   2   0  14        274.21        174.38        54.17 o                         
   4   0  14      13584.33      15294.66       740.73 o                         
   6   0  14       4970.64       5183.57       264.12 o                         
   8   0  14       2519.96       2067.70       139.27 o                         
 -10   1  14       2421.81       1872.18       119.26 o                         
  -9   1  14       6102.85       6078.07       139.66 o                         
  -8   1  14        779.96        705.60        71.44 o                         
  -7   1  14       2431.21       2457.56       128.67 o                         
  -6   1  14        336.76        514.74        54.77 o                         
  -5   1  14       8691.21       8703.32       219.63 o                         
  -4   1  14      14028.17      13169.70       234.07 o                         
  -3   1  14        635.75        589.05        49.47 o                         
  -2   1  14      32801.98      31365.37       558.16 o                         
  -1   1  14          6.54         32.56        25.26 o                         
   0   1  14      23733.13      22979.37       336.82 o                         
   1   1  14        192.24        220.23        46.96 o                         
   2   1  14       9769.08      10041.86       158.17 o                         
   3   1  14       9000.57       8708.18       163.39 o                         
   4   1  14      12266.93      12516.42       602.54 o                         
   5   1  14       7894.36       8143.26       210.43 o                         
   6   1  14         62.20        131.65        61.06 o                         
   7   1  14       5499.80       5180.55       151.21 o                         
   8   1  14       2057.78       2123.96        79.66 o                         
 -10   2  14        252.13        244.78        54.35 o                         
  -9   2  14      10767.79      10414.30       308.14 o                         
  -8   2  14       1193.20       1268.07        88.93 o                         
  -7   2  14         13.55         19.96        43.03 o                         
  -6   2  14          6.52          3.05        27.83 o                         
  -5   2  14        304.11        155.63        36.80 o                         
  -4   2  14       5782.73       6222.48       164.63 o                         
  -3   2  14      17396.16      16226.59       272.45 o                         
  -2   2  14          6.82         40.37        21.89 o                         
  -1   2  14      15734.15      14832.16       227.56 o                         
   0   2  14        385.72        432.59        30.96 o                         
   1   2  14      25661.90      25590.09       317.74 o                         
   2   2  14       4645.01       4724.20       101.88 o                         
   3   2  14       5833.60       6231.04       358.39 o                         
   4   2  14       7277.47       7594.49       173.91 o                         
   5   2  14        531.32        671.99       144.40 o                         
   6   2  14        305.54        305.96        76.58 o                         
   7   2  14       3304.60       3732.04       123.15 o                         
   8   2  14         67.42         60.22        26.99 o                         
 -10   3  14       3483.04       2770.55       148.31 o                         
  -9   3  14       3772.59       3613.54       189.65 o                         
  -8   3  14       1256.15       1349.66        90.00 o                         
  -7   3  14      12369.81      12048.70       345.98 o                         
  -6   3  14       3739.49       3311.60       133.85 o                         
  -5   3  14      22857.14      23572.50       400.00 o                         
  -4   3  14       1008.93        954.01        47.03 o                         
  -3   3  14       7060.57       7346.59       279.82 o                         
  -2   3  14       2430.92       2462.40        67.29 o                         
  -1   3  14       5080.43       5794.20       163.17 o                         
   0   3  14       7876.53       7515.39       199.42 o                         
   1   3  14      19786.61      20735.61       594.11 o                         
   2   3  14       1769.68       1724.98        57.55 o                         
   3   3  14       8937.44       9250.63       157.70 o                         
   4   3  14        665.72        559.63        38.58 o                         
   5   3  14      20756.01      21071.76       430.50 o                         
   6   3  14        825.13        922.01       112.49 o                         
   7   3  14       4417.57       4216.75       131.29 o                         
   8   3  14        532.56        582.40        74.11 o                         
  -9   4  14        574.04        328.59        75.91 o                         
  -8   4  14      12146.09      11775.99       483.18 o                         
  -7   4  14        210.00        254.55        53.97 o                         
  -6   4  14      17167.13      17646.56       513.31 o                         
  -5   4  14        523.62        767.16        90.27 o                         
  -4   4  14      18924.41      19109.16       447.25 o                         
  -3   4  14       2243.67       1969.47        62.19 o                         
  -2   4  14        714.68        739.23        83.26 o                         
  -1   4  14       6502.06       6197.25       125.31 o                         
   0   4  14       2796.14       2863.68       269.08 o                         
   1   4  14        928.64        916.05        45.18 o                         
   2   4  14      10621.86      10631.14       259.75 o                         
   3   4  14        893.45       1073.25        66.60 o                         
   4   4  14       9112.36       8886.70       161.94 o                         
   5   4  14          3.99         12.58        28.98 o                         
   6   4  14      15617.49      15704.03       411.71 o                         
   7   4  14         11.69         12.19        28.74 o                         
   8   4  14       7628.57       7519.05       391.10 o                         
  -9   5  14         21.46         24.91        55.40 o                         
  -8   5  14         93.63        156.54        43.85 o                         
  -7   5  14       6498.72       6360.11       175.95 o                         
  -6   5  14        281.98        310.00       173.35 o                         
  -5   5  14         54.76         78.53        42.20 o                         
  -4   5  14       2342.54       2527.03       228.72 o                         
  -3   5  14        431.97        402.76        41.75 o                         
  -2   5  14       3986.89       3822.41        97.67 o                         
  -1   5  14        423.59        539.60        81.35 o                         
   0   5  14      20805.82      21050.48       317.24 o
[truncated: 148,798 more chars]
